# Supplementary material for: Crystal structure of {(but-3-en-1-yl)bis­[(pyridin-2-yl)meth­yl]amine-κ3 N,N′,N′′}di­chlorido­copper(II) diethyl ether hemisolvate
Source: Acta Crystallogr E Crystallogr Commun. 2015 Feb 25;71(Pt 3):309–11. doi: 10.1107/S2056989015003448 (PMC4350743; doi:10.1107/S2056989015003448)
Supplement: Supplementary file 1 [file e-71-00309-sup1.cif]

##############################################################################
#                                                                            #
# This CIF contains the data in a paper accepted for publication in          #
# Acta Crystallographica Section E. It conforms to the requirements of       #
# Notes for Authors for Acta Crystallographica Section E, and has been       #
# peer reviewed under the auspices of the IUCr Commission on Journals.       #
#                                                                            #
# Full details of the Crystallographic Information File format               #
# are given in the paper "The Crystallographic Information File (CIF):       #
# a New Standard Archive File for Crystallography" by S. R. Hall, F. H.      #
# Allen and I. D. Brown [Acta Cryst. (1991), A47, 655-685].                  #
#                                                                            #
# The current version of the core CIF dictionary is obtainable from          #
# ftp://ftp.iucr.org/pub/cif_core.dic.                                       #
#                                                                            #
# Software is freely available for graphical display of the structure(s)     #
# in this CIF. For information consult the CIF software page                 #
# http://www.iucr.org/resources/cif/software.                                #
#                                                                            #
# This file may be used for bona fide research purposes within the           #
# scientific community so long as proper attribution is given to the journal # 
# article from which it was obtained.                                        #
#                                                                            #
##############################################################################
data_I
_database_code_depnum_ccdc_archive 'CCDC 1050406'
_audit_creation_method     'SHELXL-2014/7'
_chemical_name_systematic
;\
{(But-3-en-1-yl)bis[(pyridin-2-yl)methyl]amine-\
\k^3^<i>N</i>,<i>N</i>',<i>N</i>''} dichloridocopper(II)
diethyl ether hemisolvate
;
_chemical_name_common     ?
_chemical_formula_moiety     'C16 H19 Cl2 Cu N3, 0.5(C4 H10 O)'
_chemical_formula_sum     'C18 H24 Cl2 Cu1 N3 O0.5'
_chemical_formula_iupac     '[Cu Cl2 (C16 H19 N3)], 0.5C4 H10 O'
_chemical_formula_weight     424.84
_chemical_melting_point     ?
_shelx_space_group_comment
;
The symmetry employed for this shelxl refinement is uniquely defined
by the following loop, which should always be used as a source of
symmetry information in preference to the above space-group names.
They are only intended as comments.
;
_space_group_crystal_system     monoclinic
_space_group_name_H-M_alt     'C 2/c'
_space_group_name_Hall     '-C 2yc'
loop_
    _space_group_symop_operation_xyz
    'x, y, z'
    '-x, y, -z+1/2'
    'x+1/2, y+1/2, z'
    '-x+1/2, y+1/2, -z+1/2'
    '-x, -y, -z'
    'x, -y, z-1/2'
    '-x+1/2, -y+1/2, -z'
    'x+1/2, -y+1/2, z-1/2'
_cell_length_a     22.1614(13)
_cell_length_b     11.5738(5)
_cell_length_c     16.4530(7)
_cell_angle_alpha     90
_cell_angle_beta     108.7710(10)
_cell_angle_gamma     90
_cell_volume     3995.6(3)
_cell_formula_units_Z     8
_cell_measurement_reflns_used     8841
_cell_measurement_theta_min     2.22
_cell_measurement_theta_max     32.22
_cell_measurement_temperature     150(2)
_exptl_crystal_description     rhomboid
_exptl_crystal_colour     blue
_exptl_crystal_size_max     0.500
_exptl_crystal_size_mid     0.276
_exptl_crystal_size_min     0.102
_exptl_crystal_density_diffrn     1.412
_exptl_crystal_density_meas     ?
_exptl_crystal_density_method     ?
_exptl_crystal_F_000     1760
_exptl_absorpt_coefficient_mu     1.368
_exptl_absorpt_correction_type     multi-scan
_exptl_absorpt_process_details
;
(SADABS; Krause <i>et al.</i>,  2015)
;
_shelx_estimated_absorpt_T_min     0.548
_shelx_estimated_absorpt_T_max     0.873
_exptl_absorpt_correction_T_min     0.4705
_exptl_absorpt_correction_T_max     0.8396
_diffrn_ambient_temperature     150(2)
_diffrn_radiation_type     MoK\a
_diffrn_radiation_wavelength     0.71073
_diffrn_radiation_source     'fine-focus sealed tube'
_diffrn_radiation_monochromator     graphite
_diffrn_measurement_device_type     'Bruker APEXII'
_diffrn_measurement_method     '\f and \w scans'
_diffrn_detector_area_resol_mean     8.33
_diffrn_reflns_number     24823
_diffrn_reflns_av_R_equivalents     0.0254
_diffrn_reflns_theta_min     1.941
_diffrn_reflns_theta_max     32.606
_diffrn_reflns_theta_full     25.242
_diffrn_measured_fraction_theta_max     0.941
_diffrn_measured_fraction_theta_full     1.000
_diffrn_reflns_limit_h_min     -32
_diffrn_reflns_limit_h_max     33
_diffrn_reflns_limit_k_min     -17
_diffrn_reflns_limit_k_max     17
_diffrn_reflns_limit_l_min     -23
_diffrn_reflns_limit_l_max     24
_refine_special_details     ?
_reflns_number_total     6872
_reflns_number_gt     5660
_reflns_threshold_expression     I>2\s(I)
_refine_ls_structure_factor_coef     Fsqd
_refine_ls_matrix_type     full
_refine_ls_R_factor_all     0.0392
_refine_ls_R_factor_gt     0.0276
_refine_ls_wR_factor_gt     0.0667
_refine_ls_wR_factor_ref     0.0721
_refine_ls_goodness_of_fit_ref     1.026
_refine_ls_restrained_S_all     1.026
_refine_ls_number_reflns     6872
_refine_ls_number_parameters     223
_refine_ls_number_restraints     0
_refine_ls_hydrogen_treatment     constr
_refine_ls_weighting_scheme     calc
_refine_ls_weighting_details
              'w=1/[\s^2^(Fo^2^)+(0.0348P)^2^+2.0749P] where P=(Fo^2^+2Fc^2^)/3'
_atom_sites_solution_hydrogens     geom
_atom_sites_solution_primary     direct
_atom_sites_solution_secondary     difmap
_refine_ls_shift/su_max     0.002
_refine_ls_shift/su_mean     0.000
_refine_diff_density_max     0.528
_refine_diff_density_min     -0.431
_refine_ls_extinction_method     none
_refine_ls_extinction_coef     .
loop_
    _atom_type_symbol
    _atom_type_description
    _atom_type_scat_dispersion_real
    _atom_type_scat_dispersion_imag
    _atom_type_scat_source
    'C' 'C' 0.0033 0.0016
                         'International Tables Vol C Tables 4.2.6.8 and 6.1.1.4'
    'H' 'H' 0.0000 0.0000
                         'International Tables Vol C Tables 4.2.6.8 and 6.1.1.4'
    'N' 'N' 0.0061 0.0033
                         'International Tables Vol C Tables 4.2.6.8 and 6.1.1.4'
    'Cl' 'Cl' 0.1484 0.1585
                         'International Tables Vol C Tables 4.2.6.8 and 6.1.1.4'
    'Cu' 'Cu' 0.3201 1.2651
                         'International Tables Vol C Tables 4.2.6.8 and 6.1.1.4'
    'O' 'O' 0.0106 0.0060
                         'International Tables Vol C Tables 4.2.6.8 and 6.1.1.4'
_computing_data_collection
;
APEX2 (Bruker, 2010)
;
_computing_cell_refinement
;
SAINT (Bruker, 2010)
;
_computing_data_reduction
;
SAINT (Bruker, 2010)
;
_computing_structure_solution
;
SHELXS97 (Sheldrick, 2008)
;
_computing_structure_refinement
;
SHELXL2014 (Sheldrick, 2015)
;
_computing_molecular_graphics
;
DIAMOND (Brandenburg, 2006) and POV-Ray (Cason, 2013)
;
_computing_publication_material
;
publCIF (Westrip, 2010)
;
loop_
    _atom_site_type_symbol
    _atom_site_label
    _atom_site_fract_x
    _atom_site_fract_y
    _atom_site_fract_z
    _atom_site_U_iso_or_equiv
    _atom_site_adp_type
    _atom_site_calc_flag
    _atom_site_occupancy
    _atom_site_disorder_assembly
    _atom_site_disorder_group
    Cu Cu1 0.15616(2) 0.59899(2) 0.13662(2) 0.01989(5) Uani d 1 . .
    Cl Cl1 0.09795(2) 0.43892(3) 0.13435(2) 0.03418(8) Uani d 1 . .
    Cl Cl2 0.25976(2) 0.52731(3) 0.12375(2) 0.02394(7) Uani d 1 . .
    N N1 0.18137(5) 0.77181(9) 0.14348(6) 0.01978(19) Uani d 1 . .
    N N2 0.11788(5) 0.64014(9) 0.01190(7) 0.0215(2) Uani d 1 . .
    N N3 0.19179(5) 0.61566(9) 0.26406(7) 0.0223(2) Uani d 1 . .
    C C1 0.19332(6) 0.79568(11) 0.06162(8) 0.0219(2) Uani d 1 . .
    H H1A 0.2363 0.7679 0.0650 0.026 Uiso calc 1 . .
    H H1B 0.1915 0.8800 0.0508 0.026 Uiso calc 1 . .
    C C2 0.14371(6) 0.73526(11) -0.01065(8) 0.0205(2) Uani d 1 . .
    C C3 0.12747(6) 0.77160(12) -0.09536(8) 0.0240(2) Uani d 1 . .
    H H3 0.1460 0.8393 -0.1099 0.029 Uiso calc 1 . .
    C C4 0.08364(6) 0.70725(13) -0.15849(8) 0.0275(3) Uani d 1 . .
    H H4 0.0728 0.7289 -0.2171 0.033 Uiso calc 1 . .
    C C5 0.05600(7) 0.61125(13) -0.13490(9) 0.0287(3) Uani d 1 . .
    H H5 0.0251 0.5674 -0.1770 0.034 Uiso calc 1 . .
    C C6 0.07399(6) 0.57991(12) -0.04920(9) 0.0263(3) Uani d 1 . .
    H H6 0.0549 0.5141 -0.0331 0.032 Uiso calc 1 . .
    C C7 0.23897(6) 0.78269(11) 0.22018(8) 0.0223(2) Uani d 1 . .
    H H7A 0.2440 0.8638 0.2403 0.027 Uiso calc 1 . .
    H H7B 0.2773 0.7607 0.2053 0.027 Uiso calc 1 . .
    C C8 0.23224(6) 0.70480(11) 0.29021(8) 0.0219(2) Uani d 1 . .
    C C9 0.26692(7) 0.72191(12) 0.37617(9) 0.0284(3) Uani d 1 . .
    H H9 0.2956 0.7850 0.3935 0.034 Uiso calc 1 . .
    C C10 0.25854(8) 0.64431(13) 0.43618(9) 0.0315(3) Uani d 1 . .
    H H10 0.2825 0.6525 0.4952 0.038 Uiso calc 1 . .
    C C11 0.21516(7) 0.55514(13) 0.40935(9) 0.0298(3) Uani d 1 . .
    H H11 0.2076 0.5034 0.4499 0.036 Uiso calc 1 . .
    C C12 0.18308(7) 0.54244(12) 0.32283(9) 0.0263(3) Uani d 1 . .
    H H12 0.1540 0.4802 0.3042 0.032 Uiso calc 1 . .
    C C13 0.12613(6) 0.83899(11) 0.15197(9) 0.0250(2) Uani d 1 . .
    H H13A 0.1182 0.8139 0.2052 0.030 Uiso calc 1 . .
    H H13B 0.0879 0.8187 0.1031 0.030 Uiso calc 1 . .
    C C14 0.13334(8) 0.97031(13) 0.15463(11) 0.0370(3) Uani d 1 . .
    H H14A 0.1719 0.9922 0.2024 0.044 Uiso calc 1 . .
    H H14B 0.1387 0.9976 0.1003 0.044 Uiso calc 1 . .
    C C15 0.07651(10) 1.02672(16) 0.16678(14) 0.0517(5) Uani d 1 . .
    H H15 0.0648 1.0031 0.2150 0.062 Uiso calc 1 . .
    C C16 0.04196(14) 1.1043(2) 0.1180(2) 0.0866(9) Uani d 1 . .
    H H16A 0.0519 1.1306 0.0691 0.104 Uiso calc 1 . .
    H H16B 0.0064 1.1356 0.1308 0.104 Uiso calc 1 . .
    O O1 0.5000 0.71720(17) 0.7500 0.0552(5) Uani d 1 . .
    C C17 0.46509(12) 0.7851(2) 0.6791(2) 0.0809(9) Uani d 1 . .
    H H17A 0.4948 0.8292 0.6570 0.097 Uiso calc 1 . .
    H H17B 0.4381 0.8409 0.6973 0.097 Uiso calc 1 . .
    C C18 0.42468(16) 0.7095(4) 0.6110(2) 0.1069(12) Uani d 1 . .
    H H18A 0.4016 0.7564 0.5610 0.160 Uiso calc 1 . .
    H H18B 0.3941 0.6687 0.6323 0.160 Uiso calc 1 . .
    H H18C 0.4515 0.6531 0.5942 0.160 Uiso calc 1 . .
loop_
    _atom_site_aniso_label
    _atom_site_aniso_U_11
    _atom_site_aniso_U_22
    _atom_site_aniso_U_33
    _atom_site_aniso_U_12
    _atom_site_aniso_U_13
    _atom_site_aniso_U_23
    Cu1 0.02130(8) 0.01992(8) 0.01888(8) -0.00387(5) 0.00706(6) 0.00069(5)
    Cl1 0.03288(17) 0.03282(17) 0.03443(18) -0.01494(14) 0.00746(14) 0.00510(13)
    Cl2 0.02487(14) 0.02391(14) 0.02458(14) -0.00119(11) 0.01009(11)
                                                                    -0.00181(11)
    N1 0.0212(5) 0.0208(5) 0.0182(5) -0.0017(4) 0.0076(4) -0.0003(4)
    N2 0.0209(5) 0.0229(5) 0.0205(5) -0.0029(4) 0.0064(4) -0.0002(4)
    N3 0.0255(5) 0.0233(5) 0.0203(5) 0.0010(4) 0.0106(4) 0.0013(4)
    C1 0.0241(6) 0.0234(6) 0.0193(5) -0.0051(4) 0.0083(5) -0.0001(4)
    C2 0.0202(5) 0.0217(6) 0.0207(5) -0.0004(4) 0.0081(4) -0.0004(4)
    C3 0.0223(6) 0.0292(6) 0.0214(6) 0.0015(5) 0.0082(5) 0.0034(5)
    C4 0.0254(6) 0.0367(7) 0.0195(6) 0.0040(5) 0.0058(5) 0.0017(5)
    C5 0.0243(6) 0.0344(7) 0.0237(6) -0.0024(5) 0.0024(5) -0.0041(5)
    C6 0.0228(6) 0.0290(7) 0.0250(6) -0.0049(5) 0.0048(5) -0.0016(5)
    C7 0.0247(6) 0.0214(6) 0.0199(5) -0.0034(4) 0.0061(5) -0.0011(4)
    C8 0.0251(6) 0.0212(6) 0.0202(5) 0.0029(4) 0.0081(5) -0.0011(4)
    C9 0.0364(7) 0.0254(6) 0.0211(6) 0.0046(5) 0.0060(5) -0.0027(5)
    C10 0.0433(8) 0.0305(7) 0.0196(6) 0.0122(6) 0.0089(6) 0.0005(5)
    C11 0.0383(7) 0.0302(7) 0.0251(6) 0.0110(6) 0.0161(6) 0.0078(5)
    C12 0.0303(6) 0.0267(6) 0.0257(6) 0.0031(5) 0.0142(5) 0.0056(5)
    C13 0.0271(6) 0.0240(6) 0.0255(6) 0.0033(5) 0.0107(5) 0.0002(5)
    C14 0.0349(8) 0.0245(7) 0.0458(9) 0.0048(6) 0.0048(7) -0.0025(6)
    C15 0.0609(12) 0.0382(9) 0.0612(12) 0.0139(8) 0.0269(10) -0.0075(8)
    C16 0.0783(18) 0.0776(18) 0.095(2) 0.0474(15) 0.0156(16) -0.0047(15)
    O1 0.0521(11) 0.0461(11) 0.0708(13) 0.000 0.0244(10) 0.000
    C17 0.0600(14) 0.0728(17) 0.124(2) 0.0280(13) 0.0496(16) 0.0421(16)
    C18 0.0760(19) 0.158(4) 0.078(2) 0.036(2) 0.0130(16) 0.035(2)
_geom_special_details
;
All e.s.d.'s (except the e.s.d. in the dihedral angle between two l.s. planes)
are estimated using the full covariance matrix. The cell e.s.d.'s are taken
into account individually in the estimation of e.s.d.'s in distances, angles
and torsion angles; correlations between e.s.d.'s in cell parameters are only
used when they are defined by crystal symmetry. An approximate (isotropic)
treatment of cell e.s.d.'s is used for estimating e.s.d.'s involving l.s.
planes.
;
loop_
    _geom_bond_atom_site_label_1
    _geom_bond_atom_site_label_2
    _geom_bond_site_symmetry_2
    _geom_bond_distance
    _geom_bond_publ_flag
    Cu1 N3 . 1.9980(11) ?
    Cu1 N2 . 2.0093(11) ?
    Cu1 N1 . 2.0700(10) ?
    Cu1 Cl1 . 2.2508(4) ?
    Cu1 Cl2 . 2.5134(4) ?
    N1 C1 . 1.4800(15) ?
    N1 C7 . 1.4837(16) ?
    N1 C13 . 1.4942(16) ?
    N2 C6 . 1.3466(16) ?
    N2 C2 . 1.3469(16) ?
    N3 C8 . 1.3434(17) ?
    N3 C12 . 1.3455(16) ?
    C1 C2 . 1.5067(17) ?
    C1 H1A . 0.9900 ?
    C1 H1B . 0.9900 ?
    C2 C3 . 1.3878(17) ?
    C3 C4 . 1.3883(19) ?
    C3 H3 . 0.9500 ?
    C4 C5 . 1.383(2) ?
    C4 H4 . 0.9500 ?
    C5 C6 . 1.3845(19) ?
    C5 H5 . 0.9500 ?
    C6 H6 . 0.9500 ?
    C7 C8 . 1.5077(17) ?
    C7 H7A . 0.9900 ?
    C7 H7B . 0.9900 ?
    C8 C9 . 1.3895(18) ?
    C9 C10 . 1.391(2) ?
    C9 H9 . 0.9500 ?
    C10 C11 . 1.383(2) ?
    C10 H10 . 0.9500 ?
    C11 C12 . 1.379(2) ?
    C11 H11 . 0.9500 ?
    C12 H12 . 0.9500 ?
    C13 C14 . 1.527(2) ?
    C13 H13A . 0.9900 ?
    C13 H13B . 0.9900 ?
    C14 C15 . 1.488(2) ?
    C14 H14A . 0.9900 ?
    C14 H14B . 0.9900 ?
    C15 C16 . 1.281(3) ?
    C15 H15 . 0.9500 ?
    C16 H16A . 0.9500 ?
    C16 H16B . 0.9500 ?
    O1 C17 2_656 1.413(3) ?
    O1 C17 . 1.413(3) ?
    C17 C18 . 1.476(4) ?
    C17 H17A . 0.9900 ?
    C17 H17B . 0.9900 ?
    C18 H18A . 0.9800 ?
    C18 H18B . 0.9800 ?
    C18 H18C . 0.9800 ?
loop_
    _geom_angle_atom_site_label_1
    _geom_angle_atom_site_label_2
    _geom_angle_atom_site_label_3
    _geom_angle_site_symmetry_1
    _geom_angle_site_symmetry_3
    _geom_angle
    _geom_angle_publ_flag
    N3 Cu1 N2 . . 160.62(5) ?
    N3 Cu1 N1 . . 80.84(4) ?
    N2 Cu1 N1 . . 81.05(4) ?
    N3 Cu1 Cl1 . . 97.34(3) ?
    N2 Cu1 Cl1 . . 97.28(3) ?
    N1 Cu1 Cl1 . . 159.94(3) ?
    N3 Cu1 Cl2 . . 93.27(3) ?
    N2 Cu1 Cl2 . . 95.11(3) ?
    N1 Cu1 Cl2 . . 94.92(3) ?
    Cl1 Cu1 Cl2 . . 105.136(14) ?
    C1 N1 C7 . . 113.65(9) ?
    C1 N1 C13 . . 112.33(10) ?
    C7 N1 C13 . . 112.52(10) ?
    C1 N1 Cu1 . . 104.77(7) ?
    C7 N1 Cu1 . . 105.76(7) ?
    C13 N1 Cu1 . . 107.05(8) ?
    C6 N2 C2 . . 119.11(11) ?
    C6 N2 Cu1 . . 127.29(9) ?
    C2 N2 Cu1 . . 113.44(8) ?
    C8 N3 C12 . . 119.27(11) ?
    C8 N3 Cu1 . . 114.07(8) ?
    C12 N3 Cu1 . . 126.42(9) ?
    N1 C1 C2 . . 109.43(10) ?
    N1 C1 H1A . . 109.8 ?
    C2 C1 H1A . . 109.8 ?
    N1 C1 H1B . . 109.8 ?
    C2 C1 H1B . . 109.8 ?
    H1A C1 H1B . . 108.2 ?
    N2 C2 C3 . . 121.90(12) ?
    N2 C2 C1 . . 115.39(10) ?
    C3 C2 C1 . . 122.65(11) ?
    C2 C3 C4 . . 118.80(12) ?
    C2 C3 H3 . . 120.6 ?
    C4 C3 H3 . . 120.6 ?
    C5 C4 C3 . . 119.17(12) ?
    C5 C4 H4 . . 120.4 ?
    C3 C4 H4 . . 120.4 ?
    C4 C5 C6 . . 119.20(13) ?
    C4 C5 H5 . . 120.4 ?
    C6 C5 H5 . . 120.4 ?
    N2 C6 C5 . . 121.79(13) ?
    N2 C6 H6 . . 119.1 ?
    C5 C6 H6 . . 119.1 ?
    N1 C7 C8 . . 109.24(10) ?
    N1 C7 H7A . . 109.8 ?
    C8 C7 H7A . . 109.8 ?
    N1 C7 H7B . . 109.8 ?
    C8 C7 H7B . . 109.8 ?
    H7A C7 H7B . . 108.3 ?
    N3 C8 C9 . . 121.93(12) ?
    N3 C8 C7 . . 115.75(11) ?
    C9 C8 C7 . . 122.30(12) ?
    C8 C9 C10 . . 118.31(13) ?
    C8 C9 H9 . . 120.8 ?
    C10 C9 H9 . . 120.8 ?
    C11 C10 C9 . . 119.57(13) ?
    C11 C10 H10 . . 120.2 ?
    C9 C10 H10 . . 120.2 ?
    C12 C11 C10 . . 118.92(13) ?
    C12 C11 H11 . . 120.5 ?
    C10 C11 H11 . . 120.5 ?
    N3 C12 C11 . . 121.94(13) ?
    N3 C12 H12 . . 119.0 ?
    C11 C12 H12 . . 119.0 ?
    N1 C13 C14 . . 116.05(11) ?
    N1 C13 H13A . . 108.3 ?
    C14 C13 H13A . . 108.3 ?
    N1 C13 H13B . . 108.3 ?
    C14 C13 H13B . . 108.3 ?
    H13A C13 H13B . . 107.4 ?
    C15 C14 C13 . . 110.80(14) ?
    C15 C14 H14A . . 109.5 ?
    C13 C14 H14A . . 109.5 ?
    C15 C14 H14B . . 109.5 ?
    C13 C14 H14B . . 109.5 ?
    H14A C14 H14B . . 108.1 ?
    C16 C15 C14 . . 125.8(2) ?
    C16 C15 H15 . . 117.1 ?
    C14 C15 H15 . . 117.1 ?
    C15 C16 H16A . . 120.0 ?
    C15 C16 H16B . . 120.0 ?
    H16A C16 H16B . . 120.0 ?
    C17 O1 C17 2_656 . 112.4(3) ?
    O1 C17 C18 . . 109.5(2) ?
    O1 C17 H17A . . 109.8 ?
    C18 C17 H17A . . 109.8 ?
    O1 C17 H17B . . 109.8 ?
    C18 C17 H17B . . 109.8 ?
    H17A C17 H17B . . 108.2 ?
    C17 C18 H18A . . 109.5 ?
    C17 C18 H18B . . 109.5 ?
    H18A C18 H18B . . 109.5 ?
    C17 C18 H18C . . 109.5 ?
    H18A C18 H18C . . 109.5 ?
    H18B C18 H18C . . 109.5 ?
loop_
    _geom_torsion_atom_site_label_1
    _geom_torsion_atom_site_label_2
    _geom_torsion_atom_site_label_3
    _geom_torsion_atom_site_label_4
    _geom_torsion_site_symmetry_1
    _geom_torsion_site_symmetry_2
    _geom_torsion_site_symmetry_3
    _geom_torsion_site_symmetry_4
    _geom_torsion
    _geom_torsion_publ_flag
    C7 N1 C1 C2 . . . . 155.62(10) ?
    C13 N1 C1 C2 . . . . -75.20(13) ?
    Cu1 N1 C1 C2 . . . . 40.65(11) ?
    C6 N2 C2 C3 . . . . -1.47(18) ?
    Cu1 N2 C2 C3 . . . . 174.32(10) ?
    C6 N2 C2 C1 . . . . -178.80(11) ?
    Cu1 N2 C2 C1 . . . . -3.00(13) ?
    N1 C1 C2 N2 . . . . -26.50(15) ?
    N1 C1 C2 C3 . . . . 156.20(11) ?
    N2 C2 C3 C4 . . . . -0.47(19) ?
    C1 C2 C3 C4 . . . . 176.66(12) ?
    C2 C3 C4 C5 . . . . 2.0(2) ?
    C3 C4 C5 C6 . . . . -1.7(2) ?
    C2 N2 C6 C5 . . . . 1.8(2) ?
    Cu1 N2 C6 C5 . . . . -173.32(10) ?
    C4 C5 C6 N2 . . . . -0.2(2) ?
    C1 N1 C7 C8 . . . . -152.29(10) ?
    C13 N1 C7 C8 . . . . 78.63(12) ?
    Cu1 N1 C7 C8 . . . . -37.91(11) ?
    C12 N3 C8 C9 . . . . 1.93(19) ?
    Cu1 N3 C8 C9 . . . . -172.73(10) ?
    C12 N3 C8 C7 . . . . -179.82(11) ?
    Cu1 N3 C8 C7 . . . . 5.52(14) ?
    N1 C7 C8 N3 . . . . 22.88(15) ?
    N1 C7 C8 C9 . . . . -158.88(12) ?
    N3 C8 C9 C10 . . . . -0.6(2) ?
    C7 C8 C9 C10 . . . . -178.72(12) ?
    C8 C9 C10 C11 . . . . -1.8(2) ?
    C9 C10 C11 C12 . . . . 2.7(2) ?
    C8 N3 C12 C11 . . . . -0.91(19) ?
    Cu1 N3 C12 C11 . . . . 173.03(10) ?
    C10 C11 C12 N3 . . . . -1.4(2) ?
    C1 N1 C13 C14 . . . . -63.24(15) ?
    C7 N1 C13 C14 . . . . 66.53(14) ?
    Cu1 N1 C13 C14 . . . . -177.71(10) ?
    N1 C13 C14 C15 . . . . -177.66(13) ?
    C13 C14 C15 C16 . . . . -125.1(3) ?
    C17 O1 C17 C18 2_656 . . . -174.1(3) ?
loop_
    _geom_hbond_atom_site_label_D
    _geom_hbond_atom_site_label_H
    _geom_hbond_atom_site_label_A
    _geom_hbond_site_symmetry_A
    _geom_hbond_distance_DH
    _geom_hbond_distance_HA
    _geom_hbond_distance_DA
    _geom_hbond_angle_DHA
    C3 H3 Cl2 7_565 0.95 2.67 3.5541(15) 156
    C11 H11 Cl2 6_566 0.95 2.74 3.4767(15) 135
    C14 H14A Cl2 4 0.99 2.80 3.7127(18) 153
_shelx_hkl_file
;
  -1   1   0   56.16    0.94
   2  -2   0    2.24    0.07
  -2   2   0    2.04    0.08
  -2   2   0    2.39    0.11
   3  -3   0    0.54    0.05
  -3   3   0    0.45    0.05
  -3   3   0    0.47    0.07
   4  -4   0   80.27    1.38
  -4   4   0   80.95    1.41
  -4   4   0   78.84    1.47
   5  -5   0    3.08    0.13
  -5   5   0    3.11    0.19
  -5   5   0    2.88    0.14
   6  -6   0   45.36    0.85
  -6   6   0   45.47    0.89
  -6   6   0   44.80    0.98
   7  -7   0    0.98    0.10
  -7   7   0    0.88    0.11
  -7   7   0    1.12    0.16
   8  -8   0    0.18    0.08
  -8   8   0    0.43    0.10
  -8   8   0    0.04    0.11
   9  -9   0   29.14    0.63
  -9   9   0   28.33    0.68
  -9   9   0   28.34    0.82
 -10  10   0   25.00    0.65
 -10  10   0   26.00    0.80
 -11  11   0    2.79    0.24
 -11  11   0    2.25    0.29
 -12  12   0    0.14    0.19
  14 -14   0    0.87    0.26
  16 -14   0    0.56    0.24
  15 -13   0    0.28    0.19
 -13  11   0   15.44    0.65
 -13  11   0   16.65    0.53
 -12  10   0    6.97    0.32
 -12  10   0    7.47    0.42
 -11   9   0   10.63    0.48
 -11   9   0   10.47    0.37
 -10   8   0   35.83    0.90
 -10   8   0   32.80    0.76
  10  -8   0   32.67    0.70
  -9   7   0    0.20    0.12
  -9   7   0    0.14    0.08
   9  -7   0    0.20    0.07
  -8   6   0   11.61    0.41
  -8   6   0   12.13    0.34
   8  -6   0   11.66    0.30
  -7   5   0   17.31    0.47
  -7   5   0   15.43    0.40
   7  -5   0   17.37    0.38
  -6   4   0   82.67    1.53
   6  -4   0   83.01    1.44
  -5   3   0    1.84    0.12
   5  -3   0    1.69    0.09
  -4   2   0   12.88    0.30
   4  -2   0   12.89    0.26
  -3   1   0  150.78    2.48
   3  -1   0  146.32    2.49
  -2   0   0  265.34    4.39
   2   0   0  263.02    4.46
   1   1   0  111.13    1.85
   0   2   0    0.54    0.05
   0   2   0    0.48    0.04
  -1   3   0    1.44    0.08
  -1   3   0    1.52    0.11
   2  -4   0   18.13    0.36
  -2   4   0   17.71    0.38
  -2   4   0   17.65    0.43
   3  -5   0  228.16    3.82
  -3   5   0  227.45    3.93
  -3   5   0  231.90    3.85
   4  -6   0   44.37    0.82
  -4   6   0   44.01    0.86
  -4   6   0   44.79    0.95
   5  -7   0   12.80    0.32
  -5   7   0   13.38    0.36
  -5   7   0   12.86    0.43
   6  -8   0   15.83    0.39
  -6   8   0   15.72    0.43
  -6   8   0   16.40    0.53
   7  -9   0   26.94    0.59
  -7   9   0   27.18    0.77
  -7   9   0   27.34    0.65
  -8  10   0    5.66    0.27
  -8  10   0    5.78    0.36
  -9  11   0    7.17    0.32
  -9  11   0    7.12    0.43
 -10  12   0    1.48    0.26
  12 -14   0    1.00    0.25
  13 -15   0    2.97    0.40
  17 -13   0   -0.19    0.18
  16 -12   0    2.68    0.34
 -14  10   0    4.69    0.28
 -14  10   0    4.79    0.40
 -13   9   0   10.33    0.39
 -13   9   0   10.15    0.48
 -12   8   0    0.68    0.13
 -12   8   0    0.68    0.18
  12  -8   0    0.77    0.12
 -11   7   0    0.18    0.09
 -11   7   0    0.10    0.12
  11  -7   0    0.17    0.08
 -10   6   0    5.91    0.30
  10  -6   0    5.85    0.22
  -9   5   0   12.29    0.39
   9  -5   0   12.23    0.32
  -8   4   0   10.40    0.34
   8  -4   0   10.46    0.27
  -7   3   0    4.89    0.18
  -7   3   0    5.74    0.22
   7  -3   0    6.00    0.18
  -6   2   0    8.94    0.24
  -6   2   0    8.64    0.24
   6  -2   0    8.56    0.22
  -5   1   0    2.58    0.13
  -5   1   0    2.75    0.11
   5  -1   0    2.87    0.11
  -4   0   0   47.82    0.82
   4   0   0   49.42    0.86
  -3  -1   0  148.47    2.52
   3   1   0  153.59    2.52
   2   2   0    2.12    0.09
   2   2   0    2.10    0.09
   2   2   0    2.27    0.08
   0   4   0    6.25    0.17
   0   4   0    6.77    0.22
  -1   5   0  126.43    2.25
  -1   5   0  127.25    2.18
   2  -6   0    0.06    0.05
  -2   6   0    0.13    0.06
  -2   6   0    0.49    0.10
   3  -7   0    6.66    0.21
  -3   7   0    6.46    0.29
  -3   7   0    6.63    0.24
   4  -8   0    0.02    0.06
  -4   8   0    0.01    0.07
  -4   8   0    0.01    0.10
   5  -9   0    0.78    0.10
  -5   9   0    0.84    0.13
  -5   9   0    0.73    0.16
   6 -10   0   30.87    0.66
  -6  10   0   30.03    0.87
  -6  10   0   31.37    0.73
  -7  11   0    6.47    0.39
  -7  11   0    6.47    0.30
  -8  12   0   -0.09    0.13
  -8  12   0   -0.05    0.10
  -9  13   0    0.73    0.23
  11 -15   0    0.18    0.20
  19 -13   0   -0.22    0.19
  18 -12   0    2.55    0.35
  17 -11   0    0.97    0.23
 -16  10   0    7.03    0.35
 -15   9   0    0.46    0.19
 -15   9   0    0.22    0.12
 -14   8   0    1.15    0.21
 -14   8   0    1.37    0.18
  14  -8   0    1.30    0.15
 -13   7   0   19.01    0.60
  13  -7   0   18.64    0.48
 -12   6   0   11.81    0.44
  12  -6   0   11.80    0.34
 -11   5   0    0.48    0.12
 -11   5   0    0.57    0.10
  11  -5   0    0.58    0.09
 -10   4   0    9.10    0.32
 -10   4   0    9.63    0.31
  10  -4   0    9.17    0.27
  -9   3   0    6.00    0.23
  -9   3   0    5.92    0.23
   9  -3   0    6.14    0.20
  -8   2   0    0.88    0.10
  -8   2   0    0.89    0.09
   8  -2   0    0.89    0.08
  -7   1   0    6.73    0.19
  -7   1   0    6.22    0.24
   7  -1   0    7.04    0.20
  -6   0   0   52.74    1.00
  -6   0   0   53.01    0.91
   6   0   0   53.29    0.96
  -5  -1   0    2.97    0.15
   5   1   0    2.68    0.12
  -4  -2   0   13.01    0.30
   4   2   0   13.16    0.25
   4   2   0   12.55    0.28
   3   3   0    0.60    0.06
   3   3   0    0.45    0.05
   3   3   0    0.58    0.07
   2   4   0   17.70    0.39
   2   4   0   18.17    0.40
   1   5   0  128.23    2.27
   1   5   0  129.50    2.20
   0   6   0  104.62    1.79
   0   6   0  101.29    1.88
   1  -7   0   19.91    0.44
  -1   7   0   20.45    0.48
  -1   7   0   19.73    0.54
   2  -8   0    4.79    0.19
  -2   8   0    5.14    0.22
  -2   8   0    5.22    0.28
   3  -9   0   10.29    0.30
  -3   9   0   10.94    0.44
  -3   9   0   10.33    0.34
   4 -10   0    0.80    0.11
  -4  10   0    0.94    0.14
  -4  10   0    0.94    0.19
  -5  11   0    4.38    0.36
  -5  11   0    4.47    0.25
  -6  12   0    6.82    0.42
  -6  12   0    7.22    0.32
  -7  13   0    0.24    0.18
   9 -15   0   15.87    0.72
  20 -12   0    0.06    0.18
  19 -11   0    0.17    0.19
 -18  10   0    1.10    0.20
  18 -10   0    0.88    0.23
 -17   9   0    4.29    0.29
 -16   8   0    4.50    0.34
 -15   7   0   13.87    0.52
  15  -7   0   14.38    0.42
 -14   6   0    2.09    0.22
 -14   6   0    2.21    0.20
  14  -6   0    2.19    0.17
 -13   5   0   40.57    0.88
 -13   5   0   38.74    0.90
  13  -5   0   38.51    0.81
 -12   4   0    0.37    0.10
 -12   4   0    0.38    0.10
  12  -4   0    0.36    0.09
 -11   3   0   19.36    0.49
 -11   3   0   19.54    0.50
  11  -3   0   19.18    0.45
 -10   2   0    4.67    0.22
 -10   2   0    4.46    0.19
  10  -2   0    4.09    0.18
  -9   1   0   42.98    0.89
  -9   1   0   43.95    0.82
   9  -1   0   44.22    0.85
  -8   0   0   23.88    0.56
   8   0   0   23.91    0.50
  -7  -1   0    6.60    0.24
   7   1   0    6.81    0.21
  -6  -2   0    9.10    0.27
   6   2   0    9.02    0.24
  -5  -3   0    1.62    0.12
   5   3   0    1.55    0.08
   5   3   0    1.57    0.10
   4   4   0   79.88    1.42
   4   4   0   80.09    1.41
   4   4   0   79.63    1.41
   3   5   0  229.39    3.89
   3   5   0  229.67    3.88
   2   6   0    0.04    0.05
   2   6   0    0.00    0.03
   2   6   0   -0.04    0.05
   1   7   0   19.68    0.53
   1   7   0   20.02    0.45
   0   8   0    1.71    0.13
   0   8   0    1.29    0.13
   0   8   0    1.21    0.16
   1  -9   0    0.55    0.10
  -1   9   0    0.45    0.14
  -1   9   0    0.50    0.11
   2 -10   0    1.57    0.14
  -2  10   0    1.87    0.22
  -2  10   0    1.55    0.17
  -3  11   0   12.10    0.41
  -3  11   0   11.75    0.50
  -4  12   0   10.14    0.50
  -4  12   0   10.37    0.39
  -5  13   0    3.42    0.35
   7 -15   0    5.61    0.49
   8 -16   0    1.64    0.32
  22 -12   0    2.85    0.38
  21 -11   0    0.29    0.21
  20 -10   0    1.93    0.30
 -19   9   0    3.73    0.32
  19  -9   0    4.47    0.38
 -18   8   0    0.01    0.06
 -17   7   0    5.91    0.32
 -17   7   0    5.53    0.34
  17  -7   0    6.23    0.30
 -16   6   0   35.39    0.89
 -16   6   0   34.82    0.87
  16  -6   0   35.00    0.79
 -15   5   0    5.32    0.30
 -15   5   0    5.65    0.29
  15  -5   0    6.00    0.26
 -14   4   0    2.86    0.23
 -14   4   0    3.28    0.22
  14  -4   0    3.27    0.19
 -13   3   0   16.08    0.47
 -13   3   0   15.69    0.44
  13  -3   0   16.03    0.43
 -12   2   0   17.89    0.44
 -12   2   0   17.61    0.49
  12  -2   0   17.52    0.44
 -11   1   0   40.34    0.88
 -11   1   0   40.26    0.78
  11  -1   0   40.44    0.82
 -10   0   0   78.79    1.51
  10   0   0   80.01    1.36
  10   0   0   77.91    1.44
  -9  -1   0   43.20    0.90
   9   1   0   42.49    0.73
   9   1   0   43.68    0.85
  -8  -2   0    1.06    0.13
   8   2   0    0.80    0.09
  -7  -3   0    5.55    0.22
   7   3   0    5.80    0.20
  -6  -4   0   81.04    1.49
   6   4   0   84.19    1.48
   6   4   0   81.98    1.43
   5   5   0    3.36    0.15
   5   5   0    2.99    0.16
   5   5   0    3.03    0.15
   4   6   0   43.54    0.86
   4   6   0   43.71    0.86
   4   6   0   40.96    0.83
   3   7   0    6.21    0.24
   3   7   0    6.29    0.22
   3   7   0    6.43    0.26
   2   8   0    4.86    0.20
   2   8   0    5.45    0.27
   1   9   0    0.57    0.10
   1   9   0    0.48    0.13
   0 -10   0   12.49    0.36
   0  10   0   11.74    0.46
   0  10   0   12.64    0.40
   1 -11   0    2.40    0.18
  -1  11   0    2.28    0.26
  -1  11   0    2.41    0.21
  -2  12   0    3.57    0.24
  -2  12   0    3.90    0.34
  -3  13   0    1.34    0.24
  -3  13   0    1.52    0.20
  -4  14   0    0.58    0.21
   5 -15   0    2.88    0.36
   6 -16   0    0.98    0.27
  23 -11   0    4.58    0.44
  22 -10   0    7.03    0.46
  21  -9   0    1.53    0.26
 -20   8   0    0.28    0.14
  20  -8   0    0.02    0.14
 -19   7   0    3.14    0.28
 -18   6   0    4.21    0.29
  18  -6   0    4.24    0.26
 -17   5   0    1.12    0.19
  17  -5   0    1.19    0.16
 -16   4   0   17.84    0.56
  16  -4   0   18.04    0.50
 -15   3   0    2.46    0.23
  15  -3   0    2.42    0.19
 -14   2   0    1.52    0.19
  14  -2   0    2.07    0.17
 -13   1   0    3.97    0.25
  13  -1   0    3.44    0.15
  13  -1   0    3.67    0.19
 -12   0   0   81.03    1.59
  12   0   0   81.81    1.51
  12   0   0   81.62    1.42
 -11  -1   0   39.32    0.88
  11   1   0   38.98    0.68
  11   1   0   40.41    0.82
 -10  -2   0    4.58    0.25
  10   2   0    3.97    0.19
  -9  -3   0    6.03    0.27
   9   3   0    6.40    0.23
  -8  -4   0   10.39    0.33
   8   4   0   10.78    0.31
  -7  -5   0   17.14    0.45
   7   5   0   17.14    0.38
   7   5   0   17.31    0.42
   6   6   0   45.48    0.90
   6   6   0   46.31    0.90
   6   6   0   45.43    0.93
   5   7   0   12.73    0.35
   5   7   0   13.59    0.39
   5   7   0   13.00    0.38
   4   8   0    0.03    0.09
   4   8   0    0.04    0.09
   4   8   0   -0.01    0.06
   3   9   0   11.21    0.37
   3   9   0   10.83    0.33
   2  10   0    1.76    0.21
   2  10   0    1.90    0.16
  -1 -11   0    2.46    0.19
   1  11   0    2.27    0.25
   1  11   0    2.43    0.22
   0  12   0    6.61    0.39
   0  12   0    6.99    0.33
  -1  13   0    0.39    0.19
  -1  13   0    0.17    0.13
   3 -15   0    2.50    0.34
   4 -16   0   -0.30    0.15
 -22   8   0    1.10    0.22
  22  -8   0    1.24    0.23
 -21   7   0    0.44    0.17
  21  -7   0    0.17    0.16
 -20   6   0    9.12    0.43
  20  -6   0    9.13    0.38
  20  -6   0    9.31    0.42
 -19   5   0    4.75    0.31
  19  -5   0    5.16    0.28
  19  -5   0    5.72    0.31
 -18   4   0   13.45    0.51
  18  -4   0   13.99    0.45
  18  -4   0   15.28    0.47
 -17   3   0    0.00    0.13
  17  -3   0    0.14    0.10
  17  -3   0    0.11    0.08
 -16   2   0   10.97    0.43
  16  -2   0   11.75    0.35
  16  -2   0   11.33    0.37
 -15   1   0    7.07    0.34
  15  -1   0    6.47    0.27
  15  -1   0    7.01    0.23
 -14   0   0    1.05    0.18
  14   0   0    1.05    0.09
  14   0   0    1.04    0.13
 -13  -1   0    3.31    0.27
  13   1   0    3.67    0.21
  13   1   0    3.54    0.11
 -12  -2   0   17.51    0.53
  12   2   0   18.68    0.48
 -11  -3   0   20.64    0.56
  11   3   0   19.40    0.49
 -10  -4   0    9.14    0.35
  10   4   0    9.36    0.30
  -9  -5   0   12.55    0.28
  -9  -5   0   12.32    0.39
   9   5   0   12.76    0.36
  -8  -6   0   11.90    0.39
   8   6   0   11.73    0.31
   8   6   0   12.08    0.35
   7   7   0    0.87    0.11
   7   7   0    0.98    0.12
   7   7   0    1.02    0.14
   6   8   0   15.68    0.47
   6   8   0   15.68    0.42
   6   8   0   15.90    0.45
   5   9   0    0.85    0.14
   5   9   0    0.97    0.15
   4  10   0    1.20    0.17
   4  10   0    0.95    0.13
   4  10   0    1.07    0.16
   3  11   0   12.06    0.48
   3  11   0   11.85    0.38
  -2 -12   0    3.34    0.23
   2  12   0    3.26    0.30
   2  12   0    3.49    0.25
   1  13   0    0.15    0.13
   1  13   0    0.35    0.17
   1 -15   0   -0.17    0.14
   2 -16   0    5.43    0.47
   3 -17   0   -0.05    0.19
 -24   8   0   -0.05    0.15
 -23   7   0    0.81    0.21
 -22   6   0    2.36    0.28
 -21   5   0    1.48    0.23
  21  -5   0    1.18    0.18
 -20   4   0    7.84    0.41
  20  -4   0    8.86    0.36
 -19   3   0    0.09    0.14
  19  -3   0   -0.04    0.10
 -18   2   0    0.31    0.16
  18  -2   0    0.21    0.12
 -17   1   0   29.72    0.80
  17  -1   0   31.37    0.74
 -16   0   0    2.74    0.27
  16   0   0    2.98    0.22
 -15  -1   0    7.31    0.38
  15   1   0    6.50    0.29
 -14  -2   0    1.61    0.22
  14   2   0    1.81    0.17
 -13  -3   0   16.37    0.53
  13   3   0   15.66    0.45
 -12  -4   0    0.50    0.15
  12   4   0    0.38    0.09
 -11  -5   0    0.56    0.14
  11   5   0    0.50    0.10
 -10  -6   0    6.11    0.31
 -10  -6   0    5.88    0.19
  10   6   0    5.79    0.26
  -9  -7   0    0.08    0.12
   9   7   0    0.18    0.09
   8   8   0    0.54    0.11
   8   8   0    0.32    0.10
   7   9   0   28.02    0.66
   7   9   0   28.02    0.68
   7   9   0   27.11    0.70
   6  10   0   31.09    0.78
   6  10   0   31.16    0.77
   5  11   0    4.18    0.24
   5  11   0    4.17    0.27
   5  11   0    4.03    0.28
   3  13   0    1.89    0.23
   2  14   0    1.65    0.23
  -1 -15   0    0.31    0.18
   0 -16   0   13.07    0.63
   1 -17   0    0.12    0.20
 -25   7   0    0.15    0.17
 -24   6   0    1.18    0.24
 -23   5   0   20.74    0.71
  23  -5   0   21.66    0.65
 -22   4   0   18.08    0.65
  22  -4   0   17.63    0.56
 -21   3   0   -0.07    0.13
  21  -3   0   -0.09    0.11
 -20   2   0    9.86    0.46
  20  -2   0    9.63    0.39
 -19   1   0   63.20    1.41
  19  -1   0   64.60    1.33
 -18   0   0    2.31    0.27
  18   0   0    2.11    0.20
 -17  -1   0   30.93    0.85
  17   1   0   31.94    0.77
 -16  -2   0   11.02    0.48
  16   2   0   10.85    0.38
 -15  -3   0    2.49    0.27
  15   3   0    2.01    0.18
 -14  -4   0    3.05    0.28
  14   4   0    3.30    0.21
 -13  -5   0   40.50    0.97
  13   5   0   40.50    0.90
 -12  -6   0   11.55    0.44
  12   6   0   10.82    0.37
 -11  -7   0   -0.02    0.13
  11   7   0    0.12    0.09
 -10  -8   0   32.26    0.82
  10   8   0   33.87    0.77
  -9  -9   0   30.75    0.78
   9   9   0   29.39    0.72
   8  10   0    5.20    0.27
   6  12   0    7.71    0.33
   6  12   0    7.57    0.37
  -5 -13   0    3.49    0.32
   5  13   0    2.28    0.24
  -4 -14   0    0.84    0.20
   4  14   0    1.02    0.21
  -3 -15   0    2.67    0.32
  -2 -16   0    6.19    0.45
  -1 -17   0    0.09    0.19
 -27   7   0    0.29    0.19
 -26   6   0    1.18    0.24
 -25   5   0    6.78    0.43
 -24   4   0    0.20    0.15
  24  -4   0   -0.01    0.13
 -23   3   0    7.77    0.42
  23  -3   0    6.99    0.36
 -22   2   0    4.39    0.36
  22  -2   0    3.98    0.30
 -21   1   0    2.61    0.30
  21  -1   0    3.10    0.26
 -20   0   0   12.32    0.53
  20   0   0   12.38    0.45
 -19  -1   0   62.05    1.41
  19   1   0   61.29    1.30
 -18  -2   0    0.10    0.18
  18   2   0    0.35    0.13
 -17  -3   0    0.14    0.18
  17   3   0    0.01    0.10
 -16  -4   0   17.43    0.61
  16   4   0   16.64    0.51
 -15  -5   0    6.35    0.40
  15   5   0    5.58    0.28
 -14  -6   0    2.34    0.27
  14   6   0    1.88    0.19
 -13  -7   0   19.02    0.62
  13   7   0   18.19    0.54
 -12  -8   0    0.81    0.20
  12   8   0    1.02    0.16
 -11  -9   0   10.50    0.44
  11   9   0   11.02    0.39
 -10 -10   0   27.18    0.75
  10  10   0   26.04    0.69
  -9 -11   0    7.08    0.37
   9  11   0    7.08    0.32
   8  12   0    0.01    0.05
   7  13   0    0.14    0.17
   7  13   0   -0.09    0.11
   6  14   0    5.56    0.34
 -28   6   0    0.19    0.19
 -27   5   0    0.17    0.17
 -26   4   0    4.06    0.38
  26  -4   0    5.22    0.34
 -25   3   0    4.46    0.39
  25  -3   0    4.00    0.33
 -24   2   0    0.07    0.16
  24  -2   0    0.01    0.13
 -23   1   0    1.33    0.24
  23  -1   0    1.23    0.19
 -22   0   0    1.31    0.25
  22   0   0    1.56    0.21
 -21  -1   0    2.47    0.30
  21   1   0    2.93    0.26
 -20  -2   0    9.47    0.48
  20   2   0    9.29    0.40
 -19  -3   0    0.43    0.22
  19   3   0   -0.14    0.10
 -18  -4   0   14.05    0.59
  18   4   0   13.02    0.47
 -17  -5   0    1.13    0.24
  17   5   0    1.12    0.17
 -16  -6   0   33.81    0.94
  16   6   0   34.17    0.84
 -15  -7   0   14.56    0.56
  15   7   0   13.33    0.47
 -14  -8   0    0.86    0.21
  14   8   0    1.73    0.20
 -13  -9   0    9.95    0.46
  13   9   0   10.25    0.40
 -12 -10   0    6.83    0.39
  12  10   0    7.12    0.34
 -11 -11   0    3.05    0.30
  11  11   0    3.10    0.26
 -10 -12   0    1.22    0.23
  10  12   0    1.20    0.18
  -9 -13   0    0.88    0.23
  -8 -14   0    0.51    0.20
 -29   5   0    1.43    0.27
 -28   4   0    2.29    0.32
 -27   3   0    0.01    0.17
  27  -3   0   -0.19    0.15
 -26   2   0    1.09    0.25
  26  -2   0    1.30    0.22
 -25   1   0    1.10    0.25
  25  -1   0    1.04    0.20
 -24   0   0    0.27    0.19
  24   0   0    0.80    0.18
 -23  -1   0    0.90    0.24
  23   1   0    1.31    0.21
 -22  -2   0    4.62    0.41
  22   2   0    3.97    0.31
 -21  -3   0    0.09    0.20
  21   3   0   -0.04    0.11
 -20  -4   0    8.18    0.49
  20   4   0    7.94    0.38
 -19  -5   0    4.97    0.42
  19   5   0    5.36    0.32
 -18  -6   0    3.52    0.36
  18   6   0    4.15    0.31
 -17  -7   0    6.17    0.43
  17   7   0    6.20    0.34
 -16  -8   0    4.37    0.37
  16   8   0    4.65    0.29
 -15  -9   0    0.40    0.22
  15   9   0    0.38    0.14
 -14 -10   0    4.96    0.40
  14  10   0    4.13    0.28
 -13 -11   0   16.33    0.62
  13  11   0   16.71    0.55
 -12 -12   0    0.12    0.19
  12  12   0   -0.08    0.12
 -11 -13   0   -0.15    0.19
  11  13   0    0.04    0.13
 -10 -14   0   10.01    0.52
  -9 -15   0   17.44    0.69
 -30   4   0    1.48    0.29
 -29   3   0   -0.10    0.18
  29  -3   0   -0.04    0.16
 -28   2   0    0.18    0.19
  28  -2   0   -0.09    0.14
 -27   1   0    3.54    0.38
  27  -1   0    3.19    0.31
 -26   0   0    8.88    0.51
  26   0   0    8.05    0.41
 -25  -1   0    1.01    0.25
  25   1   0    1.15    0.21
 -24  -2   0    0.03    0.20
  24   2   0    0.07    0.14
 -23  -3   0    7.28    0.47
  23   3   0    7.06    0.37
 -22  -4   0   17.24    0.70
  22   4   0   16.93    0.59
 -21  -5   0    1.40    0.30
  21   5   0    0.94    0.19
 -20  -6   0    9.14    0.51
  20   6   0    9.36    0.42
 -19  -7   0    2.75    0.35
  19   7   0    2.84    0.27
 -18  -8   0    0.22    0.23
  18   8   0    0.00    0.13
 -17  -9   0    3.63    0.37
  17   9   0    3.97    0.31
 -16 -10   0    6.61    0.44
  16  10   0    6.49    0.36
 -15 -11   0    2.26    0.31
  15  11   0    2.22    0.25
 -14 -12   0    1.47    0.30
  14  12   0    1.56    0.22
 -13 -13   0   -0.23    0.20
  13  13   0    0.03    0.14
 -12 -14   0    0.64    0.24
  12  14   0    1.05    0.20
 -11 -15   0    0.16    0.24
 -30   2   0    0.34    0.22
  30  -2   0    0.25    0.18
 -29   1   0    9.32    0.54
  29  -1   0    8.50    0.46
 -28   0   0    5.72    0.47
  28   0   0    5.24    0.40
 -27  -1   0    3.77    0.40
  27   1   0    3.50    0.33
 -26  -2   0    1.45    0.29
  26   2   0    0.90    0.21
 -25  -3   0    4.87    0.45
  25   3   0    3.98    0.33
 -24  -4   0    0.06    0.23
  24   4   0   -0.02    0.14
 -23  -5   0   21.01    0.81
  23   5   0   19.56    0.66
 -22  -6   0    2.04    0.36
  22   6   0    1.74    0.24
 -21  -7   0    0.37    0.24
  21   7   0    0.22    0.15
 -20  -8   0    0.19    0.23
  20   8   0    0.13    0.14
 -19  -9   0    3.13    0.38
  19   9   0    3.78    0.32
 -18 -10   0    1.16    0.28
  18  10   0    0.83    0.20
 -17 -11   0    0.74    0.25
  17  11   0    0.97    0.20
 -16 -12   0    3.45    0.41
  16  12   0    3.21    0.30
 -15 -13   0    0.15    0.23
  15  13   0    0.16    0.15
 -14 -14   0    1.16    0.30
  14  14   0    1.49    0.23
 -13 -15   0    3.03    0.41
  31  -1   0    3.55    0.36
 -30   0   0    0.14    0.22
  30   0   0    0.12    0.18
 -29  -1   0    9.84    0.55
  29   1   0    7.67    0.43
 -28  -2   0   -0.01    0.23
  28   2   0   -0.07    0.16
 -27  -3   0    0.01    0.24
  27   3   0    0.03    0.17
 -26  -4   0    4.56    0.47
  26   4   0    4.30    0.36
 -25  -5   0    7.35    0.52
  25   5   0    7.34    0.41
 -24  -6   0    1.60    0.36
  24   6   0    1.67    0.24
 -23  -7   0    0.43    0.27
  23   7   0    0.75    0.20
 -22  -8   0    1.22    0.33
  22   8   0    1.10    0.22
 -21  -9   0    1.43    0.35
  21   9   0    1.26    0.23
 -20 -10   0    1.98    0.36
  20  10   0    2.22    0.27
 -19 -11   0    0.98    0.30
  19  11   0    0.56    0.19
 -18 -12   0    2.71    0.40
  18  12   0    3.04    0.31
 -17 -13   0    0.00    0.24
  17  13   0   -0.05    0.16
 -16 -14   0    0.63    0.31
  16  14   0    0.56    0.20
 -15 -15   0    0.21    0.29
  31   1   0    3.86    0.38
 -30  -2   0    0.49    0.25
  30   2   0    0.37    0.20
 -29  -3   0    0.24    0.25
  29   3   0    0.04    0.16
 -28  -4   0    2.17    0.38
  28   4   0    1.54    0.25
 -27  -5   0    0.08    0.26
  27   5   0    0.68    0.22
 -26  -6   0    0.92    0.33
  26   6   0    1.30    0.24
 -25  -7   0   -0.03    0.27
  25   7   0    0.10    0.15
 -24  -8   0   -0.03    0.27
  24   8   0   -0.01    0.16
 -23  -9   0    3.24    0.44
  23   9   0    3.28    0.34
 -22 -10   0    6.44    0.58
  22  10   0    5.90    0.40
 -21 -11   0   -0.34    0.28
  21  11   0    0.06    0.17
 -20 -12   0   -0.41    0.23
  20  12   0    0.04    0.16
 -19 -13   0    0.28    0.31
  19  13   0    0.08    0.16
 -18 -14   0    0.13    0.29
  18  14   0    0.15    0.17
 -29  -5   0    0.67    0.30
  29   5   0    1.01    0.25
 -28  -6   0   -0.05    0.28
  28   6   0    0.21    0.20
 -27  -7   0   -0.25    0.27
  27   7   0    0.41    0.19
 -26  -8   0    0.91    0.37
  26   8   0    0.97    0.23
 -25  -9   0    3.02    0.45
  25   9   0    3.29    0.35
 -24 -10   0    0.21    0.32
  24  10   0    0.22    0.20
 -23 -11   0    3.61    0.49
  23  11   0    3.87    0.38
  23  11   1    0.19    0.20
  24  10   1    0.17    0.18
 -24 -10  -1    0.02    0.29
  25   9   1    2.74    0.32
 -25  -9  -1    2.94    0.45
  26   8   1    5.10    0.43
 -26  -8  -1    4.72    0.54
  27   7   1    0.08    0.17
 -27  -7  -1    0.16    0.30
  28   6   1    0.59    0.21
  18  14   1    2.29    0.30
  19  13   1    1.80    0.27
 -19 -13  -1    2.69    0.44
  20  12   1   11.91    0.55
 -20 -12  -1    9.96    0.66
  21  11   1    4.85    0.40
 -21 -11  -1    4.59    0.52
  22  10   1   -0.06    0.16
 -22 -10  -1   -0.41    0.27
  23   9   1    6.20    0.41
 -23  -9  -1    7.77    0.57
  24   8   1    1.33    0.24
 -24  -8  -1    1.19    0.35
  25   7   1    2.18    0.29
 -25  -7  -1    1.39    0.37
  26   6   1    3.15    0.34
 -26  -6  -1    2.61    0.41
  27   5   1    0.83    0.22
 -27  -5  -1    1.35    0.35
  28   4   1    0.90    0.23
 -28  -4  -1    0.70    0.29
  29   3   1    6.70    0.44
 -29  -3  -1    8.49    0.57
  30   2   1    2.13    0.29
 -15 -15  -1   -0.09    0.28
  16  14   1    1.15    0.23
 -16 -14  -1    1.74    0.37
  17  13   1   12.04    0.53
 -17 -13  -1   13.38    0.70
  18  12   1    7.23    0.42
 -18 -12  -1    7.26    0.58
  19  11   1   -0.25    0.15
 -19 -11  -1   -0.32    0.23
  20  10   1    2.20    0.27
 -20 -10  -1    2.94    0.41
  21   9   1    1.36    0.24
 -21  -9  -1    0.83    0.32
  22   8   1    0.02    0.14
 -22  -8  -1    0.18    0.28
  23   7   1    7.34    0.42
 -23  -7  -1    9.39    0.58
  24   6   1    1.49    0.24
 -24  -6  -1    1.43    0.34
  25   5   1    0.11    0.17
 -25  -5  -1    0.35    0.28
  26   4   1    3.99    0.36
 -26  -4  -1    4.02    0.45
  27   3   1   10.21    0.50
 -27  -3  -1   10.20    0.61
  28   2   1    0.68    0.19
 -28  -2  -1    0.76    0.27
  29   1   1    0.59    0.21
 -29  -1  -1    0.47    0.26
  30   0   1   -0.14    0.15
 -30   0  -1    0.10    0.21
 -12 -16  -1    1.25    0.33
 -13 -15  -1    0.27    0.27
  14  14   1    2.07    0.26
 -14 -14  -1    2.72    0.39
  15  13   1    0.57    0.18
 -15 -13  -1    0.28    0.26
  16  12   1    1.79    0.25
 -16 -12  -1    2.02    0.35
  17  11   1    6.89    0.40
 -17 -11  -1    6.22    0.51
  18  10   1    5.19    0.34
 -18 -10  -1    5.38    0.46
  19   9   1   -0.12    0.12
 -19  -9  -1    0.03    0.22
  20   8   1    0.19    0.16
 -20  -8  -1    0.73    0.26
  21   7   1    8.10    0.42
 -21  -7  -1    7.35    0.50
  22   6   1    3.27    0.31
 -22  -6  -1    2.88    0.38
  23   5   1    0.14    0.15
 -23  -5  -1   -0.36    0.22
  24   4   1    0.19    0.16
 -24  -4  -1    0.28    0.24
  25   3   1    0.23    0.16
 -25  -3  -1    0.37    0.25
  26   2   1   12.30    0.53
 -26  -2  -1   11.27    0.61
  27   1   1    4.97    0.38
 -27  -1  -1    4.62    0.43
  28   0   1    0.00    0.16
 -28   0  -1    0.18    0.22
  29  -1   1    0.49    0.21
 -29   1  -1    0.67    0.24
  30  -2   1    2.86    0.32
 -30   2  -1    2.35    0.34
 -11 -15  -1   -0.32    0.22
 -12 -14  -1    2.34    0.35
  13  13   1    4.66    0.32
 -13 -13  -1    4.80    0.44
  14  12   1    0.15    0.14
 -14 -12  -1    0.21    0.21
  15  11   1    0.57    0.17
 -15 -11  -1    0.12    0.23
  16  10   1    0.38    0.15
 -16 -10  -1    0.13    0.22
  17   9   1    0.14    0.13
 -17  -9  -1    0.34    0.23
  18   8   1    0.06    0.13
 -18  -8  -1    0.19    0.21
  19   7   1    1.44    0.21
 -19  -7  -1    1.70    0.30
  20   6   1    3.33    0.29
 -20  -6  -1    3.38    0.38
  21   5   1    1.63    0.22
 -21  -5  -1    1.98    0.32
  22   4   1    8.98    0.43
 -22  -4  -1    9.25    0.53
  23   3   1   11.19    0.48
 -23  -3  -1   11.72    0.60
  24   2   1    8.25    0.42
 -24  -2  -1    7.58    0.48
  25   1   1    0.45    0.18
 -25  -1  -1    0.68    0.24
  26   0   1    0.07    0.15
 -26   0  -1    0.15    0.21
  27  -1   1    5.09    0.39
 -27   1  -1    4.83    0.42
  28  -2   1    0.48    0.20
 -28   2  -1    1.36    0.28
  29  -3   1    7.99    0.44
 -29   3  -1    8.63    0.50
 -30   4  -1    6.81    0.47
  -9 -15  -1    0.82    0.26
 -10 -14  -1    6.12    0.47
  11  13   1    2.52    0.25
 -11 -13  -1    2.90    0.33
  12  12   1   13.69    0.50
 -12 -12  -1   13.78    0.59
  13  11   1    2.78    0.26
 -13 -11  -1    3.61    0.35
  14  10   1    4.17    0.28
 -14 -10  -1    3.45    0.34
  15   9   1   -0.02    0.11
 -15  -9  -1   -0.04    0.18
  16   8   1   17.82    0.58
 -16  -8  -1   18.46    0.69
  17   7   1   18.89    0.60
 -17  -7  -1   19.10    0.70
  18   6   1    0.82    0.17
 -18  -6  -1    0.73    0.24
  19   5   1   -0.12    0.11
 -19  -5  -1   -0.14    0.17
  20   4   1    5.24    0.32
 -20  -4  -1    5.82    0.42
  21   3   1   -0.12    0.12
 -21  -3  -1   -0.15    0.19
  22   2   1    6.55    0.36
 -22  -2  -1    7.39    0.46
  23   1   1    6.15    0.35
 -23  -1  -1    6.90    0.43
  24   0   1    0.22    0.15
 -24   0  -1    0.03    0.17
  25  -1   1    0.33    0.17
 -25   1  -1    0.58    0.22
  26  -2   1   12.45    0.52
 -26   2  -1   11.65    0.57
  27  -3   1   10.72    0.50
 -27   3  -1   11.13    0.56
  28  -4   1    1.30    0.23
 -28   4  -1    0.98    0.25
 -29   5  -1    0.22    0.19
   9  13   1    0.20    0.13
  -9 -13  -1    0.02    0.16
  10  12   1   11.66    0.44
 -10 -12  -1   11.04    0.51
  11  11   1    0.18    0.13
 -11 -11  -1    0.28    0.19
  12  10   1    1.19    0.17
 -12 -10  -1    0.82    0.21
  13   9   1   17.44    0.55
 -13  -9  -1   18.10    0.63
  14   8   1   42.40    0.99
 -14  -8  -1   42.98    1.08
  15   7   1    0.38    0.13
 -15  -7  -1    0.46    0.19
  16   6   1   26.01    0.71
 -16  -6  -1   26.34    0.81
  17   5   1   12.08    0.45
 -17  -5  -1   12.71    0.54
  18   4   1    1.26    0.18
 -18  -4  -1    1.29    0.26
  19   3   1   16.86    0.55
 -19  -3  -1   16.82    0.66
  20   2   1   19.92    0.62
 -20  -2  -1   20.61    0.72
  21   1   1    1.34    0.20
 -21  -1  -1    0.95    0.25
  22   0   1    0.01    0.13
 -22   0  -1   -0.06    0.17
  23  -1   1    5.85    0.35
 -23   1  -1    6.92    0.43
  24  -2   1    9.39    0.44
 -24   2  -1    9.06    0.47
  25  -3   1   -0.12    0.15
 -25   3  -1    0.18    0.18
  26  -4   1    4.13    0.35
 -26   4  -1    4.54    0.41
 -27   5  -1    1.31    0.26
 -28   6  -1    0.82    0.23
   5  15   1    0.24    0.19
   6  14   1   -0.02    0.16
   7  13   1    3.97    0.34
   8  12   1    5.20    0.35
   8  12   1    5.77    0.30
   9  11   1    0.46    0.13
  10  10   1   -0.02    0.11
 -10 -10  -1    0.21    0.16
  11   9   1   21.07    0.60
 -11  -9  -1   21.75    0.67
  12   8   1   32.26    0.80
 -12  -8  -1   34.58    0.89
  13   7   1   24.17    0.65
 -13  -7  -1   23.63    0.72
  14   6   1    6.94    0.31
 -14  -6  -1    6.71    0.40
  15   5   1    0.87    0.15
 -15  -5  -1    0.97    0.21
  16   4   1    5.94    0.30
 -16  -4  -1    6.26    0.41
  17   3   1   22.30    0.62
 -17  -3  -1   21.76    0.72
  18   2   1    1.71    0.20
 -18  -2  -1    1.55    0.25
  19   1   1    0.11    0.13
 -19  -1  -1   -0.01    0.18
  20   0   1    0.04    0.11
 -20   0  -1    0.09    0.18
  21  -1   1    1.10    0.18
 -21   1  -1    1.09    0.23
  22  -2   1    7.85    0.38
 -22   2  -1    7.82    0.43
  23  -3   1   11.56    0.46
 -23   3  -1   10.62    0.51
  24  -4   1    0.12    0.15
 -24   4  -1    0.38    0.18
  25  -5   1    0.56    0.18
 -25   5  -1    0.32    0.18
 -26   6  -1    3.07    0.33
  -1 -17  -1    3.85    0.41
  -2 -16  -1   -0.22    0.15
   3  15   1   -0.01    0.09
  -3 -15  -1    0.26    0.17
   4  14   1    2.70    0.29
  -4 -14  -1    2.35    0.29
   5  13   1    6.56    0.37
  -5 -13  -1    5.84    0.36
   6  12   1    0.29    0.16
   6  12   1    0.14    0.11
  -6 -12  -1   -0.14    0.11
   7  11   1    0.67    0.17
   7  11   1    0.58    0.13
  -7 -11  -1    0.52    0.15
   8  10   1    1.07    0.15
   8  10   1    1.27    0.19
  -8 -10  -1    1.10    0.16
   9   9   1   12.12    0.40
  10   8   1   17.16    0.50
 -10  -8  -1   18.30    0.57
  11   7   1    1.53    0.16
 -11  -7  -1    1.70    0.21
  12   6   1    3.41    0.22
 -12  -6  -1    3.19    0.27
  13   5   1    0.87    0.13
 -13  -5  -1    0.71    0.18
  14   4   1    0.02    0.09
 -14  -4  -1   -0.22    0.14
  15   3   1   13.02    0.43
 -15  -3  -1   13.00    0.51
  16   2   1    9.27    0.36
 -16  -2  -1    8.57    0.44
  17   1   1    1.98    0.20
 -17  -1  -1    1.51    0.26
  18   0   1    0.02    0.10
 -18   0  -1   -0.29    0.14
  19  -1   1    0.19    0.12
 -19   1  -1    0.12    0.16
  20  -2   1   20.63    0.61
 -20   2  -1   21.06    0.67
  21  -3   1   -0.01    0.12
 -21   3  -1    0.18    0.16
  22  -4   1    9.07    0.41
 -22   4  -1    8.36    0.44
  23  -5   1    0.24    0.15
 -23   5  -1    0.18    0.16
 -24   6  -1    1.84    0.27
 -25   7  -1    1.95    0.28
   1 -17  -1    0.31    0.20
   0 -16  -1    0.15    0.19
  -1 -15  -1    2.45    0.32
   2  14   1    1.24    0.19
  -2 -14  -1    1.57    0.26
   3  13   1    9.32    0.43
  -3 -13  -1    9.00    0.44
   4  12   1    3.37    0.23
   4  12   1    3.33    0.28
  -4 -12  -1    3.16    0.29
   5  11   1    0.43    0.12
   5  11   1    0.23    0.13
  -5 -11  -1    0.29    0.13
   6  10   1   22.59    0.63
   6  10   1   22.42    0.57
  -6 -10  -1   21.69    0.61
   7   9   1   22.30    0.61
   7   9   1   20.19    0.54
  -7  -9  -1   21.64    0.56
   8   8   1   13.15    0.45
   8   8   1   13.64    0.41
  -8  -8  -1   13.96    0.39
   9   7   1   13.21    0.41
  -9  -7  -1   14.05    0.36
  -9  -7  -1   13.58    0.45
  10   6   1   13.52    0.40
 -10  -6  -1   13.64    0.45
 -10  -6  -1   13.21    0.31
  11   5   1   25.39    0.62
 -11  -5  -1   25.82    0.67
  12   4   1    4.36    0.23
 -12  -4  -1    4.92    0.29
  13   3   1    6.75    0.28
 -13  -3  -1    6.84    0.35
  14   2   1   15.21    0.45
 -14  -2  -1   15.54    0.53
  15   1   1    0.16    0.10
 -15  -1  -1   -0.17    0.16
  16   0   1   -0.01    0.09
 -16   0  -1    0.31    0.17
  17  -1   1    1.89    0.19
 -17   1  -1    1.72    0.23
  18  -2   1    2.13    0.21
 -18   2  -1    1.77    0.23
  19  -3   1   15.90    0.51
 -19   3  -1   16.67    0.58
  20  -4   1    4.82    0.29
 -20   4  -1    4.72    0.33
  21  -5   1    1.71    0.22
 -21   5  -1    1.51    0.24
  22  -6   1    2.83    0.26
 -22   6  -1    2.41    0.28
 -23   7  -1    7.63    0.42
   3 -17  -1    5.24    0.49
   2 -16  -1    0.22    0.18
   1 -15  -1    0.25    0.19
   0  14   1    2.19    0.25
   0 -14  -1    3.42    0.35
   1  13   1   20.46    0.65
  -1 -13  -1   29.08    0.82
   2  12   1    0.55    0.16
   3  11   1   13.72    0.47
   3  11   1   13.87    0.41
   4  10   1    5.61    0.29
   4  10   1    5.45    0.25
   5   9   1    0.02    0.11
   5   9   1    0.16    0.09
   6   8   1   29.78    0.72
   7   7   1   29.23    0.69
   7   7   1   28.99    0.65
  -7  -7  -1   28.33    0.63
   8   6   1    2.34    0.16
  -8  -6  -1    2.51    0.14
  -8  -6  -1    2.53    0.20
   9   5   1    0.20    0.07
  -9  -5  -1    0.11    0.10
  -9  -5  -1    0.11    0.04
  10   4   1   48.03    0.98
 -10  -4  -1   48.05    1.02
  11   3   1   93.88    1.72
 -11  -3  -1   90.99    1.76
  12   2   1    9.40    0.33
 -12  -2  -1   10.24    0.40
  13   1   1    0.17    0.03
  13   1   1    0.13    0.08
 -13  -1  -1    0.26    0.14
  14   0   1   -0.03    0.08
  14   0   1    0.02    0.04
 -14   0  -1   -0.09    0.13
  15  -1   1   -0.05    0.07
 -15   1  -1    0.01    0.13
  16  -2   1    8.14    0.33
 -16   2  -1    8.33    0.38
 -16   2  -1    8.32    0.29
  17  -3   1   22.28    0.61
 -17   3  -1   23.21    0.67
 -17   3  -1   22.75    0.59
  18  -4   1    1.35    0.17
 -18   4  -1    1.37    0.18
 -18   4  -1    1.09    0.19
  19  -5   1    0.28    0.13
 -19   5  -1    0.09    0.13
  20  -6   1    3.91    0.29
  20  -6   1    3.91    0.29
 -20   6  -1    3.62    0.31
  21  -7   1    8.30    0.42
 -21   7  -1    6.89    0.38
 -22   8  -1    0.11    0.13
   4 -16  -1    0.03    0.16
   3 -15  -1   -0.07    0.16
  -2  14   1    3.87    0.31
   2 -14  -1    3.39    0.35
  -1  13   1    1.11    0.17
   1 -13  -1    3.05    0.31
   0  12   1   20.14    0.58
   1  11   1   28.38    0.73
   1  11   1   30.12    0.82
   2  10   1    0.54    0.11
   2  10   1    0.97    0.17
   2  10   1    0.76    0.14
   3   9   1    0.77    0.11
   3   9   1    0.31    0.10
   3   9   1    1.14    0.15
   4   8   1   69.10    1.36
   4   8   1   69.64    1.30
   4   8   1   69.59    1.37
   5   7   1   25.33    0.61
   5   7   1   26.00    0.60
   6   6   1   24.87    0.59
   6   6   1   24.60    0.55
   7   5   1    6.87    0.24
  -7  -5  -1    6.72    0.20
   8   4   1   38.94    0.80
  -8  -4  -1   38.89    0.70
  -8  -4  -1   40.03    0.83
   9   3   1    0.30    0.08
  -9  -3  -1    0.36    0.10
  10   2   1  106.28    1.90
 -10  -2  -1  103.62    1.94
  11   1   1    5.03    0.12
  11   1   1    5.07    0.22
 -11  -1  -1    4.72    0.28
  12   0   1    0.02    0.06
 -12   0  -1    0.03    0.05
 -12   0  -1   -0.03    0.11
  13  -1   1    0.14    0.08
 -13   1  -1    0.21    0.13
 -13   1  -1    0.01    0.06
  14  -2   1   14.99    0.44
 -14   2  -1   15.42    0.41
 -14   2  -1   15.37    0.49
  15  -3   1   13.76    0.42
 -15   3  -1   13.39    0.41
 -15   3  -1   13.21    0.47
  16  -4   1    5.53    0.27
 -16   4  -1    5.84    0.30
 -16   4  -1    5.71    0.31
  17  -5   1   12.36    0.42
 -17   5  -1   11.77    0.46
 -17   5  -1   12.81    0.46
  18  -6   1    0.85    0.16
 -18   6  -1    0.94    0.17
 -18   6  -1    0.81    0.18
  19  -7   1    1.80    0.21
  20  -8   1    0.45    0.16
 -20   8  -1    0.73    0.18
  21  -9   1    1.25    0.24
  22 -10   1   -0.05    0.18
   6 -16  -1    2.02    0.33
   5 -15  -1   -0.14    0.15
   4 -14  -1    0.12    0.16
  -3  13   1    6.09    0.32
  -2  12   1   24.53    0.78
  -1  11   1    3.46    0.30
  -1  11   1    1.79    0.18
   0  10   1    7.81    0.32
   0  10   1    7.80    0.37
   1   9   1    0.24    0.12
   1   9   1    0.38    0.11
   1   9   1    0.37    0.09
   2   8   1   21.24    0.58
   2   8   1   21.80    0.55
   2   8   1   21.90    0.50
   3   7   1    1.19    0.14
   3   7   1    1.22    0.13
   3   7   1    1.15    0.11
   4   6   1  122.57    2.19
   4   6   1  124.34    2.19
   5   5   1   52.28    0.98
   5   5   1   51.86    1.01
   6   4   1   35.40    0.71
   6   4   1   36.36    0.74
  -6  -4  -1   35.50    0.66
   7   3   1  113.79    1.97
  -7  -3  -1  110.70    1.86
  -7  -3  -1  111.19    1.99
   8   2   1   42.15    0.84
  -8  -2  -1   42.88    0.87
   9   1   1   -0.01    0.06
  -9  -1  -1    0.24    0.03
  -9  -1  -1    0.30    0.10
  10   0   1   -0.05    0.05
 -10   0  -1    0.05    0.11
 -10   0  -1    0.03    0.05
  11  -1   1    4.71    0.21
 -11   1  -1    4.59    0.25
 -11   1  -1    4.85    0.18
  12  -2   1    9.09    0.30
 -12   2  -1    9.58    0.35
 -12   2  -1    9.33    0.29
  13  -3   1    6.32    0.26
 -13   3  -1    6.47    0.30
 -13   3  -1    6.83    0.27
  14  -4   1    0.05    0.08
 -14   4  -1    0.06    0.10
 -14   4  -1   -0.01    0.10
  15  -5   1    0.93    0.14
 -15   5  -1    1.11    0.17
 -15   5  -1    0.78    0.15
  16  -6   1   27.21    0.67
 -16   6  -1   27.05    0.75
  17  -7   1   20.86    0.58
 -17   7  -1   20.67    0.67
 -17   7  -1   20.36    0.62
 -18   8  -1    0.16    0.13
 -18   8  -1    0.02    0.16
  20 -10   1    2.77    0.32
  21 -11   1    4.61    0.44
  22 -12   1    1.19    0.29
   8 -16  -1    2.12    0.34
   7 -15  -1    0.86    0.25
   6 -14  -1    0.29    0.18
  -5  13   1    1.73    0.21
  -4  12   1    0.71    0.19
  -4  12   1    0.98    0.16
  -3  11   1    3.37    0.31
  -2  10   1    3.55    0.27
   2 -10  -1    3.79    0.19
  -1   9   1    1.92    0.17
  -1   9   1    1.88    0.21
   1  -9  -1    1.96    0.14
   0   8   1    3.68    0.24
   0   8   1    3.11    0.19
   0   8   1    3.05    0.15
   1   7   1   42.02    0.80
   1   7   1   41.07    0.85
   1   7   1   42.50    0.91
   2   6   1   97.64    1.78
   2   6   1  100.71    1.73
   3   5   1   26.15    0.56
   3   5   1   25.82    0.56
   3   5   1   25.92    0.53
   4   4   1    3.97    0.17
   4   4   1    4.27    0.15
   4   4   1    4.53    0.16
   5   3   1    5.50    0.20
   5   3   1    5.31    0.18
  -5  -3  -1    5.70    0.14
  -6  -2  -1   76.21    1.38
   7   1   1   60.16    1.12
  -7  -1  -1   61.52    1.15
  -7  -1  -1   61.24    1.02
   8   0   1   -0.03    0.05
  -8   0  -1    0.04    0.09
  -8   0  -1   -0.01    0.03
   9  -1   1    0.15    0.06
  -9   1  -1   -0.02    0.09
  -9   1  -1    0.09    0.06
  10  -2   1  103.65    1.84
 -10   2  -1  104.59    1.84
 -10   2  -1  102.01    1.88
  11  -3   1   92.10    1.68
 -11   3  -1   93.81    1.73
 -11   3  -1   92.93    1.71
  12  -4   1    4.34    0.21
 -12   4  -1    3.13    0.19
 -12   4  -1    4.61    0.24
  13  -5   1    0.87    0.12
 -13   5  -1    0.84    0.15
  14  -6   1    7.00    0.29
 -14   6  -1    7.59    0.35
 -14   6  -1    6.37    0.29
  15  -7   1    0.06    0.10
 -15   7  -1    0.35    0.15
 -15   7  -1    0.14    0.11
  16  -8   1   17.59    0.52
 -16   8  -1   19.21    0.58
 -16   8  -1   18.14    0.65
 -17   9  -1    0.27    0.18
 -17   9  -1    0.16    0.12
  19 -11   1    0.09    0.16
  20 -12   1   11.73    0.62
   9 -15  -1   -0.14    0.17
   8 -14  -1   -0.20    0.15
  -7  13   1   11.67    0.44
  -6  12   1    3.34    0.33
  -6  12   1    3.09    0.25
  -5  11   1    0.20    0.11
  -5  11   1    0.05    0.13
  -4  10   1    1.66    0.23
   4 -10  -1    1.75    0.14
  -3   9   1    9.57    0.41
   3  -9  -1    9.05    0.27
  -2   8   1   22.52    0.62
  -2   8   1   22.17    0.54
   2  -8  -1   22.42    0.49
  -1   7   1    1.27    0.13
  -1   7   1    1.28    0.15
  -1   7   1    1.16    0.10
   0   6   1   27.51    0.55
   0   6   1   27.80    0.59
   0   6   1   27.26    0.64
   1   5   1    1.05    0.11
   1   5   1    1.10    0.10
   1   5   1    1.24    0.09
   2   4   1   27.93    0.57
   2   4   1   27.72    0.56
   2   4   1   27.28    0.53
   3   3   1  182.68    3.08
   4   2   1   26.23    0.53
  -4  -2  -1   27.22    0.47
   5   1   1   14.10    0.32
  -5  -1  -1   14.12    0.25
  -5  -1  -1   14.18    0.34
   6   0   1    0.11    0.05
  -6   0  -1   -0.04    0.03
  -6   0  -1    0.07    0.08
   7  -1   1   61.22    1.10
  -7   1  -1   60.91    1.08
  -7   1  -1   59.98    1.14
   8  -2   1   41.72    0.78
  -8   2  -1   41.64    0.79
  -8   2  -1   37.61    0.80
   9  -3   1    0.27    0.07
  -9   3  -1    0.33    0.08
  10  -4   1   49.46    0.96
 -10   4  -1   49.08    1.02
  11  -5   1   26.32    0.59
 -11   5  -1   26.18    0.62
 -11   5  -1   26.10    0.67
  12  -6   1    3.51    0.19
 -12   6  -1    3.07    0.23
 -12   6  -1    3.35    0.21
  13  -7   1   22.78    0.57
 -13   7  -1   23.76    0.61
 -13   7  -1   23.29    0.69
  14  -8   1   43.43    0.94
 -14   8  -1   44.20    1.10
 -14   8  -1   44.09    0.99
 -15   9  -1    0.03    0.10
 -15   9  -1   -0.13    0.13
 -16  10  -1    0.32    0.20
 -17  11  -1    6.36    0.44
  18 -12   1    6.67    0.46
  19 -13   1    2.51    0.36
  11 -15  -1    0.01    0.20
  10 -14  -1    0.32    0.19
   9 -13  -1   14.65    0.64
  -8  12   1    1.99    0.21
  -8  12   1    1.49    0.25
  -7  11   1    9.97    0.38
  -7  11   1   10.53    0.50
  -6  10   1    1.62    0.17
  -6  10   1    1.83    0.23
  -5   9   1   15.55    0.54
   5  -9  -1   14.95    0.37
  -4   8   1   19.20    0.58
   4  -8  -1   20.10    0.44
  -3   7   1   97.20    1.85
  -3   7   1   96.81    1.76
   3  -7  -1   97.22    1.69
  -2   6   1   40.37    0.87
  -2   6   1   41.63    0.81
   2  -6  -1   40.12    0.75
  -1   5   1   23.62    0.50
  -1   5   1   23.02    0.54
  -1   5   1   22.86    0.45
   0   4   1   65.01    1.11
   0   4   1   63.45    1.18
   0   4   1   63.99    1.15
   1   3   1    2.32    0.11
   1   3   1    2.29    0.11
   1   3   1    2.49    0.09
   2   2   1    9.12    0.22
  -2  -2  -1    9.26    0.20
  -3  -1  -1   10.85    0.24
  -3  -1  -1   10.60    0.20
   4   0   1    0.04    0.04
  -4   0  -1    0.20    0.07
  -4   0  -1    0.01    0.03
   5  -1   1   14.35    0.31
  -5   1  -1   14.21    0.31
   6  -2   1   74.60    1.32
  -6   2  -1   75.45    1.34
   7  -3   1  114.79    2.00
  -7   3  -1  116.03    2.05
  -7   3  -1  116.01    2.02
   8  -4   1   39.70    0.78
  -8   4  -1   40.54    0.80
  -8   4  -1   39.55    0.85
   9  -5   1    0.00    0.06
  -9   5  -1   -0.05    0.08
  -9   5  -1    0.05    0.06
  10  -6   1   14.28    0.38
 -10   6  -1   13.93    0.47
 -10   6  -1   13.22    0.39
  11  -7   1    1.58    0.15
 -11   7  -1    1.76    0.17
 -11   7  -1    1.81    0.22
  12  -8   1   31.93    0.73
 -12   8  -1   33.75    0.77
 -12   8  -1   32.38    0.88
 -13   9  -1   17.71    0.64
 -13   9  -1   17.81    0.52
 -14  10  -1    4.07    0.26
 -14  10  -1    4.06    0.37
 -15  11  -1    0.51    0.21
  17 -13   1   13.21    0.66
  13 -15  -1   -0.12    0.16
  12 -14  -1    5.39    0.48
  11 -13  -1   12.63    0.60
 -10  12   1    0.26    0.13
  -9  11   1    1.74    0.19
  -9  11   1    1.09    0.21
  -8  10   1    4.28    0.32
  -8  10   1    4.51    0.24
  -7   9   1   12.67    0.50
   7  -9  -1   13.34    0.34
  -6   8   1   52.97    1.18
   6  -8  -1   52.46    0.98
  -5   7   1   58.16    1.23
   5  -7  -1   59.10    1.06
  -4   6   1   13.59    0.41
  -4   6   1   13.01    0.35
   4  -6  -1   13.28    0.30
  -3   5   1   39.32    0.83
  -3   5   1   39.05    0.77
   3  -5  -1   40.28    0.71
  -2   4   1   57.33    1.02
  -2   4   1   55.39    1.07
   2  -4  -1   56.65    0.97
  -1   3   1   21.50    0.39
  -1   3   1   21.30    0.45
  -1   3   1   21.21    0.43
   0   2   1   63.78    1.09
   0   2   1   63.18    1.06
   1   1   1  211.79    3.51
  -1  -1  -1  208.09    3.53
   2   0   1    0.00    0.02
  -2   0  -1    0.00    0.01
  -2   0  -1    0.00    0.02
   3  -1   1   10.83    0.23
  -3   1  -1   10.55    0.23
  -3   1  -1   10.36    0.23
   4  -2   1   26.95    0.51
  -4   2  -1   27.66    0.55
  -4   2  -1   27.49    0.52
   5  -3   1    5.59    0.16
  -5   3  -1    5.04    0.20
  -5   3  -1    5.45    0.17
   6  -4   1   35.74    0.69
  -6   4  -1   37.21    0.78
  -6   4  -1   35.84    0.70
   7  -5   1    6.87    0.22
  -7   5  -1    6.97    0.23
  -7   5  -1    6.91    0.29
   8  -6   1    2.06    0.14
  -8   6  -1    2.49    0.22
  -8   6  -1    2.06    0.14
   9  -7   1   13.56    0.37
  -9   7  -1   13.39    0.47
  -9   7  -1   14.34    0.39
  10  -8   1   18.06    0.46
 -10   8  -1   17.51    0.58
 -10   8  -1   17.67    0.48
  11  -9   1   20.81    0.52
 -11   9  -1   19.39    0.66
 -11   9  -1   20.27    0.55
 -12  10  -1    1.21    0.23
 -12  10  -1    1.04    0.16
 -13  11  -1    2.47    0.31
 -14  12  -1    0.06    0.19
  16 -14   1    1.31    0.30
  14 -14  -1    2.55    0.35
  13 -13  -1    0.16    0.17
 -12  12   1    9.00    0.39
  12 -12  -1    9.76    0.51
 -11  11   1    6.11    0.31
 -11  11   1    6.06    0.40
 -10  10   1    0.02    0.10
 -10  10   1   -0.21    0.13
  -9   9   1    2.64    0.27
  -8   8   1    6.91    0.35
   8  -8  -1    6.76    0.22
  -7   7   1    4.50    0.26
   7  -7  -1    4.11    0.16
  -6   6   1   23.89    0.61
  -6   6   1   22.99    0.53
   6  -6  -1   23.31    0.47
  -5   5   1   23.52    0.57
  -5   5   1   23.48    0.51
   5  -5  -1   23.64    0.46
  -4   4   1   11.24    0.33
  -4   4   1   12.06    0.29
   4  -4  -1   11.42    0.24
  -3   3   1  166.51    2.77
  -3   3   1  161.92    2.81
   3  -3  -1  165.83    2.72
  -2   2   1  313.59    5.19
  -2   2   1  314.00    5.18
   2  -2  -1  310.47    5.19
  -1   1   1   11.06    0.22
   1  -1  -1   11.66    0.23
   0   0   1    0.00    0.00
   0   0   1    0.00    0.00
   0   0  -1   -0.01    0.00
   1  -1   1  211.94    3.55
  -1   1  -1  205.53    3.47
  -1   1  -1  212.85    3.52
   2  -2   1    8.98    0.20
  -2   2  -1    9.31    0.23
  -2   2  -1    9.18    0.19
   3  -3   1  185.18    3.09
  -3   3  -1  186.65    3.09
  -3   3  -1  183.94    3.15
   4  -4   1    4.40    0.15
  -4   4  -1    4.47    0.15
  -4   4  -1    4.30    0.20
   5  -5   1   52.68    0.97
  -5   5  -1   53.40    0.98
  -5   5  -1   53.02    1.08
   6  -6   1   24.92    0.52
  -6   6  -1   24.41    0.63
  -6   6  -1   23.93    0.53
   7  -7   1   29.19    0.61
  -7   7  -1   28.51    0.62
  -7   7  -1   27.51    0.73
   8  -8   1   13.06    0.36
  -8   8  -1   13.82    0.50
  -8   8  -1   13.24    0.38
   9  -9   1   12.17    0.36
  -9   9  -1   11.58    0.49
  -9   9  -1   11.84    0.38
 -10  10  -1    0.17    0.17
 -10  10  -1    0.13    0.10
 -11  11  -1    0.03    0.17
 -12  12  -1   12.94    0.62
 -13  13  -1    4.95    0.45
  16 -14  -1    5.33    0.49
  15 -13  -1    5.74    0.44
  14 -12  -1    3.52    0.37
 -13  11   1    2.00    0.22
 -12  10   1    0.46    0.13
 -12  10   1    0.04    0.15
 -11   9   1    0.29    0.16
 -10   8   1    6.29    0.34
  10  -8  -1    6.08    0.23
  -9   7   1    4.34    0.21
  -9   7   1    4.20    0.27
   9  -7  -1    4.29    0.17
  -8   6   1    4.07    0.24
  -8   6   1    4.18    0.20
   8  -6  -1    4.13    0.16
  -7   5   1    1.27    0.11
  -7   5   1    1.02    0.13
   7  -5  -1    1.35    0.09
  -6   4   1   24.20    0.52
  -6   4   1   24.63    0.57
   6  -4  -1   24.30    0.47
  -5   3   1   21.04    0.48
  -5   3   1   20.81    0.44
   5  -3  -1   21.16    0.40
  -4   2   1    0.19    0.05
  -4   2   1    0.20    0.06
   4  -2  -1    0.24    0.03
  -3   1   1  199.23    3.32
   3  -1  -1  196.27    3.31
  -2   0   1    0.07    0.02
   2   0  -1    0.13    0.02
   0   2  -1   64.21    1.12
   0   2  -1   63.99    1.08
   1  -3   1    2.35    0.10
  -1   3  -1    2.21    0.13
  -1   3  -1    2.52    0.09
   2  -4   1   27.28    0.52
  -2   4  -1   27.05    0.59
  -2   4  -1   27.29    0.52
   3  -5   1   25.81    0.51
  -3   5  -1   25.82    0.52
  -3   5  -1   25.73    0.60
   4  -6   1  121.55    2.09
  -4   6  -1  121.90    2.10
  -4   6  -1  119.17    2.21
   5  -7   1   25.22    0.54
  -5   7  -1   24.29    0.66
  -5   7  -1   25.49    0.56
   6  -8   1   29.11    0.62
  -6   8  -1   28.64    0.77
  -6   8  -1   29.06    0.64
   7  -9   1   22.47    0.53
  -7   9  -1   22.00    0.68
  -7   9  -1   21.72    0.55
   8 -10   1    1.36    0.14
  -8  10  -1    1.31    0.16
  -8  10  -1    1.19    0.22
  -9  11  -1    0.46    0.20
  -9  11  -1    0.44    0.12
 -10  12  -1   11.35    0.57
 -11  13  -1    2.34    0.34
  13 -15   1    0.63    0.25
  17 -13  -1    0.32    0.20
  16 -12  -1    3.97    0.40
 -15  11   1    1.41    0.21
  15 -11  -1    1.66    0.27
 -14  10   1    0.47    0.12
 -12   8   1   14.17    0.44
 -12   8   1   15.07    0.55
 -11   7   1   15.21    0.52
 -11   7   1   15.56    0.45
  11  -7  -1   15.76    0.39
 -10   6   1    0.04    0.09
 -10   6   1    0.10    0.07
  10  -6  -1    0.10    0.06
  -9   5   1   72.31    1.42
  -9   5   1   72.81    1.36
   9  -5  -1   72.26    1.29
  -8   4   1  120.71    2.11
  -8   4   1  119.54    2.15
   8  -4  -1  117.98    2.04
  -7   3   1   39.47    0.81
  -7   3   1   40.57    0.79
   7  -3  -1   41.12    0.74
  -6   2   1  139.65    2.33
  -6   2   1  135.04    2.34
   6  -2  -1  133.89    2.28
  -5   1   1  590.93    9.81
   5  -1  -1  570.04    9.76
   5  -1  -1  590.64    9.72
  -4   0   1    0.07    0.05
   4   0  -1    0.16    0.03
   4   0  -1    0.06    0.03
  -3  -1   1  199.10    3.39
   3   1  -1  202.93    3.38
   3   1  -1  199.76    3.35
   2   2  -1  304.10    5.29
   2   2  -1  309.88    5.29
   2   2  -1  318.66    5.12
   1   3  -1   20.71    0.42
   1   3  -1   19.99    0.38
   1   3  -1   18.12    0.38
   0   4  -1   64.96    1.20
   0   4  -1   64.25    1.13
   1  -5   1    1.34    0.09
  -1   5  -1    0.94    0.11
  -1   5  -1    1.32    0.09
   2  -6   1   98.31    1.73
  -2   6  -1   98.75    1.85
  -2   6  -1  101.11    1.75
   3  -7   1    1.26    0.11
  -3   7  -1    0.97    0.14
  -3   7  -1    1.26    0.12
   4  -8   1   68.82    1.26
  -4   8  -1   67.73    1.43
  -4   8  -1   68.65    1.29
   5  -9   1    0.02    0.07
  -5   9  -1    0.16    0.09
  -5   9  -1    0.13    0.12
   6 -10   1   22.50    0.54
  -6  10  -1   22.52    0.57
  -6  10  -1   21.94    0.70
  -7  11  -1    0.81    0.14
  -7  11  -1    0.82    0.20
  -8  12  -1    5.41    0.38
  -9  13  -1   -0.02    0.16
 -10  14  -1    5.31    0.47
  19 -13  -1   11.74    0.63
  18 -12  -1    7.58    0.49
 -17  11   1    0.25    0.14
  17 -11  -1    0.17    0.18
 -16  10   1    0.05    0.07
  16 -10  -1    0.09    0.15
 -15   9   1   18.36    0.56
 -14   8   1    4.73    0.27
 -14   8   1    5.03    0.34
 -13   7   1   33.55    0.87
 -13   7   1   33.06    0.79
  13  -7  -1   32.45    0.70
 -12   6   1    8.88    0.34
 -12   6   1    9.68    0.39
  12  -6  -1    9.68    0.29
 -11   5   1   18.58    0.49
 -11   5   1   18.20    0.53
  11  -5  -1   18.23    0.43
 -10   4   1    0.29    0.08
 -10   4   1    0.11    0.08
  10  -4  -1    0.38    0.07
  -9   3   1  157.87    2.66
  -9   3   1  151.67    2.67
   9  -3  -1  148.48    2.59
  -8   2   1   82.67    1.49
  -8   2   1   82.02    1.48
   8  -2  -1   83.29    1.45
   7  -1  -1    7.13    0.19
   7  -1  -1    7.19    0.20
  -6   0   1    0.00    0.08
   6   0  -1    0.02    0.03
   6   0  -1    0.01    0.04
  -5  -1   1  575.60    9.97
   5   1  -1  595.45    9.78
   5   1  -1  579.45    9.69
  -4  -2   1    0.18    0.06
   4   2  -1    0.23    0.04
   4   2  -1    0.22    0.05
   3   3  -1  160.61    2.73
   3   3  -1  163.61    2.72
   2   4  -1   56.32    1.01
   2   4  -1   56.17    1.01
   1   5  -1   22.83    0.47
   1   5  -1   22.91    0.53
   0   6  -1   26.32    0.56
   0   6  -1   27.43    0.64
   0   6  -1   27.69    0.56
   1  -7   1   41.01    0.79
  -1   7  -1   41.02    0.80
  -1   7  -1   39.63    0.90
   2  -8   1   21.96    0.50
  -2   8  -1   21.85    0.62
  -2   8  -1   22.01    0.52
   3  -9   1    0.97    0.11
  -3   9  -1    0.95    0.17
  -3   9  -1    0.88    0.12
   4 -10   1    5.25    0.23
  -4  10  -1    4.88    0.32
  -4  10  -1    5.29    0.25
  -5  11  -1    0.29    0.11
  -5  11  -1    0.51    0.17
  -6  12  -1    0.07    0.16
  -7  13  -1    4.13    0.40
  -8  14  -1    0.89    0.24
  20 -12  -1    0.08    0.19
  19 -11  -1    8.92    0.52
  18 -10  -1    1.79    0.28
 -17   9   1    1.69    0.21
  17  -9  -1    2.00    0.26
 -16   8   1   22.60    0.65
  16  -8  -1   21.61    0.70
 -15   7   1   64.77    1.35
  15  -7  -1   64.19    1.25
 -14   6   1    0.12    0.11
 -14   6   1    0.07    0.10
  14  -6  -1    0.13    0.08
 -13   5   1    1.01    0.14
 -13   5   1    1.08    0.16
  13  -5  -1    0.91    0.11
 -12   4   1   31.40    0.72
 -12   4   1   30.97    0.73
  12  -4  -1   31.94    0.66
 -11   3   1   38.86    0.82
 -11   3   1   39.78    0.84
  11  -3  -1   38.86    0.77
 -10   2   1   25.73    0.60
  10  -2  -1   26.07    0.55
  -9   1   1   32.73    0.71
   9  -1  -1   33.25    0.66
   9  -1  -1   34.27    0.65
  -8   0   1    0.01    0.08
   8   0  -1    0.03    0.04
   8   0  -1    0.03    0.03
  -7  -1   1    7.34    0.25
   7   1  -1    6.85    0.15
   7   1  -1    7.03    0.20
  -6  -2   1  134.71    2.34
   6   2  -1  137.60    2.31
   6   2  -1  133.69    2.24
  -5  -3   1   20.77    0.45
   5   3  -1   21.21    0.44
   5   3  -1   21.50    0.42
   4   4  -1   11.47    0.28
   4   4  -1   11.83    0.29
   3   5  -1   40.37    0.76
   3   5  -1   39.51    0.79
   3   5  -1   38.94    0.76
   2   6  -1   39.95    0.78
   2   6  -1   39.94    0.84
   1   7  -1    1.43    0.16
   1   7  -1    1.21    0.11
   1   7  -1    1.35    0.12
   0  -8   1    2.92    0.16
   0   8  -1    3.30    0.18
   0   8  -1    3.02    0.22
   1  -9   1    0.28    0.09
  -1   9  -1    0.48    0.10
  -1   9  -1    0.22    0.12
   2 -10   1    0.79    0.12
  -2  10  -1    0.92    0.14
  -2  10  -1    0.63    0.16
   3 -11   1   14.98    0.42
  -3  11  -1   14.57    0.45
  -3  11  -1   13.54    0.55
  -4  12  -1    3.90    0.36
  -4  12  -1    3.24    0.23
  -5  13  -1    6.51    0.43
  -6  14  -1    0.32    0.20
  -7  15  -1    0.34    0.22
   8 -16   1    0.11    0.20
  22 -12  -1    0.82    0.26
  21 -11  -1    0.80    0.22
 -20  10   1    0.20    0.12
  20 -10  -1    0.35    0.20
 -19   9   1    0.13    0.14
  19  -9  -1    0.12    0.16
 -18   8   1    7.51    0.38
  18  -8  -1    7.89    0.41
 -17   7   1    0.99    0.18
  17  -7  -1    0.93    0.18
 -16   6   1   -0.11    0.11
  16  -6  -1   -0.01    0.09
  16  -6  -1   -0.11    0.11
 -15   5   1    6.35    0.30
  15  -5  -1    6.89    0.27
 -14   4   1    6.21    0.29
  14  -4  -1    6.06    0.25
 -13   3   1   14.11    0.44
  13  -3  -1   14.53    0.39
  13  -3  -1   14.67    0.41
 -12   2   1   92.70    1.72
  12  -2  -1   89.34    1.64
  12  -2  -1   90.49    1.64
 -11   1   1    7.14    0.28
  11  -1  -1    7.35    0.22
  11  -1  -1    6.76    0.23
 -10   0   1    0.05    0.09
  10   0  -1    0.04    0.04
  10   0  -1    0.01    0.05
  -9  -1   1   33.49    0.73
   9   1  -1   31.51    0.58
   9   1  -1   33.25    0.67
  -8  -2   1   82.10    1.50
   8   2  -1   80.17    1.35
  -7  -3   1   40.67    0.81
   7   3  -1   39.86    0.78
   7   3  -1   40.40    0.71
  -6  -4   1   24.40    0.54
   6   4  -1   24.10    0.52
   6   4  -1   24.66    0.49
   5   5  -1   24.02    0.53
   5   5  -1   23.84    0.51
   5   5  -1   23.51    0.52
   4   6  -1   13.07    0.34
   4   6  -1   13.63    0.37
   2   8  -1   23.23    0.61
   2   8  -1   22.72    0.54
   2   8  -1   22.75    0.53
   1   9  -1    1.71    0.16
   1   9  -1    1.84    0.21
   0 -10   1    8.41    0.30
   0  10  -1    8.55    0.32
   0  10  -1    8.18    0.38
   1 -11   1   30.04    0.68
  -1  11  -1   28.89    0.84
  -1  11  -1   29.66    0.71
  -2  12  -1    0.83    0.15
  -2  12  -1    0.60    0.18
  -3  13  -1    8.48    0.48
  -4  14  -1    2.55    0.34
  -5  15  -1    0.45    0.21
   6 -16   1    2.41    0.35
  23 -11  -1    2.19    0.33
  22 -10  -1    0.20    0.19
 -21   9   1    0.09    0.15
  21  -9  -1   -0.23    0.14
 -20   8   1    0.61    0.18
  20  -8  -1    0.62    0.18
 -19   7   1    2.85    0.27
  19  -7  -1    2.48    0.27
 -18   6   1    0.12    0.11
  18  -6  -1   -0.01    0.10
  18  -6  -1   -0.08    0.09
 -17   5   1    4.31    0.29
  17  -5  -1    4.15    0.24
  17  -5  -1    4.42    0.27
 -16   4   1    1.10    0.18
  16  -4  -1    1.32    0.16
  16  -4  -1    1.02    0.13
 -15   3   1    0.64    0.15
  15  -3  -1    0.68    0.12
  15  -3  -1    0.46    0.10
 -14   2   1    3.66    0.24
  14  -2  -1    3.61    0.18
  14  -2  -1    3.38    0.19
 -13   1   1   11.56    0.40
  13  -1  -1   11.19    0.34
  13  -1  -1   11.10    0.30
 -12   0   1   -0.04    0.11
  12   0  -1    0.00    0.04
  12   0  -1    0.13    0.07
 -11  -1   1    7.04    0.31
  11   1  -1    7.04    0.25
  11   1  -1    6.99    0.17
 -10  -2   1   24.29    0.61
  10   2  -1   25.45    0.56
  -9  -3   1  151.32    2.71
   9   3  -1  154.66    2.66
   9   3  -1  154.54    2.53
  -8  -4   1  119.37    2.13
   8   4  -1  119.39    2.02
   8   4  -1  118.61    2.10
  -7  -5   1    1.47    0.14
   7   5  -1    1.45    0.12
   7   5  -1    1.29    0.10
   6   6  -1   23.01    0.53
   6   6  -1   24.20    0.56
   6   6  -1   23.73    0.53
   5   7  -1   58.57    1.16
   5   7  -1   58.45    1.12
   4   8  -1   18.47    0.47
   4   8  -1   19.88    0.53
   3   9  -1    8.70    0.36
   3   9  -1    9.42    0.31
   3   9  -1    9.10    0.33
   2  10  -1    4.10    0.23
   2  10  -1    3.81    0.27
   2  10  -1    3.87    0.21
  -1 -11   1    3.12    0.22
   1  11  -1    3.53    0.23
   1  11  -1    3.89    0.30
   0 -12   1   31.39    0.73
   0  12  -1   31.63    0.77
   0  12  -1   29.66    0.89
  -1  13  -1   29.48    0.91
  -2  14  -1    2.77    0.34
  -3  15  -1    0.23    0.20
 -23   9   1    1.25    0.24
  23  -9  -1    0.89    0.23
 -22   8   1    5.02    0.36
 -21   7   1    0.14    0.14
  21  -7  -1   -0.01    0.14
 -20   6   1    9.29    0.43
  20  -6  -1    9.00    0.41
 -19   5   1    1.60    0.22
  19  -5  -1    1.86    0.19
  19  -5  -1    2.14    0.22
 -18   4   1    0.08    0.12
  18  -4  -1    0.07    0.10
  18  -4  -1    0.13    0.10
 -17   3   1    3.22    0.28
  17  -3  -1    3.77    0.22
  17  -3  -1    3.64    0.22
 -16   2   1   14.76    0.50
  16  -2  -1   14.60    0.43
  16  -2  -1   15.40    0.41
 -15   1   1    1.85    0.21
  15  -1  -1    1.68    0.13
  15  -1  -1    1.51    0.15
 -14   0   1    0.14    0.13
  14   0  -1    0.02    0.04
  14   0  -1   -0.01    0.07
 -13  -1   1   10.48    0.41
  13   1  -1   10.49    0.33
  13   1  -1   10.28    0.23
 -12  -2   1   90.42    1.75
  12   2  -1   90.04    1.66
 -11  -3   1   38.57    0.87
  11   3  -1   39.31    0.81
 -10  -4   1    0.15    0.11
  10   4  -1    0.17    0.04
  10   4  -1    0.20    0.08
  -9  -5   1   72.08    1.38
   9   5  -1   71.24    1.34
   9   5  -1   70.43    1.26
  -8  -6   1    4.18    0.24
   8   6  -1    4.36    0.18
   8   6  -1    4.40    0.20
   7   7  -1    4.28    0.21
   7   7  -1    4.44    0.20
   6   8  -1   53.86    1.10
   6   8  -1   53.60    1.07
   6   8  -1   53.26    1.09
   5   9  -1   15.11    0.43
   5   9  -1   15.35    0.48
   4  10  -1    1.78    0.19
   4  10  -1    1.80    0.17
   3  11  -1    3.77    0.28
   3  11  -1    3.81    0.25
   3  11  -1    3.61    0.22
  -2 -12   1   22.83    0.60
   2  12  -1   23.16    0.64
   2  12  -1   23.24    0.73
   1  13  -1    3.33    0.34
   1  13  -1    3.11    0.27
   0  14  -1    3.64    0.37
  -1  15  -1    2.53    0.34
   2 -16   1   -0.12    0.15
 -25   9   1    6.51    0.43
 -24   8   1    4.14    0.38
 -23   7   1    7.70    0.43
 -22   6   1    5.45    0.37
 -21   5   1    1.09    0.20
  21  -5  -1    1.22    0.18
 -20   4   1    2.98    0.29
  20  -4  -1    3.10    0.24
 -19   3   1    1.58    0.22
  19  -3  -1    1.66    0.18
 -18   2   1    5.70    0.33
  18  -2  -1    5.40    0.26
 -17   1   1    1.12    0.20
  17  -1  -1    1.15    0.15
 -16   0   1    0.11    0.15
  16   0  -1   -0.05    0.07
 -15  -1   1    1.62    0.23
  15   1  -1    1.83    0.17
 -14  -2   1    4.35    0.30
  14   2  -1    3.48    0.20
 -13  -3   1   14.75    0.49
  13   3  -1   14.15    0.41
 -12  -4   1   30.94    0.78
  12   4  -1   31.06    0.70
 -11  -5   1   18.33    0.54
  11   5  -1   18.18    0.48
  11   5  -1   18.55    0.37
 -10  -6   1    0.39    0.12
  10   6  -1    0.02    0.07
  10   6  -1    0.14    0.06
  -9  -7   1    4.41    0.27
   9   7  -1    4.64    0.20
   9   7  -1    5.03    0.23
  -8  -8   1    6.20    0.31
   8   8  -1    5.82    0.25
   8   8  -1    5.97    0.26
   7   9  -1   14.35    0.45
   7   9  -1   13.22    0.41
   7   9  -1   13.91    0.44
   6  10  -1    2.00    0.18
   6  10  -1    2.07    0.21
   5  11  -1    0.13    0.12
   5  11  -1    0.10    0.13
   5  11  -1    0.03    0.09
   4  12  -1    0.88    0.15
   4  12  -1    1.02    0.19
   4  12  -1    1.16    0.18
   3  13  -1    5.42    0.36
   3  13  -1    4.93    0.30
   2  14  -1    3.91    0.37
   0 -16   1    0.29    0.20
   1 -17   1    3.26    0.39
 -26   8   1   -0.19    0.15
 -25   7   1    8.88    0.49
 -24   6   1    1.14    0.22
 -23   5   1    1.34    0.23
  23  -5  -1    2.22    0.23
 -22   4   1    0.88    0.20
  22  -4  -1    0.87    0.17
 -21   3   1   30.14    0.86
  21  -3  -1   30.10    0.76
 -20   2   1    2.01    0.25
  20  -2  -1    1.88    0.20
 -19   1   1    0.45    0.18
  19  -1  -1    0.32    0.12
 -18   0   1   -0.18    0.15
  18   0  -1   -0.13    0.09
 -17  -1   1    1.00    0.21
  17   1  -1    1.10    0.16
 -16  -2   1   15.11    0.56
  16   2  -1   16.01    0.47
 -15  -3   1    0.90    0.20
  15   3  -1    0.85    0.14
 -14  -4   1    6.36    0.36
  14   4  -1    6.20    0.28
 -13  -5   1    1.27    0.20
  13   5  -1    0.80    0.13
 -12  -6   1    9.99    0.41
  12   6  -1    9.14    0.35
 -11  -7   1   15.83    0.51
  11   7  -1   15.58    0.46
 -10  -8   1    6.60    0.34
  10   8  -1    6.39    0.25
  10   8  -1    5.93    0.28
  -9  -9   1    2.81    0.24
   9   9  -1    2.67    0.22
   9   9  -1    2.50    0.20
   8  10  -1    4.10    0.26
   8  10  -1    4.29    0.25
   7  11  -1    9.02    0.38
   7  11  -1    9.36    0.40
   7  11  -1    9.50    0.36
   6  12  -1    2.22    0.23
   6  12  -1    3.18    0.28
   6  12  -1    2.86    0.23
   5  13  -1    1.47    0.22
   5  13  -1    1.62    0.24
   5  13  -1    1.64    0.19
   4  14  -1   -0.05    0.14
  -2 -16   1    0.07    0.17
  -1 -17   1    0.12    0.19
 -28   8   1    3.12    0.37
 -27   7   1    0.52    0.22
 -26   6   1    0.22    0.19
 -25   5   1    0.23    0.17
 -24   4   1    8.48    0.46
  24  -4  -1    8.00    0.38
 -23   3   1    5.00    0.36
  23  -3  -1    4.02    0.30
 -22   2   1    6.65    0.39
  22  -2  -1    7.76    0.36
 -21   1   1    1.05    0.22
  21  -1  -1    0.80    0.16
 -20   0   1   -0.03    0.14
  20   0  -1   -0.04    0.10
 -19  -1   1    0.84    0.21
  19   1  -1    0.43    0.13
 -18  -2   1    5.93    0.39
  18   2  -1    5.93    0.29
 -17  -3   1    3.89    0.34
  17   3  -1    2.69    0.22
 -16  -4   1    1.42    0.24
  16   4  -1    1.31    0.17
 -15  -5   1    6.96    0.42
  15   5  -1    6.82    0.31
 -14  -6   1    0.10    0.17
  14   6  -1    0.16    0.11
 -13  -7   1   32.15    0.84
  13   7  -1   31.60    0.77
 -12  -8   1   15.77    0.54
  12   8  -1   15.61    0.48
 -11  -9   1    0.25    0.16
  11   9  -1    0.11    0.11
 -10 -10   1    0.01    0.14
  10  10  -1    0.02    0.11
  -9 -11   1    1.26    0.21
   9  11  -1    1.46    0.18
  -8 -12   1    2.24    0.25
   8  12  -1    2.08    0.21
   7  13  -1   10.98    0.42
 -29   7   1    0.69    0.23
 -28   6   1    0.00    0.15
 -27   5   1    1.05    0.26
 -26   4   1    3.41    0.35
  26  -4  -1    3.02    0.29
 -25   3   1   10.98    0.53
  25  -3  -1   10.68    0.45
 -24   2   1    7.56    0.44
  24  -2  -1    7.09    0.37
 -23   1   1    0.71    0.21
  23  -1  -1    0.32    0.14
 -22   0   1    0.01    0.17
  22   0  -1   -0.17    0.09
 -21  -1   1    1.03    0.23
  21   1  -1    1.05    0.17
 -20  -2   1    1.35    0.25
  20   2  -1    2.07    0.21
 -19  -3   1    2.13    0.29
  19   3  -1    1.66    0.19
 -18  -4   1   -0.06    0.18
  18   4  -1    0.21    0.12
 -17  -5   1    3.76    0.34
  17   5  -1    4.26    0.26
 -16  -6   1   -0.12    0.17
  16   6  -1    0.15    0.11
 -15  -7   1   64.43    1.45
  15   7  -1   64.66    1.35
 -14  -8   1    5.00    0.37
  14   8  -1    5.20    0.28
 -13  -9   1   21.95    0.69
  13   9  -1   20.77    0.61
 -12 -10   1    0.34    0.17
  12  10  -1    0.12    0.11
 -11 -11   1    6.39    0.37
  11  11  -1    6.31    0.31
 -10 -12   1    0.54    0.20
  10  12  -1    0.44    0.15
  -9 -13   1   13.95    0.56
   9  13  -1   14.14    0.49
  -8 -14   1   -0.02    0.17
 -29   5   1    0.17    0.20
 -28   4   1    4.36    0.41
 -27   3   1    1.62    0.28
  27  -3  -1    1.69    0.24
 -26   2   1    4.85    0.41
  26  -2  -1    5.12    0.32
 -25   1   1    4.23    0.38
  25  -1  -1    4.08    0.32
 -24   0   1   -0.18    0.17
  24   0  -1   -0.14    0.11
 -23  -1   1    0.27    0.19
  23   1  -1    0.23    0.14
 -22  -2   1    7.19    0.44
  22   2  -1    7.86    0.38
 -21  -3   1   29.02    0.89
  21   3  -1   28.77    0.78
 -20  -4   1    4.04    0.39
  20   4  -1    2.83    0.26
 -19  -5   1    1.78    0.29
  19   5  -1    1.84    0.21
 -18  -6   1    0.18    0.19
  18   6  -1    0.16    0.12
 -17  -7   1    0.68    0.22
  17   7  -1    1.12    0.18
 -16  -8   1   20.67    0.71
  16   8  -1   21.52    0.64
 -15  -9   1   28.66    0.86
  15   9  -1   27.99    0.77
 -14 -10   1    1.04    0.24
  14  10  -1    0.93    0.17
 -13 -11   1    2.09    0.28
  13  11  -1    2.48    0.24
 -12 -12   1    8.85    0.47
  12  12  -1    8.83    0.40
 -11 -13   1   13.90    0.59
  11  13  -1   14.52    0.52
 -10 -14   1    0.08    0.20
  10  14  -1   -0.11    0.12
 -30   4   1    0.05    0.17
 -29   3   1    6.39    0.46
  29  -3  -1    5.75    0.37
 -28   2   1    8.92    0.52
  28  -2  -1    9.24    0.45
 -27   1   1    0.42    0.22
  27  -1  -1    0.24    0.17
 -26   0   1   -0.08    0.19
  26   0  -1    0.05    0.14
 -25  -1   1    4.57    0.41
  25   1  -1    3.76    0.31
 -24  -2   1    6.41    0.45
  24   2  -1    6.36    0.36
 -23  -3   1    4.68    0.43
  23   3  -1    4.73    0.31
 -22  -4   1    1.21    0.27
  22   4  -1    0.92    0.19
 -21  -5   1    1.11    0.27
  21   5  -1    1.25    0.20
 -20  -6   1    8.98    0.51
  20   6  -1    9.56    0.42
 -19  -7   1    2.50    0.34
  19   7  -1    2.82    0.27
 -18  -8   1    8.13    0.50
  18   8  -1    7.75    0.39
 -17  -9   1    1.25    0.27
  17   9  -1    1.53    0.22
 -16 -10   1    0.24    0.20
  16  10  -1   -0.02    0.13
 -15 -11   1    1.25    0.27
  15  11  -1    1.50    0.22
 -14 -12   1    2.64    0.33
  14  12  -1    3.02    0.27
 -13 -13   1    0.04    0.23
  13  13  -1   -0.09    0.12
 -12 -14   1    6.46    0.49
  12  14  -1    5.47    0.35
 -30   2   1    0.08    0.20
  30  -2  -1   -0.08    0.17
 -29   1   1    1.95    0.32
  29  -1  -1    1.28    0.24
 -28   0   1    0.24    0.22
  28   0  -1   -0.02    0.16
 -27  -1   1    0.21    0.21
  27   1  -1    0.53    0.17
 -26  -2   1    5.22    0.45
  26   2  -1    5.05    0.35
 -25  -3   1   10.62    0.56
  25   3  -1   10.15    0.46
 -24  -4   1    8.25    0.51
  24   4  -1    8.26    0.42
 -23  -5   1    1.53    0.31
  23   5  -1    1.55    0.23
 -22  -6   1    4.84    0.45
  22   6  -1    6.04    0.36
 -21  -7   1   -0.05    0.21
  21   7  -1    0.04    0.14
 -20  -8   1    0.55    0.25
  20   8  -1    0.46    0.17
 -19  -9   1    0.07    0.24
  19   9  -1   -0.08    0.12
 -18 -10   1    1.75    0.32
  18  10  -1    2.35    0.26
 -17 -11   1    0.61    0.26
  17  11  -1    0.29    0.15
 -16 -12   1    4.25    0.44
  16  12  -1    4.49    0.35
 -15 -13   1    4.96    0.46
  15  13  -1    5.02    0.34
 -14 -14   1    1.36    0.32
  14  14  -1    2.25    0.27
 -31   1   1    2.93    0.37
  31  -1  -1    2.10    0.28
 -30   0   1    0.14    0.21
  30   0  -1    0.14    0.16
 -29  -1   1    1.80    0.32
  29   1  -1    1.76    0.26
 -28  -2   1    9.92    0.58
  28   2  -1   10.13    0.48
 -27  -3   1    1.86    0.34
  27   3  -1    1.37    0.23
 -26  -4   1    3.46    0.42
  26   4  -1    3.34    0.32
 -25  -5   1    0.11    0.25
  25   5  -1    0.12    0.16
 -24  -6   1    1.31    0.34
  24   6  -1    0.88    0.20
 -23  -7   1    7.61    0.55
  23   7  -1    8.02    0.42
 -22  -8   1    4.74    0.46
  22   8  -1    4.72    0.37
 -21  -9   1   -0.36    0.21
  21   9  -1    0.04    0.15
 -20 -10   1   -0.02    0.26
  20  10  -1    0.10    0.16
 -19 -11   1    8.12    0.56
  19  11  -1    7.72    0.43
 -18 -12   1    8.40    0.55
  18  12  -1    7.99    0.43
 -17 -13   1    0.38    0.28
  17  13  -1    0.44    0.18
 -16 -14   1    5.52    0.51
  16  14  -1    5.17    0.40
  15  15  -1    0.10    0.17
  31   1  -1    2.78    0.32
 -30  -2   1    0.48    0.26
  30   2  -1    0.13    0.17
 -29  -3   1    5.95    0.50
  29   3  -1    5.38    0.42
 -28  -4   1    4.92    0.47
  28   4  -1    4.47    0.38
 -27  -5   1    0.66    0.29
  27   5  -1    1.04    0.24
 -26  -6   1   -0.02    0.26
  26   6  -1    0.26    0.18
 -25  -7   1    9.45    0.60
  25   7  -1    8.78    0.46
 -24  -8   1    4.38    0.48
  24   8  -1    3.32    0.34
 -23  -9   1    1.34    0.34
  23   9  -1    1.19    0.24
 -22 -10   1    0.30    0.29
  22  10  -1    0.09    0.16
 -21 -11   1    0.19    0.27
  21  11  -1    0.80    0.20
 -20 -12   1    0.24    0.30
  20  12  -1   -0.19    0.15
 -19 -13   1   10.40    0.65
  19  13  -1   10.95    0.53
 -18 -14   1    4.19    0.49
  18  14  -1    3.48    0.35
 -30  -4   1    0.23    0.24
  30   4  -1    0.14    0.19
 -29  -5   1    0.04    0.25
  29   5  -1    0.25    0.18
 -28  -6   1    0.29    0.27
  28   6  -1   -0.03    0.16
 -27  -7   1    0.67    0.32
  27   7  -1    0.43    0.20
 -26  -8   1   -0.28    0.29
  26   8  -1   -0.09    0.16
 -25  -9   1    7.48    0.63
  25   9  -1    7.32    0.44
 -24 -10   1    1.72    0.40
  24  10  -1    2.03    0.29
 -23 -11   1    2.64    0.43
  23  11  -1    2.54    0.32
 -22 -12   1    0.60    0.33
  22  12  -1    0.19    0.19
 -21 -13   1    3.25    0.46
  18  14   2    3.16    0.34
  19  13   2    1.01    0.23
  20  12   2    1.10    0.24
 -20 -12  -2    0.68    0.34
  21  11   2    1.92    0.29
 -21 -11  -2    2.04    0.39
  22  10   2   -0.10    0.16
 -22 -10  -2    0.00    0.29
  23   9   2    6.02    0.46
 -23  -9  -2    6.50    0.59
  24   8   2    1.29    0.25
 -24  -8  -2    1.30    0.36
  25   7   2    1.10    0.23
 -25  -7  -2    0.48    0.31
  26   6   2    0.94    0.23
 -26  -6  -2    0.80    0.34
  27   5   2    1.97    0.28
 -27  -5  -2    3.22    0.44
  28   4   2    0.09    0.18
 -28  -4  -2    0.18    0.28
  29   3   2    0.59    0.22
 -29  -3  -2    0.87    0.31
 -16 -14  -2    4.31    0.48
  17  13   2    0.42    0.19
 -17 -13  -2    0.72    0.30
  18  12   2   -0.09    0.15
 -18 -12  -2    0.10    0.25
  19  11   2    0.44    0.18
 -19 -11  -2    0.55    0.28
  20  10   2    4.43    0.37
 -20 -10  -2    4.49    0.47
  21   9   2    0.65    0.19
 -21  -9  -2    0.18    0.27
  22   8   2    1.78    0.26
 -22  -8  -2    1.38    0.34
  23   7   2    0.06    0.14
 -23  -7  -2   -0.25    0.26
  24   6   2    5.06    0.39
 -24  -6  -2    4.59    0.48
  25   5   2    3.33    0.33
 -25  -5  -2    3.91    0.45
  26   4   2    2.92    0.32
 -26  -4  -2    2.99    0.41
  27   3   2    0.26    0.18
 -27  -3  -2   -0.06    0.23
  28   2   2    0.42    0.20
 -28  -2  -2    0.76    0.29
  29   1   2    2.55    0.32
 -29  -1  -2    2.75    0.38
  30   0   2    4.33    0.39
 -30   0  -2    4.92    0.46
 -13 -15  -2   -0.19    0.25
 -14 -14  -2    0.49    0.26
  15  13   2    0.26    0.17
 -15 -13  -2    0.42    0.26
  16  12   2    1.76    0.25
 -16 -12  -2    1.34    0.32
  17  11   2    3.35    0.32
 -17 -11  -2    3.79    0.42
  18  10   2    3.05    0.30
 -18 -10  -2    2.32    0.35
  19   9   2    1.35    0.22
 -19  -9  -2    1.57    0.32
  20   8   2    0.52    0.18
 -20  -8  -2    0.78    0.27
  21   7   2    2.00    0.25
 -21  -7  -2    1.38    0.32
  22   6   2    5.71    0.37
 -22  -6  -2    5.83    0.52
  23   5   2    1.14    0.21
 -23  -5  -2    1.23    0.31
  24   4   2   18.09    0.65
 -24  -4  -2   17.03    0.77
  25   3   2    0.34    0.18
 -25  -3  -2    0.06    0.24
  26   2   2    0.26    0.18
 -26  -2  -2    0.32    0.24
  27   1   2    1.13    0.24
 -27  -1  -2    1.12    0.27
  28   0   2    0.22    0.19
 -28   0  -2    0.33    0.22
  29  -1   2    2.19    0.31
 -29   1  -2    2.63    0.35
  30  -2   2    3.20    0.34
 -30   2  -2    3.02    0.37
 -10 -16  -2    1.54    0.33
 -11 -15  -2   10.26    0.58
 -12 -14  -2    4.37    0.43
  13  13   2    0.73    0.18
 -13 -13  -2    0.72    0.28
  14  12   2    0.72    0.18
 -14 -12  -2    1.09    0.28
  15  11   2    1.52    0.22
 -15 -11  -2    1.43    0.30
  16  10   2    0.00    0.14
 -16 -10  -2   -0.03    0.19
  17   9   2    0.83    0.19
 -17  -9  -2    0.81    0.27
  18   8   2    0.24    0.14
 -18  -8  -2    0.26    0.22
  19   7   2   -0.02    0.12
 -19  -7  -2    0.07    0.21
  20   6   2    3.29    0.30
 -20  -6  -2    3.19    0.37
  21   5   2   11.36    0.47
 -21  -5  -2    9.79    0.55
  22   4   2    1.92    0.25
 -22  -4  -2    1.81    0.32
  23   3   2    1.49    0.22
 -23  -3  -2    1.96    0.34
  24   2   2    0.45    0.17
 -24  -2  -2    0.41    0.24
  25   1   2    1.00    0.21
 -25  -1  -2    1.29    0.29
  26   0   2   -0.12    0.15
 -26   0  -2    0.11    0.20
  27  -1   2    1.22    0.24
 -27   1  -2    1.34    0.28
  28  -2   2    0.54    0.20
 -28   2  -2    0.48    0.22
  29  -3   2    0.08    0.19
 -29   3  -2    0.42    0.21
  -8 -16  -2    8.87    0.54
  -9 -15  -2    4.49    0.43
 -10 -14  -2    0.46    0.24
 -11 -13  -2    2.69    0.33
  12  12   2    2.23    0.24
 -12 -12  -2    1.99    0.31
  13  11   2    0.79    0.17
 -13 -11  -2    0.83    0.23
  14  10   2    4.98    0.30
 -14 -10  -2    4.57    0.39
  15   9   2    8.90    0.40
 -15  -9  -2    9.64    0.49
  16   8   2    2.53    0.25
 -16  -8  -2    2.03    0.31
  17   7   2    6.81    0.36
 -17  -7  -2    6.15    0.42
  18   6   2    8.96    0.40
 -18  -6  -2    8.78    0.49
  19   5   2    0.00    0.11
 -19  -5  -2    0.09    0.21
  20   4   2    4.99    0.32
 -20  -4  -2    5.63    0.46
  21   3   2    1.07    0.19
 -21  -3  -2    1.31    0.28
  22   2   2    2.66    0.27
 -22  -2  -2    2.11    0.32
  23   1   2    1.90    0.24
 -23  -1  -2    1.93    0.30
  24   0   2    1.28    0.23
 -24   0  -2    1.99    0.29
  25  -1   2    1.15    0.22
 -25   1  -2    1.26    0.25
  26  -2   2    0.28    0.17
 -26   2  -2    0.39    0.20
  27  -3   2    0.21    0.19
 -27   3  -2    0.11    0.19
  28  -4   2    0.13    0.19
 -28   4  -2    0.17    0.19
   6  16   2   -0.52    0.18
  -9 -13  -2    1.90    0.28
  10  12   2   -0.02    0.05
 -10 -12  -2    0.26    0.20
  11  11   2   12.55    0.46
 -11 -11  -2   12.37    0.54
  12  10   2    7.51    0.35
 -12 -10  -2    6.89    0.42
  13   9   2    7.45    0.35
 -13  -9  -2    8.11    0.44
  14   8   2    0.76    0.17
 -14  -8  -2    0.42    0.19
  15   7   2    0.26    0.13
 -15  -7  -2    0.49    0.21
  16   6   2    7.25    0.35
 -16  -6  -2    7.48    0.43
  17   5   2   19.55    0.60
 -17  -5  -2   20.72    0.71
  18   4   2    9.40    0.40
 -18  -4  -2    9.69    0.49
  19   3   2    0.67    0.16
 -19  -3  -2    0.29    0.21
  20   2   2    8.05    0.38
 -20  -2  -2    7.97    0.49
  21   1   2   39.36    0.97
 -21  -1  -2   37.27    1.05
  22   0   2    6.77    0.36
 -22   0  -2    6.13    0.40
  23  -1   2    2.29    0.26
 -23   1  -2    2.45    0.31
  24  -2   2    0.63    0.18
 -24   2  -2    0.34    0.19
  25  -3   2    0.41    0.18
 -25   3  -2    0.22    0.17
  26  -4   2    3.08    0.32
 -26   4  -2    3.49    0.36
 -27   5  -2    3.26    0.35
   5  15   2    0.84    0.23
   6  14   2    1.13    0.22
   7  13   2    0.46    0.18
   8  12   2    1.52    0.23
   8  12   2    1.77    0.19
   9  11   2   -0.01    0.04
  10  10   2    5.19    0.28
 -10 -10  -2    5.73    0.36
  11   9   2    8.64    0.36
 -11  -9  -2    8.06    0.40
  12   8   2    5.86    0.29
 -12  -8  -2    6.54    0.36
  13   7   2    2.15    0.21
 -13  -7  -2    2.02    0.25
  14   6   2   27.47    0.71
 -14  -6  -2   26.57    0.78
  15   5   2   28.21    0.74
 -15  -5  -2   29.12    0.83
  16   4   2    5.12    0.28
 -16  -4  -2    5.56    0.37
  17   3   2    6.55    0.32
 -17  -3  -2    6.72    0.40
  18   2   2   40.24    0.95
 -18  -2  -2   39.27    1.05
  19   1   2    7.48    0.36
 -19  -1  -2    8.75    0.47
  20   0   2   11.43    0.45
 -20   0  -2   12.27    0.52
  21  -1   2   39.15    0.96
 -21   1  -2   38.33    1.03
  22  -2   2    2.96    0.28
 -22   2  -2    3.04    0.32
  23  -3   2    1.81    0.24
 -23   3  -2    2.86    0.31
  24  -4   2   17.57    0.62
 -24   4  -2   18.17    0.68
  25  -5   2    4.23    0.35
 -25   5  -2    4.26    0.38
   3  15   2    3.20    0.33
  -3 -15  -2    2.25    0.30
   4  14   2    3.12    0.30
  -4 -14  -2    2.54    0.29
   5  13   2    1.46    0.23
  -5 -13  -2    1.61    0.23
   6  12   2    0.05    0.15
   6  12   2    0.11    0.11
  -6 -12  -2    0.17    0.13
   7  11   2   24.06    0.70
   7  11   2   23.50    0.62
   8  10   2   53.51    1.20
   9   9   2   13.28    0.43
  10   8   2   -0.02    0.09
 -10  -8  -2   -0.10    0.12
  11   7   2    0.14    0.10
 -11  -7  -2    0.02    0.13
  12   6   2    0.75    0.14
 -12  -6  -2    0.49    0.17
  13   5   2    7.98    0.33
 -13  -5  -2    8.63    0.40
  14   4   2   42.54    0.95
 -14  -4  -2   42.50    1.03
  15   3   2   15.06    0.48
 -15  -3  -2   15.85    0.58
  16   2   2   11.61    0.42
 -16  -2  -2   12.12    0.51
  17   1   2   31.15    0.78
 -17  -1  -2   31.38    0.88
  18   0   2   52.29    1.16
 -18   0  -2   53.91    1.25
  19  -1   2    7.66    0.37
 -19   1  -2    8.45    0.42
  20  -2   2    8.12    0.37
 -20   2  -2    7.83    0.42
  21  -3   2    1.26    0.19
 -21   3  -2    1.07    0.21
  22  -4   2    1.44    0.22
 -22   4  -2    1.78    0.26
  23  -5   2    1.40    0.22
 -23   5  -2    1.51    0.25
  24  -6   2    5.99    0.37
 -24   6  -2    4.61    0.39
   1 -17  -2    0.80    0.24
   0 -16  -2    0.33    0.19
   1  15   2    4.82    0.38
  -1 -15  -2    4.59    0.42
   2  14   2    1.62    0.24
  -2 -14  -2    1.35    0.25
   3  13   2    8.61    0.42
  -3 -13  -2    9.04    0.45
   4  12   2    4.62    0.32
  -4 -12  -2    4.78    0.31
   5  11   2   14.32    0.44
   5  11   2   14.21    0.51
  -5 -11  -2   15.30    0.51
   6  10   2    0.10    0.13
   6  10   2    0.19    0.10
  -6 -10  -2    0.06    0.11
   7   9   2    4.71    0.28
  -7  -9  -2    5.10    0.26
   8   8   2    0.25    0.14
   8   8   2    0.42    0.11
  -8  -8  -2    0.31    0.09
   9   7   2    0.62    0.12
  -9  -7  -2    0.47    0.08
  -9  -7  -2    0.56    0.15
  10   6   2    2.13    0.18
 -10  -6  -2    2.29    0.21
  11   5   2   12.36    0.39
 -11  -5  -2   12.35    0.44
  12   4   2   36.23    0.82
 -12  -4  -2   36.11    0.88
  13   3   2    8.46    0.33
 -13  -3  -2    9.35    0.42
  14   2   2    2.95    0.22
 -14  -2  -2    2.56    0.26
  15   1   2    3.84    0.24
 -15  -1  -2    3.79    0.32
  16   0   2    0.88    0.14
 -16   0  -2    0.91    0.22
  17  -1   2   32.05    0.78
 -17   1  -2   31.45    0.84
  18  -2   2   39.54    0.93
 -18   2  -2   40.65    1.00
  19  -3   2    0.64    0.15
 -19   3  -2    0.47    0.17
  20  -4   2    4.92    0.31
 -20   4  -2    4.85    0.32
  21  -5   2   10.56    0.44
 -21   5  -2   10.53    0.48
  22  -6   2    6.00    0.35
 -22   6  -2    4.47    0.31
   3 -17  -2    1.58    0.30
   2 -16  -2    2.52    0.34
  -1  15   2    5.78    0.36
   1 -15  -2    5.08    0.39
   0  14   2    0.89    0.20
   0 -14  -2    0.97    0.22
   1  13   2    5.66    0.34
  -1 -13  -2    5.60    0.38
   2  12   2    3.61    0.29
  -2 -12  -2    3.35    0.31
   3  11   2    5.53    0.24
   3  11   2    5.11    0.29
  -3 -11  -2    4.70    0.31
   4  10   2   35.44    0.77
   4  10   2   34.90    0.85
  -4 -10  -2   35.46    0.87
   5   9   2   36.54    0.86
   5   9   2   37.24    0.79
  -5  -9  -2   37.00    0.85
   6   8   2    4.87    0.22
   6   8   2    5.69    0.29
  -6  -8  -2    5.04    0.24
   7   7   2    0.97    0.15
   7   7   2    0.69    0.11
  -7  -7  -2    0.54    0.10
   8   6   2   13.79    0.39
  -8  -6  -2   13.99    0.34
   9   5   2    0.18    0.08
  -9  -5  -2    0.08    0.05
  -9  -5  -2    0.06    0.10
  10   4   2    3.39    0.19
 -10  -4  -2    2.64    0.21
  11   3   2    0.00    0.07
 -11  -3  -2    0.13    0.12
  12   2   2    0.17    0.08
 -12  -2  -2    0.20    0.13
  13   1   2   46.70    0.98
 -13  -1  -2   46.67    1.06
  14   0   2   16.52    0.47
 -14   0  -2   16.41    0.55
 -14   0  -2   16.50    0.37
  15  -1   2    3.98    0.24
 -15   1  -2    3.89    0.30
 -15   1  -2    3.80    0.18
  16  -2   2   11.47    0.41
 -16   2  -2   11.46    0.45
 -16   2  -2   12.20    0.37
  17  -3   2    6.20    0.30
 -17   3  -2    6.44    0.34
 -17   3  -2    6.53    0.29
  18  -4   2    9.36    0.39
 -18   4  -2    9.04    0.40
 -18   4  -2    9.55    0.38
  19  -5   2    0.08    0.12
 -19   5  -2    0.09    0.13
 -19   5  -2   -0.09    0.13
  20  -6   2    3.26    0.28
  21  -7   2    2.09    0.25
 -21   7  -2    2.15    0.26
   4 -16  -2    3.25    0.40
   3 -15  -2    3.25    0.38
  -2  14   2    2.16    0.25
   2 -14  -2    2.44    0.32
  -1  13   2    0.23    0.15
   1 -13  -2    0.15    0.16
   0  12   2    2.41    0.24
   0 -12  -2    2.56    0.28
   1  11   2   20.20    0.58
  -1 -11  -2   18.26    0.61
   2  10   2    2.86    0.24
   2  10   2    2.83    0.17
  -2 -10  -2    3.04    0.26
   3   9   2    4.85    0.22
   3   9   2    4.70    0.26
  -3  -9  -2    5.00    0.26
   4   8   2    4.86    0.25
   4   8   2    5.23    0.22
  -4  -8  -2    5.09    0.25
   5   7   2   48.79    1.01
   5   7   2   49.34    0.96
  -5  -7  -2   47.70    0.98
   6   6   2    0.34    0.08
   6   6   2    0.38    0.10
  -6  -6  -2    0.63    0.09
   7   5   2   44.50    0.93
   7   5   2   46.17    0.91
  -7  -5  -2   44.70    0.84
   8   4   2   11.58    0.34
  -8  -4  -2   11.75    0.37
  -8  -4  -2   11.35    0.25
   9   3   2    8.93    0.29
  -9  -3  -2    8.77    0.32
  10   2   2    6.79    0.26
 -10  -2  -2    7.60    0.31
  11   1   2   29.43    0.66
 -11  -1  -2   28.93    0.53
 -11  -1  -2   29.81    0.72
  12   0   2   20.84    0.53
 -12   0  -2   20.36    0.59
 -12   0  -2   20.15    0.43
  13  -1   2   46.88    0.97
 -13   1  -2   45.92    0.89
 -13   1  -2   45.51    1.02
  14  -2   2    2.82    0.21
 -14   2  -2    2.86    0.18
 -14   2  -2    3.09    0.25
  15  -3   2   15.64    0.46
 -15   3  -2   15.29    0.45
 -15   3  -2   14.65    0.49
  16  -4   2    5.24    0.28
 -16   4  -2    4.92    0.29
 -16   4  -2    5.30    0.28
  17  -5   2   20.74    0.59
 -17   5  -2   21.06    0.62
  18  -6   2    9.31    0.39
 -18   6  -2    9.42    0.41
 -18   6  -2    9.70    0.43
  19  -7   2    0.04    0.13
 -19   7  -2    0.22    0.16
 -19   7  -2    0.23    0.14
 -20   8  -2    0.78    0.21
  22 -10   2    0.28    0.19
   6 -16  -2    0.43    0.22
   5 -15  -2    0.43    0.21
  -4  14   2    0.00    0.07
   4 -14  -2   -0.16    0.15
  -3  13   2    0.74    0.17
   3 -13  -2    0.35    0.17
  -2  12   2    2.34    0.23
   2 -12  -2    1.74    0.25
  -1  11   2   10.18    0.39
   1 -11  -2   10.11    0.45
   0  10   2    6.71    0.30
   0  10   2    6.71    0.24
   0 -10  -2    6.12    0.33
   1   9   2    3.94    0.18
   1   9   2    4.12    0.24
   2   8   2    0.61    0.12
   2   8   2    0.76    0.09
  -2  -8  -2    0.71    0.13
   3   7   2   25.83    0.55
   3   7   2   26.06    0.61
  -3  -7  -2   25.49    0.61
   4   6   2   18.40    0.42
   4   6   2   18.54    0.47
  -4  -6  -2   17.66    0.44
   5   5   2   92.99    1.71
   5   5   2   99.47    1.76
  -5  -5  -2   97.17    1.70
   6   4   2    0.68    0.10
   6   4   2    0.73    0.09
  -6  -4  -2    0.68    0.07
   7   3   2    4.63    0.19
  -7  -3  -2    4.36    0.20
  -7  -3  -2    4.68    0.13
   8   2   2    3.97    0.18
  -8  -2  -2    4.03    0.21
   9   1   2   10.49    0.31
  -9  -1  -2   10.56    0.23
  -9  -1  -2   11.26    0.36
  10   0   2   12.75    0.36
 -10   0  -2   12.34    0.40
 -10   0  -2   12.33    0.29
  11  -1   2   30.60    0.66
 -11   1  -2   28.71    0.70
 -11   1  -2   29.40    0.61
  12  -2   2    0.29    0.09
 -12   2  -2    0.14    0.08
 -12   2  -2    0.32    0.12
  13  -3   2    9.02    0.32
 -13   3  -2    8.78    0.33
 -13   3  -2    9.57    0.36
  14  -4   2   42.27    0.92
 -14   4  -2   43.74    0.95
  15  -5   2   29.40    0.71
 -15   5  -2   29.26    0.75
 -15   5  -2   29.39    0.75
  16  -6   2    6.86    0.32
 -16   6  -2    7.63    0.38
 -16   6  -2    8.11    0.36
  17  -7   2    6.48    0.32
 -17   7  -2    6.66    0.34
 -17   7  -2    6.42    0.38
  18  -8   2   -0.19    0.11
 -18   8  -2    0.07    0.12
 -18   8  -2   -0.22    0.15
 -19   9  -2    1.24    0.25
  21 -11   2    1.99    0.32
   8 -16  -2    5.29    0.50
   7 -15  -2    0.65    0.23
  -6  14   2    1.95    0.23
   6 -14  -2    4.21    0.40
  -5  13   2    0.03    0.08
   5 -13  -2    0.05    0.14
  -4  12   2    0.79    0.15
   4 -12  -2    0.61    0.17
  -3  11   2    0.12    0.11
   3 -11  -2    0.19    0.13
  -2  10   2   15.86    0.49
   2 -10  -2   16.49    0.40
  -1   9   2    1.27    0.15
   0   8   2    0.56    0.08
   0   8   2    0.55    0.11
   1   7   2    1.73    0.15
   1   7   2    1.50    0.11
   2   6   2   19.01    0.46
   2   6   2   18.35    0.41
  -2  -6  -2   17.98    0.46
   3   5   2    2.89    0.16
   3   5   2    3.14    0.13
  -3  -5  -2    3.05    0.15
   4   4   2   51.29    0.99
  -4  -4  -2   52.57    0.95
   5   3   2   69.74    1.28
   5   3   2   69.83    1.26
  -5  -3  -2   70.04    1.21
   6   2   2   38.92    0.76
  -6  -2  -2   38.82    0.77
  -6  -2  -2   38.77    0.68
   7   1   2   38.13    0.74
  -7  -1  -2   36.77    0.77
  -7  -1  -2   36.78    0.66
   8   0   2   47.21    0.91
  -8   0  -2   47.15    0.95
  -8   0  -2   47.06    0.85
   9  -1   2   11.09    0.31
  -9   1  -2   10.28    0.35
  -9   1  -2   10.51    0.28
  10  -2   2    7.31    0.25
 -10   2  -2    7.58    0.25
  11  -3   2    0.04    0.07
 -11   3  -2    0.02    0.07
 -11   3  -2   -0.01    0.05
  12  -4   2   35.82    0.78
 -12   4  -2   36.59    0.82
 -12   4  -2   35.25    0.80
  13  -5   2    7.76    0.30
 -13   5  -2    7.83    0.32
 -13   5  -2    7.30    0.33
  14  -6   2   27.72    0.68
 -14   6  -2   27.54    0.75
 -14   6  -2   28.51    0.71
  15  -7   2    0.73    0.15
 -15   7  -2    0.41    0.12
 -15   7  -2    0.30    0.16
  16  -8   2    2.36    0.22
 -16   8  -2    2.10    0.26
 -16   8  -2    2.59    0.23
 -17   9  -2    0.39    0.18
 -18  10  -2    2.83    0.34
  20 -12   2    1.35    0.28
   9 -15  -2    6.46    0.47
  -8  14   2   13.87    0.52
   8 -14  -2   13.94    0.66
  -7  13   2   -0.01    0.05
   7 -13  -2   -0.05    0.14
  -6  12   2    0.49    0.14
   6 -12  -2    0.54    0.18
  -5  11   2   17.00    0.52
  -4  10   2   42.74    0.95
  -3   9   2    0.06    0.11
  -3   9   2    0.11    0.10
   3  -9  -2    0.12    0.07
  -2   8   2    0.14    0.09
  -2   8   2   -0.08    0.08
   2  -8  -2    0.05    0.06
  -1   7   2    0.86    0.08
  -1   7   2    0.74    0.12
  -1   7   2    0.87    0.12
   0   6   2    0.74    0.07
   0   6   2    0.69    0.09
   0   6   2    0.61    0.10
   1   5   2  113.60    1.99
   1   5   2  113.06    1.93
  -1  -5  -2  111.65    2.00
   2   4   2   34.95    0.65
   2   4   2   33.83    0.68
  -2  -4  -2   34.98    0.68
   3   3   2   29.22    0.59
  -3  -3  -2   29.65    0.56
   4   2   2   12.07    0.29
   4   2   2   12.23    0.29
  -4  -2  -2   11.67    0.25
   5   1   2    1.56    0.10
  -5  -1  -2    1.84    0.12
  -5  -1  -2    1.70    0.09
   6   0   2   71.93    1.30
  -6   0  -2   72.49    1.32
  -6   0  -2   73.04    1.25
   7  -1   2   37.00    0.73
  -7   1  -2   36.88    0.70
   8  -2   2    3.59    0.16
  -8   2  -2    3.78    0.17
  -8   2  -2    3.98    0.19
   9  -3   2    8.92    0.27
  -9   3  -2    9.23    0.30
  -9   3  -2    8.97    0.30
  10  -4   2    3.51    0.19
 -10   4  -2    3.73    0.21
 -10   4  -2    3.37    0.19
  11  -5   2   12.38    0.36
 -11   5  -2   12.54    0.38
 -11   5  -2   11.17    0.40
  12  -6   2    0.55    0.11
 -12   6  -2    0.57    0.14
 -12   6  -2    0.93    0.13
  13  -7   2    2.23    0.19
 -13   7  -2    2.27    0.20
 -13   7  -2    2.29    0.25
  14  -8   2    0.95    0.15
 -14   8  -2    0.62    0.14
 -14   8  -2    0.70    0.18
 -15   9  -2    9.89    0.49
 -16  10  -2    0.27    0.20
 -17  11  -2    3.44    0.38
  19 -13   2    1.02    0.27
  11 -15  -2   11.82    0.63
  10 -14  -2    2.51    0.35
  -9  13   2    2.04    0.22
   9 -13  -2    3.29    0.35
   8 -12  -2    1.28    0.24
  -7  11   2    4.18    0.26
  -6  10   2    0.06    0.10
  -5   9   2   47.29    1.11
  -5   9   2   47.31    1.00
   5  -9  -2   47.68    0.89
  -4   8   2   16.15    0.45
  -4   8   2   16.74    0.53
   4  -8  -2   16.84    0.37
  -3   7   2   59.20    1.22
  -3   7   2   58.70    1.14
   3  -7  -2   58.13    1.05
  -2   6   2   55.81    1.08
  -2   6   2   56.46    1.14
  -2   6   2   56.79    1.00
  -1   5   2   80.87    1.51
  -1   5   2   82.98    1.40
  -1   5   2   80.59    1.47
   0   4   2    7.68    0.22
   0   4   2    7.65    0.18
   0  -4  -2    7.40    0.23
   1   3   2   23.07    0.47
   1   3   2   23.29    0.44
  -1  -3  -2   22.85    0.47
   2   2   2   74.43    1.29
  -2  -2  -2   74.03    1.28
   3   1   2   22.95    0.45
   3   1   2   22.90    0.45
  -3  -1  -2   23.27    0.43
   4   0   2   18.34    0.38
  -4   0  -2   18.65    0.37
   5  -1   2    1.69    0.10
  -5   1  -2    1.85    0.13
  -5   1  -2    1.55    0.11
   6  -2   2   38.96    0.74
  -6   2  -2   38.13    0.76
  -6   2  -2   39.14    0.75
   7  -3   2    4.44    0.17
  -7   3  -2    5.01    0.19
  -7   3  -2    4.83    0.20
   8  -4   2   11.07    0.31
  -8   4  -2   10.96    0.36
  -8   4  -2   11.39    0.31
   9  -5   2    0.24    0.08
  -9   5  -2    0.09    0.07
  -9   5  -2   -0.02    0.08
  10  -6   2    2.42    0.18
 -10   6  -2    2.46    0.17
 -10   6  -2    2.46    0.22
  11  -7   2    0.16    0.09
 -11   7  -2    0.10    0.12
 -11   7  -2    0.15    0.08
  12  -8   2    6.38    0.28
 -12   8  -2    6.14    0.35
 -12   8  -2    6.03    0.27
  13  -9   2    8.11    0.32
 -13   9  -2    8.31    0.44
 -13   9  -2    7.58    0.33
 -14  10  -2    3.99    0.37
 -15  11  -2    1.76    0.29
 -16  12  -2    1.51    0.29
  13 -15  -2    0.37    0.21
  12 -14  -2    1.60    0.29
 -11  13   2    6.41    0.34
  11 -13  -2    5.90    0.43
 -10  12   2    0.03    0.06
  10 -12  -2    0.10    0.15
  -9  11   2    1.39    0.18
   9 -11  -2    1.45    0.24
  -8  10   2   21.39    0.59
  -7   9   2   10.40    0.44
  -7   9   2    9.78    0.36
  -6   8   2    0.40    0.10
  -6   8   2    0.17    0.12
   6  -8  -2    0.56    0.07
  -5   7   2   13.11    0.37
  -5   7   2   13.23    0.44
   5  -7  -2   12.68    0.29
  -4   6   2   51.95    1.00
  -4   6   2   51.13    1.07
   4  -6  -2   51.57    0.91
  -3   5   2   28.91    0.61
  -3   5   2   29.19    0.66
   3  -5  -2   29.20    0.53
  -2   4   2   92.91    1.55
  -2   4   2   91.86    1.62
  -1   3   2   63.96    1.16
  -1   3   2   66.61    1.10
   1  -3  -2   65.89    1.18
   0   2   2    0.21    0.03
   0   2   2    0.10    0.04
   0  -2  -2    0.16    0.05
   1   1   2   31.29    0.56
  -1  -1  -2   30.58    0.56
   2   0   2  232.02    3.90
  -2   0  -2  227.02    3.93
  -2   0  -2  232.92    3.95
   3  -1   2   22.79    0.44
  -3   1  -2   22.75    0.45
  -3   1  -2   23.11    0.46
   4  -2   2   11.59    0.28
  -4   2  -2   12.24    0.31
  -4   2  -2   12.43    0.27
   5  -3   2   71.58    1.26
  -5   3  -2   70.76    1.31
  -5   3  -2   70.99    1.25
   6  -4   2    0.84    0.09
  -6   4  -2    0.67    0.08
  -6   4  -2    0.55    0.10
   7  -5   2   45.74    0.88
  -7   5  -2   46.38    0.88
  -7   5  -2   45.05    0.97
   8  -6   2   14.58    0.38
  -8   6  -2   14.54    0.38
  -8   6  -2   14.19    0.46
   9  -7   2    0.72    0.11
  -9   7  -2    0.64    0.10
  -9   7  -2    0.30    0.13
  10  -8   2    0.05    0.09
 -10   8  -2   -0.03    0.07
 -10   8  -2    0.11    0.13
  11  -9   2    8.22    0.32
 -11   9  -2    8.32    0.32
 -11   9  -2    8.74    0.43
 -12  10  -2    7.87    0.45
 -13  11  -2    0.52    0.20
 -14  12  -2    1.04    0.25
 -15  13  -2    0.91    0.28
  14 -14  -2    0.73    0.23
  13 -13  -2    0.80    0.23
 -12  12   2    0.01    0.06
  12 -12  -2   -0.23    0.13
 -11  11   2    4.83    0.28
  11 -11  -2    5.30    0.37
 -10  10   2    0.04    0.10
  -9   9   2   21.78    0.58
  -8   8   2   39.18    0.96
  -8   8   2   38.29    0.85
   8  -8  -2   38.94    0.74
  -7   7   2    2.34    0.18
  -7   7   2    2.03    0.20
   7  -7  -2    2.17    0.11
  -6   6   2    4.36    0.19
  -6   6   2    4.03    0.23
   6  -6  -2    4.19    0.14
  -5   5   2  213.66    3.75
  -5   5   2  216.40    3.68
   5  -5  -2  219.34    3.58
  -4   4   2    3.90    0.15
  -4   4   2    4.01    0.19
   4  -4  -2    3.85    0.10
  -3   3   2   47.91    0.85
   3  -3  -2   45.64    0.88
   3  -3  -2   45.52    0.78
  -2   2   2  130.93    2.19
   2  -2  -2  129.71    2.21
  -1   1   2   60.45    1.01
  -1   1   2   62.18    1.05
   0   0   2   44.77    0.76
   0   0  -2   44.96    0.79
   1  -1   2   30.86    0.55
  -1   1  -2   30.84    0.57
  -1   1  -2   30.16    0.53
   2  -2   2   73.95    1.27
  -2   2  -2   74.00    1.24
  -2   2  -2   74.02    1.31
   3  -3   2   28.50    0.56
  -3   3  -2   29.73    0.62
  -3   3  -2   29.90    0.54
   4  -4   2   52.62    0.96
  -4   4  -2   52.39    1.04
  -4   4  -2   52.83    0.94
   5  -5   2  100.27    1.74
  -5   5  -2   98.50    1.73
  -5   5  -2   99.39    1.85
   6  -6   2    0.41    0.08
  -6   6  -2    0.41    0.07
  -6   6  -2    0.49    0.12
   7  -7   2    0.29    0.08
  -7   7  -2    0.50    0.14
  -7   7  -2    0.55    0.09
   8  -8   2    0.33    0.10
  -8   8  -2    0.39    0.09
  -8   8  -2    0.28    0.14
   9  -9   2   12.31    0.37
  -9   9  -2   11.85    0.49
  -9   9  -2   12.01    0.38
  10 -10   2    5.26    0.27
 -10  10  -2    5.63    0.37
 -11  11  -2   12.27    0.56
 -12  12  -2    1.72    0.29
 -13  13  -2    0.65    0.24
 -14  14  -2    0.61    0.25
  16 -14  -2    2.23    0.36
  15 -13  -2    0.36    0.21
  14 -12  -2    2.42    0.32
 -13  11   2   -0.11    0.09
  13 -11  -2    0.02    0.13
 -12  10   2   13.48    0.47
  12 -10  -2   14.34    0.58
 -11   9   2    7.27    0.32
 -10   8   2    2.11    0.18
  -9   7   2    0.12    0.10
  -9   7   2    0.11    0.07
   9  -7  -2    0.06    0.06
  -8   6   2   14.61    0.40
  -8   6   2   14.02    0.45
   8  -6  -2   14.23    0.32
  -7   5   2    3.65    0.17
  -7   5   2    4.23    0.22
   7  -5  -2    3.89    0.13
  -6   4   2   76.89    1.39
  -6   4   2   77.20    1.44
   6  -4  -2   77.42    1.31
  -5   3   2  251.86    4.12
   5  -3  -2  244.47    4.14
   5  -3  -2  240.37    4.07
  -4   2   2  496.74    8.30
   4  -2  -2  493.23    8.18
   4  -2  -2  495.14    8.46
  -3   1   2    0.21    0.04
   3  -1  -2    0.28    0.02
   3  -1  -2    0.26    0.04
  -2   0   2  280.76    4.74
   2   0  -2  284.28    4.70
   2   0  -2  275.70    4.85
  -1  -1   2   61.69    1.02
  -1  -1   2   60.92    1.05
   1   1  -2   62.36    1.07
   0  -2   2    0.10    0.04
   0   2  -2    0.09    0.05
   0   2  -2    0.15    0.02
   1  -3   2   23.42    0.45
  -1   3  -2   23.22    0.50
  -1   3  -2   23.38    0.43
   2  -4   2   35.19    0.66
  -2   4  -2   35.41    0.64
  -2   4  -2   33.51    0.72
   3  -5   2    2.94    0.14
  -3   5  -2    2.99    0.19
  -3   5  -2    3.00    0.13
   4  -6   2   18.64    0.43
  -4   6  -2   18.83    0.52
  -4   6  -2   18.23    0.41
   5  -7   2   48.95    0.95
  -5   7  -2   49.30    0.95
  -5   7  -2   49.62    1.09
   6  -8   2    5.55    0.23
  -6   8  -2    6.09    0.32
  -6   8  -2    5.11    0.22
   7  -9   2    4.87    0.23
  -7   9  -2    4.79    0.33
  -7   9  -2    5.08    0.23
   8 -10   2   54.90    1.10
  -8  10  -2   56.22    1.12
  -8  10  -2   53.81    1.31
  -9  11  -2    2.91    0.32
 -10  12  -2    0.43    0.21
 -11  13  -2    2.93    0.36
 -12  14  -2    3.11    0.40
  17 -13  -2    0.47    0.23
  16 -12  -2    1.53    0.28
 -15  11   2    2.68    0.26
  15 -11  -2    3.35    0.35
 -14  10   2    3.06    0.26
  14 -10  -2    3.33    0.33
 -13   9   2    2.24    0.21
  13  -9  -2    2.42    0.27
 -12   8   2   10.23    0.38
 -11   7   2   -0.15    0.07
  11  -7  -2   -0.01    0.06
 -10   6   2    8.68    0.31
 -10   6   2    8.91    0.36
  10  -6  -2    8.56    0.24
  -9   5   2    6.04    0.27
  -9   5   2    6.51    0.24
   9  -5  -2    6.32    0.19
  -8   4   2   71.22    1.32
   8  -4  -2   70.67    1.24
  -7   3   2  168.46    2.88
   7  -3  -2  166.24    2.80
   7  -3  -2  169.97    2.90
  -6   2   2  235.19    3.95
   6  -2  -2  233.02    3.93
   6  -2  -2  237.77    3.96
  -5   1   2  175.07    2.94
   5  -1  -2  174.26    2.89
  -4   0   2  235.29    4.04
   4   0  -2  232.37    4.00
   4   0  -2  241.33    3.97
  -3  -1   2    0.27    0.05
   3   1  -2    0.31    0.05
   3   1  -2    0.19    0.03
  -2  -2   2  126.74    2.13
   2   2  -2  129.54    2.15
   1   3  -2   65.83    1.19
   1   3  -2   65.74    1.15
   1   3  -2   65.55    1.12
   0  -4   2    7.57    0.21
   0   4  -2    7.64    0.25
   0   4  -2    7.60    0.18
   1  -5   2  110.35    1.93
  -1   5  -2  113.28    1.91
  -1   5  -2  110.93    2.01
   2  -6   2   18.45    0.42
  -2   6  -2   18.04    0.50
  -2   6  -2   18.35    0.40
   3  -7   2   25.93    0.56
  -3   7  -2   25.77    0.55
  -3   7  -2   26.16    0.68
   4  -8   2    4.76    0.20
  -4   8  -2    4.60    0.20
  -4   8  -2    4.86    0.29
   5  -9   2   37.67    0.78
  -5   9  -2   35.74    0.94
  -5   9  -2   37.08    0.78
   6 -10   2   -0.02    0.09
  -6  10  -2    0.13    0.15
  -6  10  -2    0.04    0.09
  -7  11  -2   23.23    0.77
  -8  12  -2    1.63    0.26
  -9  13  -2    1.18    0.26
 -10  14  -2    0.66    0.25
 -11  15  -2    8.95    0.58
  19 -13  -2    0.07    0.20
  18 -12  -2    0.38    0.21
 -17  11   2    4.24    0.31
  17 -11  -2    4.17    0.39
 -16  10   2    0.50    0.15
  16 -10  -2    0.50    0.18
 -15   9   2    5.82    0.31
  15  -9  -2    5.28    0.35
 -14   8   2   -0.05    0.10
  14  -8  -2   -0.02    0.12
 -13   7   2    5.19    0.27
  13  -7  -2    4.99    0.30
  13  -7  -2    5.18    0.21
 -12   6   2    3.68    0.21
  12  -6  -2    3.42    0.17
 -11   5   2   20.79    0.53
  11  -5  -2   20.38    0.45
 -10   4   2    9.12    0.30
  10  -4  -2    8.89    0.24
  10  -4  -2    8.99    0.32
  -9   3   2    0.21    0.08
   9  -3  -2    0.25    0.06
   9  -3  -2    0.17    0.07
  -8   2   2   28.36    0.60
   8  -2  -2   28.60    0.55
  -7   1   2   55.42    1.03
   7  -1  -2   55.26    0.98
   7  -1  -2   56.59    1.01
  -6   0   2  242.93    4.12
   6   0  -2  249.76    4.09
   6   0  -2  246.36    4.08
  -5  -1   2  167.17    2.86
   5   1  -2  172.28    2.82
   5   1  -2  166.98    2.87
  -4  -2   2  472.08    8.09
   4   2  -2  496.77    8.38
   4   2  -2  498.80    8.30
   3   3  -2   46.81    0.84
   3   3  -2   45.75    0.86
   2   4  -2   89.86    1.54
   2   4  -2   90.25    1.56
   2   4  -2   89.25    1.60
   1   5  -2   79.99    1.40
   1   5  -2   80.89    1.49
   1   5  -2   79.74    1.42
   0  -6   2    0.82    0.09
   0   6  -2    0.75    0.12
   0   6  -2    0.87    0.09
   1  -7   2    1.77    0.13
  -1   7  -2    1.73    0.13
  -1   7  -2    1.73    0.18
   2  -8   2    0.85    0.11
  -2   8  -2    0.72    0.10
  -2   8  -2    0.53    0.14
   3  -9   2    4.54    0.21
  -3   9  -2    5.04    0.32
  -3   9  -2    5.02    0.22
   4 -10   2   34.12    0.75
  -4  10  -2   35.20    0.76
  -4  10  -2   34.15    0.93
   5 -11   2   14.23    0.42
  -5  11  -2   13.87    0.56
  -6  12  -2    0.25    0.16
  -7  13  -2    0.43    0.19
  -8  14  -2    5.54    0.49
  -9  15  -2    4.41    0.46
  20 -12  -2    0.19    0.21
 -19  11   2    0.03    0.14
  19 -11  -2   -0.14    0.14
 -18  10   2    8.33    0.41
  18 -10  -2    7.01    0.43
 -17   9   2    0.15    0.13
  17  -9  -2   -0.03    0.12
 -16   8   2    1.22    0.19
  16  -8  -2    1.32    0.22
 -15   7   2    3.07    0.25
  15  -7  -2    3.01    0.27
 -14   6   2   91.15    1.78
  14  -6  -2   90.93    1.66
  14  -6  -2   93.46    1.82
 -13   5   2    4.26    0.23
  13  -5  -2    3.85    0.24
  13  -5  -2    3.96    0.18
 -12   4   2   17.33    0.48
  12  -4  -2   17.46    0.48
  12  -4  -2   17.31    0.41
 -11   3   2    0.36    0.09
  11  -3  -2    0.40    0.07
  11  -3  -2    0.25    0.07
 -10   2   2    8.38    0.28
  10  -2  -2    8.00    0.23
  10  -2  -2    7.90    0.26
  -9   1   2   66.81    1.27
   9  -1  -2   68.52    1.21
   9  -1  -2   68.14    1.22
  -8   0   2  112.07    1.99
   8   0  -2  111.74    1.93
   8   0  -2  112.81    1.91
  -7  -1   2   54.92    1.05
   7   1  -2   54.80    0.96
   7   1  -2   55.32    0.99
  -6  -2   2  229.16    3.90
   6   2  -2  232.74    3.87
   6   2  -2  232.24    3.84
  -5  -3   2  249.41    4.18
   5   3  -2  248.78    4.17
   5   3  -2  251.65    4.17
   4   4  -2    3.79    0.15
   4   4  -2    3.83    0.16
   3   5  -2   29.12    0.59
   3   5  -2   29.51    0.59
   2   6  -2   55.97    1.11
   2   6  -2   55.85    1.04
   2   6  -2   55.75    1.03
   1   7  -2    1.24    0.15
   1   7  -2    0.77    0.10
   0  -8   2    0.62    0.09
   0   8  -2    0.62    0.09
   0   8  -2    0.70    0.14
   1  -9   2    3.89    0.20
  -1   9  -2    3.45    0.25
  -1   9  -2    3.46    0.19
   2 -10   2    2.38    0.18
  -2  10  -2    3.15    0.29
  -2  10  -2    2.52    0.18
   3 -11   2    5.01    0.25
  -3  11  -2    4.85    0.25
  -3  11  -2    5.09    0.34
  -4  12  -2    4.71    0.35
  -5  13  -2    1.57    0.27
  -6  14  -2    1.11    0.26
  -7  15  -2    0.85    0.25
  -8  16  -2    7.62    0.54
  22 -12  -2    0.98    0.26
 -21  11   2    2.58    0.30
  21 -11  -2    3.15    0.37
 -20  10   2    5.23    0.35
  20 -10  -2    5.00    0.43
 -19   9   2    1.02    0.19
  19  -9  -2    0.99    0.22
 -18   8   2    1.20    0.19
  18  -8  -2    1.08    0.21
 -17   7   2    8.98    0.39
  17  -7  -2    9.59    0.43
 -16   6   2    8.86    0.39
  16  -6  -2    9.32    0.32
  16  -6  -2    9.20    0.40
 -15   5   2   31.58    0.76
  15  -5  -2   26.70    0.73
  15  -5  -2   30.83    0.66
 -14   4   2   19.78    0.55
  14  -4  -2   19.36    0.48
  14  -4  -2   20.55    0.55
 -13   3   2   31.36    0.74
  13  -3  -2   31.67    0.66
  13  -3  -2   31.67    0.71
 -12   2   2    4.65    0.23
  12  -2  -2    4.05    0.18
  12  -2  -2    3.86    0.18
 -11   1   2   91.74    1.72
  11  -1  -2   93.08    1.64
  11  -1  -2   92.91    1.65
 -10   0   2   18.23    0.47
  10   0  -2   17.72    0.41
  10   0  -2   17.95    0.39
  -9  -1   2   66.29    1.27
   9   1  -2   65.75    1.20
   9   1  -2   65.16    1.14
  -8  -2   2   27.60    0.63
   8   2  -2   27.92    0.57
   8   2  -2   28.24    0.52
  -7  -3   2  166.49    2.86
   7   3  -2  165.43    2.78
   7   3  -2  165.59    2.83
  -6  -4   2   76.40    1.38
   6   4  -2   76.28    1.37
   6   4  -2   76.26    1.36
   5   5  -2  219.81    3.69
   5   5  -2  216.39    3.70
   4   6  -2   52.29    0.99
   4   6  -2   51.24    0.98
   4   6  -2   51.53    1.03
   3   7  -2   59.08    1.12
   3   7  -2   58.88    1.12
   3   7  -2   59.19    1.19
   2   8  -2   -0.02    0.07
   2   8  -2    0.04    0.05
   2   8  -2   -0.04    0.09
  -1  -9   2    1.22    0.13
   1   9  -2    0.91    0.16
   1   9  -2    1.34    0.14
   0 -10   2    6.58    0.27
   0  10  -2    6.58    0.35
   0  10  -2    6.57    0.27
   1 -11   2   18.33    0.51
  -1  11  -2   19.37    0.52
  -1  11  -2   19.29    0.65
   2 -12   2    3.52    0.23
  -2  12  -2    3.60    0.35
  -3  13  -2    8.77    0.49
  -4  14  -2    2.56    0.33
  -5  15  -2    0.56    0.23
  -6  16  -2    0.02    0.20
  23 -11  -2    0.33    0.21
 -22  10   2    1.37    0.24
  22 -10  -2    0.93    0.24
 -21   9   2    4.79    0.35
  21  -9  -2    4.48    0.39
 -20   8   2    0.23    0.15
  20  -8  -2    0.23    0.16
 -19   7   2    0.31    0.15
  19  -7  -2    0.22    0.14
 -18   6   2   26.32    0.75
 -17   5   2   21.35    0.63
  17  -5  -2   22.04    0.55
  17  -5  -2   22.14    0.62
 -16   4   2    0.75    0.16
  16  -4  -2    0.42    0.11
  16  -4  -2    0.57    0.11
 -15   3   2   17.43    0.53
  15  -3  -2   18.60    0.49
  15  -3  -2   18.29    0.46
 -14   2   2    2.35    0.21
  14  -2  -2    2.69    0.16
  14  -2  -2    2.63    0.16
 -13   1   2   81.14    1.60
  13  -1  -2   83.84    1.53
  13  -1  -2   83.96    1.50
 -12   0   2    5.60    0.27
  12   0  -2    6.59    0.24
  12   0  -2    6.22    0.20
 -11  -1   2   91.40    1.71
  11   1  -2   89.26    1.55
  11   1  -2   90.10    1.63
 -10  -2   2    7.78    0.33
  10   2  -2    8.03    0.20
  10   2  -2    8.30    0.26
  -9  -3   2    0.15    0.10
   9   3  -2    0.18    0.05
   9   3  -2    0.30    0.08
  -8  -4   2   70.79    1.34
   8   4  -2   71.93    1.31
   8   4  -2   70.11    1.25
  -7  -5   2    3.89    0.20
   7   5  -2    4.00    0.17
   7   5  -2    3.89    0.18
   6   6  -2    4.34    0.20
   6   6  -2    4.70    0.20
   5   7  -2   13.36    0.40
   5   7  -2   12.55    0.36
   5   7  -2   12.96    0.37
   4   8  -2   16.70    0.44
   4   8  -2   16.96    0.45
   3   9  -2    0.14    0.07
   3   9  -2    0.13    0.11
   3   9  -2    0.17    0.10
  -2 -10   2   15.95    0.45
   2  10  -2   15.73    0.45
   2  10  -2   16.32    0.55
  -1 -11   2   10.94    0.37
   1  11  -2   10.75    0.47
   1  11  -2   10.68    0.38
   0 -12   2    2.18    0.20
   0  12  -2    2.43    0.29
  -1  13  -2    5.49    0.40
  -2  14  -2    1.08    0.26
  -3  15  -2    3.33    0.40
  -4  16  -2    3.71    0.43
 -24  10   2    6.97    0.43
  24 -10  -2    8.29    0.50
 -23   9   2    7.17    0.44
  23  -9  -2    7.44    0.45
 -22   8   2    0.83    0.22
  22  -8  -2    0.83    0.19
 -21   7   2    9.66    0.46
  21  -7  -2    8.57    0.42
 -20   6   2    0.09    0.13
  20  -6  -2   -0.10    0.11
 -19   5   2    4.26    0.29
  19  -5  -2    5.08    0.30
  19  -5  -2    4.17    0.24
 -18   4   2    2.80    0.27
  18  -4  -2    2.58    0.22
  18  -4  -2    2.77    0.21
 -17   3   2   -0.04    0.11
  17  -3  -2    0.19    0.09
  17  -3  -2    0.15    0.09
 -16   2   2   13.30    0.47
  16  -2  -2   13.28    0.40
  16  -2  -2   13.83    0.39
 -15   1   2   29.72    0.76
  15  -1  -2   30.70    0.68
  15  -1  -2   29.84    0.64
 -14   0   2   55.05    1.17
  14   0  -2   55.23    1.09
  14   0  -2   54.47    1.01
 -13  -1   2   80.16    1.58
  13   1  -2   80.67    1.49
  13   1  -2   79.57    1.39
 -12  -2   2    4.62    0.29
  12   2  -2    4.03    0.19
  12   2  -2    4.24    0.13
 -11  -3   2    0.42    0.13
  11   3  -2    0.31    0.08
  11   3  -2    0.35    0.04
 -10  -4   2    9.01    0.34
  10   4  -2    8.61    0.21
  10   4  -2    8.46    0.28
  -9  -5   2    6.74    0.29
   9   5  -2    6.33    0.24
   9   5  -2    6.33    0.20
  -8  -6   2   14.82    0.43
   8   6  -2   14.87    0.40
   8   6  -2   14.69    0.38
  -7  -7   2    2.72    0.20
   7   7  -2    2.39    0.17
   7   7  -2    2.37    0.17
   6   8  -2    0.63    0.11
   6   8  -2    0.55    0.12
   6   8  -2    0.87    0.13
   5   9  -2   46.87    1.05
   5   9  -2   47.77    1.00
   5   9  -2   47.49    0.98
   4  10  -2   37.53    0.86
   4  10  -2   41.53    0.89
   4  10  -2   42.25    0.98
   3  11  -2    0.27    0.14
   3  11  -2    0.37    0.13
  -2 -12   2    2.12    0.21
   2  12  -2    2.77    0.29
   2  12  -2    2.32    0.22
   1  13  -2    0.07    0.14
   0  14  -2    0.61    0.20
  -1  15  -2    4.78    0.45
  -2  16  -2    1.25    0.30
 -25   9   2    2.32    0.31
 -24   8   2    0.68    0.20
 -23   7   2   -0.14    0.13
 -22   6   2   14.18    0.57
 -21   5   2    2.96    0.30
  21  -5  -2    2.81    0.23
  21  -5  -2    3.18    0.27
 -20   4   2    0.31    0.14
  20  -4  -2    0.36    0.12
  20  -4  -2    0.34    0.12
 -19   3   2    5.08    0.32
  19  -3  -2    4.48    0.25
  19  -3  -2    4.61    0.25
 -18   2   2   25.45    0.72
  18  -2  -2   25.18    0.60
  18  -2  -2   25.65    0.64
 -17   1   2   26.67    0.73
  17  -1  -2   26.18    0.65
  17  -1  -2   27.22    0.60
 -16   0   2    0.18    0.15
  16   0  -2    0.19    0.07
  16   0  -2    0.21    0.09
 -15  -1   2   29.74    0.77
  15   1  -2   28.77    0.57
  15   1  -2   29.06    0.68
 -14  -2   2    2.50    0.24
  14   2  -2    2.08    0.17
 -13  -3   2   31.49    0.79
  13   3  -2   31.13    0.70
 -12  -4   2   16.67    0.52
  12   4  -2   17.73    0.47
  12   4  -2   16.77    0.33
 -11  -5   2   21.64    0.59
  11   5  -2   20.59    0.43
  11   5  -2   20.51    0.52
 -10  -6   2    9.10    0.36
  10   6  -2    9.23    0.27
  10   6  -2    8.67    0.31
  -9  -7   2   -0.06    0.11
   9   7  -2    0.21    0.09
   9   7  -2    0.05    0.07
  -8  -8   2   38.25    0.86
   8   8  -2   38.92    0.84
   8   8  -2   37.20    0.83
   7   9  -2   10.08    0.35
   7   9  -2   10.52    0.38
   6  10  -2    0.21    0.12
   6  10  -2    0.13    0.10
   6  10  -2   -0.05    0.10
   5  11  -2   16.57    0.51
   5  11  -2   17.00    0.50
   4  12  -2    0.79    0.18
   4  12  -2    0.49    0.15
  -3 -13   2    0.56    0.15
   3  13  -2    0.93    0.21
   2  14  -2    2.52    0.31
   1  15  -2    5.75    0.44
   0  16  -2    0.57    0.22
   1 -17   2    0.63    0.23
 -27   9   2    2.14    0.32
 -26   8   2    0.20    0.19
 -25   7   2    0.41    0.19
 -24   6   2    6.65    0.41
 -23   5   2    0.02    0.15
 -22   4   2    2.84    0.29
  22  -4  -2    2.60    0.23
 -21   3   2    0.08    0.14
  21  -3  -2    0.03    0.11
 -20   2   2    3.04    0.29
  20  -2  -2    2.16    0.20
 -19   1   2   13.55    0.53
  19  -1  -2   13.86    0.44
 -18   0   2   69.63    1.48
  18   0  -2   68.60    1.38
 -17  -1   2   27.45    0.76
  17   1  -2   26.09    0.66
 -16  -2   2   13.15    0.51
  16   2  -2   13.98    0.43
 -15  -3   2   18.11    0.60
  15   3  -2   18.75    0.51
 -14  -4   2   20.70    0.63
  14   4  -2   20.26    0.54
 -13  -5   2    3.72    0.29
  13   5  -2    4.20    0.22
 -12  -6   2    3.13    0.26
  12   6  -2    3.67    0.22
 -11  -7   2   -0.05    0.12
  11   7  -2   -0.02    0.08
  11   7  -2   -0.02    0.06
 -10  -8   2    2.33    0.23
  10   8  -2    2.12    0.19
  10   8  -2    2.21    0.17
  -9  -9   2   22.64    0.62
   9   9  -2   22.16    0.58
   9   9  -2   21.62    0.58
  -8 -10   2   22.10    0.62
   8  10  -2   22.77    0.62
   8  10  -2   21.07    0.58
   7  11  -2    4.98    0.30
   7  11  -2    4.38    0.25
   6  12  -2    0.39    0.15
   6  12  -2    0.56    0.17
   6  12  -2    0.58    0.14
   5  13  -2    0.09    0.07
   4  14  -2    0.06    0.16
   3  15  -2    3.19    0.36
  -1 -17   2    0.94    0.25
 -28   8   2    2.81    0.35
 -27   7   2   -0.08    0.17
 -26   6   2   -0.22    0.15
 -25   5   2    4.94    0.41
 -24   4   2   10.98    0.52
  24  -4  -2   10.25    0.42
 -23   3   2    0.63    0.19
  23  -3  -2    0.57    0.15
 -22   2   2    3.42    0.31
  22  -2  -2    3.05    0.25
 -21   1   2   13.49    0.54
  21  -1  -2   14.57    0.48
 -20   0   2    8.96    0.44
  20   0  -2    9.33    0.37
 -19  -1   2   12.59    0.51
  19   1  -2   13.63    0.44
 -18  -2   2   24.29    0.74
  18   2  -2   24.47    0.64
 -17  -3   2   -0.12    0.17
  17   3  -2   -0.11    0.08
 -16  -4   2    0.61    0.20
  16   4  -2    0.45    0.12
 -15  -5   2   29.90    0.83
  15   5  -2   31.10    0.75
 -14  -6   2   89.92    1.83
  14   6  -2   90.57    1.74
 -13  -7   2    5.38    0.36
  13   7  -2    5.30    0.27
 -12  -8   2   10.50    0.43
  12   8  -2   10.99    0.39
 -11  -9   2    7.57    0.38
  11   9  -2    7.02    0.31
 -10 -10   2   -0.02    0.14
  10  10  -2    0.02    0.10
  -9 -11   2    1.19    0.20
   9  11  -2    1.22    0.17
  -8 -12   2    1.10    0.20
   8  12  -2    0.92    0.17
  -7 -13   2   -0.03    0.15
   7  13  -2    0.16    0.12
  -6 -14   2    4.30    0.29
   5  15  -2    0.14    0.09
 -29   7   2    0.28    0.20
 -28   6   2    0.41    0.21
 -27   5   2    5.26    0.44
 -26   4   2    5.26    0.39
 -25   3   2    1.19    0.23
  25  -3  -2    0.75    0.17
 -24   2   2    3.40    0.33
  24  -2  -2    3.57    0.28
 -23   1   2    0.02    0.16
  23  -1  -2   -0.17    0.10
 -22   0   2    0.57    0.19
  22   0  -2    0.41    0.13
 -21  -1   2   14.78    0.56
  21   1  -2   13.13    0.47
 -20  -2   2    2.28    0.29
  20   2  -2    2.17    0.21
 -19  -3   2    4.75    0.38
  19   3  -2    4.44    0.27
 -18  -4   2    2.48    0.30
  18   4  -2    2.12    0.21
 -17  -5   2   20.99    0.70
  17   5  -2   21.33    0.61
 -16  -6   2    8.61    0.44
  16   6  -2    8.55    0.36
 -15  -7   2    3.26    0.32
  15   7  -2    3.26    0.26
 -14  -8   2    0.30    0.18
  14   8  -2    0.06    0.11
 -13  -9   2    2.29    0.27
  13   9  -2    2.06    0.21
 -12 -10   2   13.86    0.53
  12  10  -2   14.32    0.48
 -11 -11   2    5.44    0.36
  11  11  -2    5.01    0.29
 -10 -12   2   -0.18    0.16
  10  12  -2    0.06    0.11
  -9 -13   2    3.87    0.34
   9  13  -2    3.94    0.30
   8  14  -2    6.19    0.32
 -30   6   2    0.33    0.21
 -29   5   2    0.28    0.19
 -28   4   2    0.60    0.21
 -27   3   2    0.01    0.17
  27  -3  -2   -0.05    0.13
 -26   2   2   -0.03    0.16
  26  -2  -2   -0.18    0.11
 -25   1   2    0.76    0.22
  25  -1  -2    0.80    0.18
 -24   0   2    0.46    0.19
  24   0  -2    0.22    0.15
 -23  -1   2    0.06    0.17
  23   1  -2   -0.11    0.10
 -22  -2   2    3.94    0.37
  22   2  -2    3.25    0.27
 -21  -3   2    0.00    0.18
  21   3  -2   -0.02    0.11
 -20  -4   2    0.27    0.21
  20   4  -2    0.15    0.12
 -19  -5   2    4.70    0.39
  19   5  -2    4.74    0.30
 -18  -6   2   26.10    0.82
  18   6  -2   24.07    0.69
 -17  -7   2    8.95    0.48
  17   7  -2    8.64    0.38
 -16  -8   2    1.48    0.26
  16   8  -2    1.45    0.20
 -15  -9   2    6.32    0.39
  15   9  -2    5.51    0.31
 -14 -10   2    3.00    0.31
  14  10  -2    3.20    0.27
 -13 -11   2    0.06    0.18
  13  11  -2    0.13    0.13
 -12 -12   2   -0.03    0.18
  12  12  -2    0.00    0.13
 -11 -13   2    7.13    0.44
  11  13  -2    6.66    0.36
  10  14  -2    2.85    0.27
 -30   4   2    0.78    0.24
 -29   3   2    1.17    0.27
 -28   2   2    0.60    0.23
  28  -2  -2    0.42    0.18
 -27   1   2    2.87    0.33
  27  -1  -2    2.81    0.28
 -26   0   2    0.76    0.23
  26   0  -2    0.85    0.17
 -25  -1   2    1.23    0.25
  25   1  -2    0.79    0.18
 -24  -2   2    3.73    0.36
  24   2  -2    3.79    0.31
 -23  -3   2    0.40    0.23
  23   3  -2    0.51    0.15
 -22  -4   2    2.36    0.32
  22   4  -2    2.79    0.26
 -21  -5   2    2.20    0.33
  21   5  -2    2.90    0.27
 -20  -6   2    0.37    0.23
  20   6  -2    0.25    0.13
 -19  -7   2    0.51    0.22
  19   7  -2    0.18    0.13
 -18  -8   2    1.14    0.27
  18   8  -2    0.75    0.17
 -17  -9   2   -0.03    0.19
  17   9  -2   -0.01    0.12
 -16 -10   2    0.35    0.21
  16  10  -2    0.27    0.15
 -15 -11   2    2.82    0.33
  15  11  -2    3.51    0.30
 -14 -12   2    1.88    0.31
  14  12  -2    2.48    0.26
 -13 -13   2    0.88    0.25
  13  13  -2    0.72    0.19
  12  14  -2    2.00    0.25
 -31   3   2    1.41    0.29
 -30   2   2    2.25    0.33
  30  -2  -2    2.97    0.30
 -29   1   2    0.17    0.21
  29  -1  -2    0.50    0.19
 -28   0   2    6.78    0.45
  28   0  -2    6.31    0.37
 -27  -1   2    3.10    0.37
  27   1  -2    2.99    0.30
 -26  -2   2    0.01    0.19
  26   2  -2    0.06    0.15
 -25  -3   2    1.02    0.28
  25   3  -2    0.74    0.18
 -24  -4   2   11.40    0.59
  24   4  -2   10.14    0.46
 -23  -5   2    0.15    0.24
  23   5  -2   -0.07    0.14
 -22  -6   2   12.58    0.62
  22   6  -2   12.71    0.51
 -21  -7   2    9.55    0.54
  21   7  -2    9.08    0.43
 -20  -8   2    0.11    0.22
  20   8  -2    0.22    0.14
 -19  -9   2    0.92    0.27
  19   9  -2    0.67    0.18
 -18 -10   2    6.95    0.46
  18  10  -2    6.92    0.39
 -17 -11   2    3.61    0.39
  17  11  -2    4.57    0.35
 -16 -12   2    1.37    0.30
  16  12  -2    1.32    0.22
 -15 -13   2    0.01    0.24
  15  13  -2   -0.06    0.14
 -14 -14   2    0.73    0.28
  14  14  -2    0.74    0.20
  13  15  -2    0.22    0.17
 -31   1   2    1.48    0.29
  31  -1  -2    1.32    0.24
 -30   0   2   13.12    0.63
  30   0  -2   11.90    0.54
 -29  -1   2    0.96    0.26
  29   1  -2    0.62    0.19
 -28  -2   2    0.47    0.25
  28   2  -2    0.26    0.18
 -27  -3   2    0.36    0.22
  27   3  -2   -0.01    0.16
 -26  -4   2    3.87    0.42
  26   4  -2    5.11    0.38
 -25  -5   2    4.64    0.46
  25   5  -2    5.83    0.37
 -24  -6   2    6.03    0.51
  24   6  -2    6.51    0.38
 -23  -7   2    0.03    0.25
  23   7  -2   -0.04    0.14
 -22  -8   2    0.88    0.29
  22   8  -2    0.86    0.20
 -21  -9   2    4.39    0.44
  21   9  -2    4.46    0.36
 -20 -10   2    5.26    0.49
  20  10  -2    4.84    0.38
 -19 -11   2    0.14    0.26
  19  11  -2    0.06    0.15
 -18 -12   2    0.41    0.27
  18  12  -2    0.32    0.17
 -17 -13   2   -0.14    0.25
  17  13  -2    0.17    0.16
 -16 -14   2    2.10    0.37
  16  14  -2    2.53    0.29
  15  15  -2    3.29    0.33
  32   0  -2    0.87    0.23
 -31  -1   2    1.47    0.30
  31   1  -2    1.61    0.26
 -30  -2   2    3.42    0.41
  30   2  -2    2.76    0.31
 -29  -3   2    1.35    0.30
  29   3  -2    1.50    0.25
 -28  -4   2    0.75    0.29
  28   4  -2    0.57    0.21
 -27  -5   2    5.72    0.50
  27   5  -2    5.90    0.43
 -26  -6   2   -0.01    0.27
  26   6  -2    0.02    0.16
 -25  -7   2   -0.33    0.24
  25   7  -2    0.27    0.18
 -24  -8   2    0.54    0.33
  24   8  -2    1.61    0.26
 -23  -9   2    7.20    0.58
  23   9  -2    6.19    0.41
 -22 -10   2    1.38    0.36
  22  10  -2    1.34    0.24
 -21 -11   2    2.38    0.40
  21  11  -2    2.15    0.28
 -20 -12   2   -0.23    0.26
  20  12  -2    0.19    0.18
 -19 -13   2    0.32    0.30
  19  13  -2    0.20    0.18
 -18 -14   2    2.50    0.41
  18  14  -2    3.39    0.34
  31   3  -2    1.09    0.25
 -30  -4   2    0.44    0.25
  30   4  -2    0.19    0.19
 -29  -5   2    0.25    0.26
  29   5  -2    0.25    0.19
 -28  -6   2    0.48    0.30
  28   6  -2    0.45    0.21
 -27  -7   2   -0.08    0.26
  27   7  -2    0.10    0.16
 -26  -8   2    0.06    0.28
  26   8  -2    0.45    0.19
 -25  -9   2    2.06    0.42
  25   9  -2    1.75    0.28
 -24 -10   2    6.43    0.57
  24  10  -2    7.33    0.45
 -23 -11   2   -0.14    0.30
  23  11  -2    0.12    0.18
 -22 -12   2    0.28    0.31
  22  12  -2    0.44    0.19
 -21 -13   2   -0.20    0.29
  19  13   3    2.52    0.32
  20  12   3   -0.22    0.16
  21  11   3    5.82    0.45
 -21 -11  -3    4.19    0.52
  22  10   3    0.06    0.18
 -22 -10  -3   -0.22    0.28
  23   9   3    0.16    0.18
 -23  -9  -3   -0.04    0.27
  24   8   3    7.01    0.44
 -24  -8  -3    5.81    0.55
  25   7   3    4.58    0.40
 -25  -7  -3    5.18    0.55
  26   6   3    0.33    0.20
 -26  -6  -3    0.59    0.34
  27   5   3   -0.02    0.18
 -27  -5  -3    0.28    0.28
  28   4   3    3.59    0.36
 -28  -4  -3    3.66    0.47
  17  13   3    1.11    0.23
 -17 -13  -3    0.24    0.30
  18  12   3    6.69    0.42
 -18 -12  -3    8.57    0.60
  19  11   3    7.63    0.44
 -19 -11  -3    7.83    0.56
  20  10   3    0.60    0.20
 -20 -10  -3    0.93    0.32
  21   9   3    0.09    0.17
 -21  -9  -3   -0.23    0.26
  22   8   3    1.87    0.27
 -22  -8  -3    1.97    0.39
  23   7   3    2.06    0.28
 -23  -7  -3    2.15    0.37
  24   6   3    0.19    0.17
 -24  -6  -3    0.51    0.31
  25   5   3    0.45    0.18
 -25  -5  -3    0.46    0.30
  26   4   3    0.55    0.20
 -26  -4  -3    0.43    0.27
  27   3   3    3.48    0.36
 -27  -3  -3    3.21    0.42
  28   2   3    4.29    0.38
 -28  -2  -3    5.35    0.50
  29   1   3    0.88    0.23
 -29  -1  -3    1.03    0.30
 -13 -15  -3    4.22    0.47
 -14 -14  -3    5.82    0.52
  15  13   3    3.87    0.34
 -15 -13  -3    4.21    0.47
  16  12   3    3.98    0.34
 -16 -12  -3    3.96    0.44
  17  11   3    0.71    0.19
 -17 -11  -3    0.77    0.29
  18  10   3    2.00    0.26
 -18 -10  -3    1.53    0.32
  19   9   3    0.30    0.17
 -19  -9  -3   -0.13    0.24
  20   8   3   -0.07    0.13
 -20  -8  -3   -0.05    0.23
  21   7   3    1.32    0.22
 -21  -7  -3    1.23    0.32
  22   6   3    6.93    0.40
 -22  -6  -3    6.50    0.53
  23   5   3    3.72    0.33
 -23  -5  -3    4.45    0.46
  24   4   3    4.48    0.37
 -24  -4  -3    3.49    0.43
  25   3   3    6.36    0.41
 -25  -3  -3    7.06    0.56
  26   2   3    0.15    0.17
 -26  -2  -3    0.16    0.25
  27   1   3   -0.06    0.16
 -27  -1  -3    0.01    0.22
  28   0   3   -0.06    0.16
 -28   0  -3    0.13    0.21
  29  -1   3    0.77    0.23
 -29   1  -3    1.00    0.27
 -10 -16  -3    0.71    0.29
 -11 -15  -3    2.24    0.36
 -12 -14  -3    1.19    0.31
  13  13   3    0.09    0.14
 -13 -13  -3   -0.06    0.23
  14  12   3    2.74    0.27
 -14 -12  -3    2.32    0.34
  15  11   3    0.82    0.18
 -15 -11  -3    0.24    0.23
  16  10   3   -0.14    0.13
 -16 -10  -3    0.07    0.20
  17   9   3    4.83    0.33
 -17  -9  -3    4.08    0.41
  18   8   3    6.42    0.37
 -18  -8  -3    6.12    0.49
  19   7   3    0.75    0.18
 -19  -7  -3    0.88    0.28
  20   6   3    3.36    0.30
 -20  -6  -3    2.97    0.37
  21   5   3    1.96    0.25
 -21  -5  -3    2.56    0.37
  22   4   3    0.31    0.16
 -22  -4  -3    0.21    0.24
  23   3   3    2.22    0.27
 -23  -3  -3    2.48    0.36
  24   2   3    7.42    0.42
 -24  -2  -3    7.10    0.51
  25   1   3    0.15    0.17
 -25  -1  -3    0.16    0.22
  26   0   3   -0.02    0.17
 -26   0  -3    0.16    0.21
  27  -1   3   -0.06    0.16
 -27   1  -3    0.12    0.20
  28  -2   3    4.14    0.38
 -28   2  -3    4.14    0.40
  29  -3   3    0.15    0.20
 -29   3  -3    0.58    0.23
  -8 -16  -3    0.32    0.23
  -9 -15  -3    1.17    0.29
 -10 -14  -3    0.48    0.23
 -11 -13  -3    2.65    0.34
  12  12   3    5.29    0.31
 -12 -12  -3    5.74    0.41
  13  11   3    2.22    0.24
 -13 -11  -3    2.49    0.31
  14  10   3    0.72    0.17
 -14 -10  -3    0.46    0.21
  15   9   3   13.68    0.51
 -15  -9  -3   13.57    0.59
  16   8   3    3.43    0.30
 -16  -8  -3    3.65    0.37
  17   7   3   10.53    0.44
 -17  -7  -3   10.52    0.53
  18   6   3    2.59    0.26
 -18  -6  -3    3.02    0.34
  19   5   3    0.03    0.12
 -19  -5  -3   -0.32    0.20
  20   4   3    5.22    0.33
 -20  -4  -3    5.06    0.43
  21   3   3   25.83    0.76
 -21  -3  -3   24.95    0.86
  22   2   3    6.66    0.37
 -22  -2  -3    6.23    0.45
  23   1   3    0.97    0.21
 -23  -1  -3    1.47    0.28
  24   0   3    0.03    0.15
 -24   0  -3    0.00    0.20
  25  -1   3    0.25    0.16
 -25   1  -3    0.72    0.24
  26  -2   3   -0.09    0.15
 -26   2  -3   -0.06    0.16
  27  -3   3    2.82    0.33
 -27   3  -3    3.16    0.36
  28  -4   3    3.47    0.36
 -28   4  -3    3.87    0.39
   6  16   3    0.36    0.23
   7  15   3    0.26    0.20
  10  12   3    0.29    0.14
 -10 -12  -3   -0.02    0.16
  11  11   3   15.84    0.52
 -11 -11  -3   14.64    0.59
  12  10   3    0.27    0.13
 -12 -10  -3   -0.20    0.15
  13   9   3    5.77    0.32
 -13  -9  -3    6.08    0.40
  14   8   3    2.61    0.25
 -14  -8  -3    3.00    0.31
  15   7   3   47.70    1.10
 -15  -7  -3   48.06    1.19
  16   6   3    1.13    0.18
 -16  -6  -3    1.00    0.23
  17   5   3    3.98    0.30
 -17  -5  -3    3.82    0.35
  18   4   3    1.12    0.18
 -18  -4  -3    0.68    0.23
  19   3   3    7.37    0.37
 -19  -3  -3    7.57    0.45
  20   2   3    3.46    0.29
 -20  -2  -3    4.18    0.40
  21   1   3    8.13    0.41
 -21  -1  -3    8.90    0.48
  22   0   3   -0.02    0.15
 -22   0  -3    0.09    0.18
  23  -1   3    1.24    0.21
 -23   1  -3    1.43    0.26
  24  -2   3    7.80    0.42
 -24   2  -3    7.93    0.45
  25  -3   3    6.67    0.40
 -25   3  -3    6.91    0.44
  26  -4   3    0.92    0.22
 -26   4  -3    0.72    0.22
  27  -5   3   -0.05    0.17
   4  16   3    0.15    0.20
   5  15   3   -0.01    0.18
   6  14   3    0.32    0.20
   7  13   3    4.57    0.37
   8  12   3    3.91    0.25
   8  12   3    3.47    0.33
   9  11   3    7.43    0.33
   9  11   3    6.85    0.38
  10  10   3    0.08    0.11
 -10 -10  -3    0.20    0.16
  11   9   3    0.56    0.13
 -11  -9  -3    0.74    0.20
  12   8   3   13.92    0.47
 -12  -8  -3   13.97    0.53
  13   7   3    6.81    0.32
 -13  -7  -3    7.47    0.39
  14   6   3    9.54    0.38
 -14  -6  -3    9.81    0.45
  15   5   3   15.80    0.51
 -15  -5  -3   15.24    0.58
  16   4   3    2.11    0.21
 -16  -4  -3    2.15    0.28
  17   3   3    1.49    0.19
 -17  -3  -3    1.54    0.25
  18   2   3   34.93    0.87
 -18  -2  -3   31.94    0.94
  19   1   3    4.36    0.30
 -19  -1  -3    4.33    0.38
  20   0   3   -0.03    0.12
 -20   0  -3   -0.08    0.18
  21  -1   3    7.80    0.39
 -21   1  -3    9.37    0.47
  22  -2   3    6.52    0.37
 -22   2  -3    7.02    0.41
  23  -3   3    2.76    0.28
 -23   3  -3    2.35    0.29
  24  -4   3    3.78    0.34
 -24   4  -3    4.41    0.39
  25  -5   3    0.54    0.19
 -25   5  -3    0.53    0.20
   2  16   3   -0.03    0.16
   3  15   3   -0.12    0.15
   4  14   3    0.26    0.18
   5  13   3    1.84    0.25
   6  12   3    7.93    0.41
   7  11   3   11.15    0.46
   7  11   3   11.70    0.40
   8  10   3   26.34    0.67
   8  10   3   27.13    0.75
   9   9   3    0.24    0.10
   9   9   3   -0.03    0.13
  10   8   3    2.79    0.22
 -10  -8  -3    3.54    0.29
  11   7   3    6.21    0.29
 -11  -7  -3    6.40    0.34
  12   6   3   11.94    0.41
 -12  -6  -3   11.62    0.46
  13   5   3    1.34    0.17
 -13  -5  -3    1.46    0.22
  14   4   3    0.07    0.10
 -14  -4  -3    0.07    0.16
  15   3   3   18.90    0.56
 -15  -3  -3   19.44    0.64
  16   2   3   16.69    0.52
 -16  -2  -3   16.96    0.60
  17   1   3    3.99    0.27
 -17  -1  -3    3.62    0.35
  18   0   3    0.06    0.12
 -18   0  -3    0.33    0.18
  19  -1   3    5.23    0.31
 -19   1  -3    4.60    0.36
  20  -2   3    3.64    0.29
 -20   2  -3    3.91    0.34
  21  -3   3   26.27    0.75
 -21   3  -3   26.38    0.80
  22  -4   3    0.26    0.15
 -22   4  -3    0.43    0.17
  23  -5   3    4.47    0.35
 -23   5  -3    3.92    0.35
  24  -6   3   -0.01    0.16
   1 -17  -3    3.63    0.41
   0  16   3    0.28    0.18
   0 -16  -3    0.28    0.20
   1  15   3    0.90    0.23
  -1 -15  -3    1.16    0.24
   2  14   3    5.88    0.38
  -2 -14  -3    6.01    0.40
   3  13   3    3.83    0.33
  -3 -13  -3    3.64    0.32
   4  12   3    0.88    0.18
  -4 -12  -3    0.80    0.17
   5  11   3    0.93    0.14
   5  11   3    1.08    0.19
  -5 -11  -3    0.93    0.17
   6  10   3    9.54    0.40
   6  10   3    9.37    0.33
  -6 -10  -3    8.98    0.36
   7   9   3    6.94    0.29
   7   9   3    7.51    0.35
  -7  -9  -3    6.71    0.30
   8   8   3    4.72    0.28
   8   8   3    5.10    0.25
  -8  -8  -3    4.81    0.23
   9   7   3    1.27    0.15
  10   6   3    0.05    0.08
 -10  -6  -3   -0.19    0.10
  11   5   3    0.30    0.10
 -11  -5  -3    0.41    0.14
  12   4   3   17.69    0.51
 -12  -4  -3   17.86    0.56
  13   3   3   49.01    1.06
 -13  -3  -3   50.74    1.14
  14   2   3    8.30    0.33
 -14  -2  -3    8.19    0.40
  15   1   3    0.46    0.12
 -15  -1  -3    1.01    0.22
  16   0   3    0.15    0.11
 -16   0  -3   -0.05    0.18
  17  -1   3    3.37    0.26
 -17   1  -3    3.51    0.31
  18  -2   3   33.22    0.83
 -18   2  -3   32.48    0.87
  19  -3   3    7.28    0.35
 -19   3  -3    8.05    0.41
  20  -4   3    5.47    0.32
 -20   4  -3    5.36    0.33
  21  -5   3    2.31    0.26
  22  -6   3    7.37    0.40
 -22   6  -3    7.26    0.41
   3 -17  -3   -0.32    0.16
   2 -16  -3    0.26    0.19
  -1  15   3    2.14    0.28
   1 -15  -3    1.74    0.29
   0  14   3    8.10    0.42
   0 -14  -3    7.10    0.42
   1  13   3    8.63    0.42
  -1 -13  -3    8.36    0.45
   2  12   3   33.45    0.88
  -2 -12  -3   34.07    0.92
   3  11   3    5.33    0.31
  -3 -11  -3    6.01    0.33
   4  10   3    4.15    0.26
   4  10   3    4.02    0.21
  -4 -10  -3    4.06    0.26
   5   9   3   44.97    1.01
   5   9   3   44.57    0.92
  -5  -9  -3   45.20    0.98
   6   8   3   48.57    0.99
   6   8   3   48.69    1.06
  -6  -8  -3   49.27    1.01
   7   7   3    7.66    0.28
   7   7   3    8.52    0.35
  -7  -7  -3    8.30    0.28
   8   6   3   31.24    0.70
   8   6   3   30.50    0.73
  -8  -6  -3   30.02    0.63
   9   5   3   35.41    0.77
  -9  -5  -3   33.86    0.79
  -9  -5  -3   33.86    0.65
  10   4   3   22.16    0.56
 -10  -4  -3   21.35    0.58
 -10  -4  -3   20.94    0.40
  11   3   3   13.04    0.40
 -11  -3  -3   11.91    0.43
  12   2   3   70.82    1.39
 -12  -2  -3   70.50    1.45
  13   1   3    0.82    0.13
 -13  -1  -3    0.67    0.18
  14   0   3   -0.02    0.09
 -14   0  -3    0.03    0.06
 -14   0  -3    0.10    0.15
  15  -1   3    0.76    0.14
 -15   1  -3    1.01    0.21
 -15   1  -3    0.79    0.11
  16  -2   3   17.44    0.52
 -16   2  -3   17.28    0.46
 -16   2  -3   15.78    0.54
  17  -3   3    1.40    0.18
 -17   3  -3    1.73    0.18
 -17   3  -3    1.81    0.22
  18  -4   3    1.36    0.19
  19  -5   3   -0.08    0.13
 -19   5  -3    0.06    0.12
  20  -6   3    3.67    0.30
 -20   6  -3    3.75    0.32
  21  -7   3    1.55    0.23
   4 -16  -3    0.34    0.21
  -3  15   3    0.61    0.20
   3 -15  -3    0.46    0.20
  -2  14   3    0.00    0.13
   2 -14  -3   -0.01    0.15
  -1  13   3   34.42    0.89
   1 -13  -3   33.46    0.98
   0  12   3    3.67    0.27
   0 -12  -3    3.95    0.34
   1  11   3    6.09    0.32
  -1 -11  -3    5.95    0.34
   2  10   3    0.59    0.10
   2  10   3    0.56    0.14
  -2 -10  -3    0.31    0.12
   3   9   3   35.22    0.73
   3   9   3   34.24    0.81
  -3  -9  -3   33.20    0.81
   4   8   3    0.55    0.10
   4   8   3    0.58    0.13
  -4  -8  -3    0.45    0.11
   5   7   3   30.12    0.71
   5   7   3   30.58    0.65
  -5  -7  -3   29.04    0.66
   6   6   3    3.90    0.22
  -6  -6  -3    4.48    0.19
   7   5   3    0.71    0.10
   7   5   3    0.33    0.10
  -7  -5  -3    0.60    0.08
   8   4   3  106.50    1.94
  -8  -4  -3  107.71    1.96
  -8  -4  -3  106.55    1.83
   9   3   3  128.74    2.30
  -9  -3  -3  128.84    2.32
  -9  -3  -3  127.87    2.15
  10   2   3    5.33    0.23
 -10  -2  -3    5.75    0.28
 -10  -2  -3    5.74    0.15
  11   1   3   62.11    1.21
 -11  -1  -3   60.58    1.07
 -11  -1  -3   60.88    1.25
  12   0   3   -0.11    0.07
 -12   0  -3   -0.02    0.06
 -12   0  -3    0.06    0.14
  13  -1   3    0.84    0.13
 -13   1  -3    0.70    0.10
 -13   1  -3    0.62    0.17
  14  -2   3    8.35    0.33
 -14   2  -3    8.11    0.36
 -14   2  -3    8.85    0.30
  15  -3   3   20.11    0.55
 -15   3  -3   19.26    0.53
  16  -4   3    2.18    0.22
 -16   4  -3    1.78    0.20
 -16   4  -3    1.67    0.19
  17  -5   3    4.17    0.26
 -17   5  -3    4.87    0.30
 -17   5  -3    4.17    0.28
  18  -6   3    2.36    0.24
 -18   6  -3    2.18    0.25
 -18   6  -3    2.52    0.25
  19  -7   3    0.97    0.19
 -19   7  -3    0.86    0.21
 -20   8  -3   -0.06    0.16
 -21   9  -3    0.08    0.20
   6 -16  -3    0.14    0.19
  -5  15   3    0.09    0.15
   5 -15  -3    0.37    0.20
  -4  14   3    0.07    0.13
   4 -14  -3    0.18    0.16
  -3  13   3    1.17    0.20
   3 -13  -3    1.02    0.21
  -2  12   3   25.80    0.70
   2 -12  -3   22.53    0.75
  -1  11   3   19.19    0.58
   1 -11  -3   19.74    0.64
   0  10   3    8.38    0.34
   0 -10  -3    8.08    0.37
   1   9   3   -0.04    0.06
   1   9   3    0.10    0.10
  -1  -9  -3   -0.05    0.09
   2   8   3   22.27    0.57
   2   8   3   21.03    0.49
  -2  -8  -3   21.95    0.58
   3   7   3   39.67    0.78
   3   7   3   39.74    0.86
  -3  -7  -3   39.27    0.85
   4   6   3    3.67    0.20
   4   6   3    4.06    0.17
  -4  -6  -3    4.07    0.19
   6   4   3   20.27    0.50
   6   4   3   20.36    0.48
  -6  -4  -3   20.20    0.43
   7   3   3   14.02    0.37
  -7  -3  -3   13.91    0.38
  -7  -3  -3   13.46    0.30
   8   2   3   13.42    0.36
  -8  -2  -3   13.02    0.38
  -8  -2  -3   12.31    0.27
   9   1   3   51.05    1.01
  -9  -1  -3   50.74    1.04
  -9  -1  -3   50.74    0.91
  10   0   3   -0.04    0.06
 -10   0  -3   -0.15    0.09
 -10   0  -3    0.02    0.05
  11  -1   3   62.68    1.21
 -11   1  -3   62.24    1.27
 -11   1  -3   61.35    1.15
  12  -2   3   68.44    1.33
 -12   2  -3   68.28    1.30
  13  -3   3   47.02    0.99
 -13   3  -3   45.59    1.01
 -13   3  -3   47.56    0.98
  14  -4   3    0.32    0.12
 -14   4  -3    0.43    0.14
 -14   4  -3    0.23    0.12
  15  -5   3   15.29    0.47
 -15   5  -3   14.13    0.48
 -15   5  -3   15.66    0.51
  16  -6   3    0.97    0.17
 -16   6  -3    0.77    0.17
 -16   6  -3    0.89    0.16
  17  -7   3    9.59    0.39
 -17   7  -3   10.47    0.42
 -17   7  -3   10.55    0.47
  18  -8   3    5.61    0.32
 -18   8  -3    5.86    0.39
 -19   9  -3    0.07    0.18
 -20  10  -3    0.91    0.26
   8 -16  -3    0.09    0.20
   7 -15  -3    0.00    0.17
  -6  14   3    0.01    0.14
   6 -14  -3    0.35    0.19
  -5  13   3    9.43    0.42
   5 -13  -3    8.60    0.48
  -4  12   3    6.47    0.34
   4 -12  -3    6.64    0.41
  -3  11   3    0.01    0.10
   3 -11  -3    0.24    0.14
  -2  10   3    1.25    0.17
   2 -10  -3    1.15    0.19
  -1   9   3    0.24    0.11
  -1   9   3    0.54    0.08
   1  -9  -3    0.58    0.13
   0   8   3    0.19    0.09
   0   8   3    0.10    0.06
   0  -8  -3    0.29    0.11
   1   7   3    5.56    0.24
   1   7   3    6.29    0.20
  -1  -7  -3    6.33    0.26
   2   6   3   18.05    0.46
   2   6   3   18.56    0.40
  -2  -6  -3   17.99    0.46
   3   5   3   24.44    0.56
   3   5   3   24.68    0.51
  -3  -5  -3   24.86    0.54
   4   4   3   45.37    0.89
  -4  -4  -3   44.70    0.85
   5   3   3   66.46    1.21
   5   3   3   66.31    1.23
  -5  -3  -3   65.79    1.17
   6   2   3    5.28    0.19
  -6  -2  -3    4.47    0.19
  -6  -2  -3    4.77    0.15
   7   1   3    0.08    0.06
  -7  -1  -3    0.15    0.08
  -7  -1  -3    0.13    0.05
   8   0   3    0.12    0.06
  -8   0  -3    0.02    0.09
  -8   0  -3    0.04    0.05
   9  -1   3   50.62    0.98
  -9   1  -3   49.48    0.94
  10  -2   3    5.86    0.23
 -10   2  -3    5.19    0.26
 -10   2  -3    5.49    0.22
  11  -3   3   12.51    0.38
 -11   3  -3   12.18    0.39
 -11   3  -3   12.76    0.38
  12  -4   3   17.08    0.47
 -12   4  -3   17.22    0.49
 -12   4  -3   17.59    0.51
  13  -5   3    1.22    0.15
 -13   5  -3    1.25    0.18
 -13   5  -3    1.03    0.15
  14  -6   3    9.88    0.37
 -14   6  -3    9.46    0.42
 -14   6  -3   10.14    0.37
  15  -7   3   47.74    1.07
 -15   7  -3   50.48    1.09
 -15   7  -3   49.60    1.17
  16  -8   3    3.68    0.28
 -16   8  -3    3.40    0.33
 -17   9  -3    4.19    0.37
 -18  10  -3    1.94    0.31
 -19  11  -3    9.00    0.53
   9 -15  -3    1.35    0.29
  -8  14   3    1.59    0.23
   8 -14  -3    1.68    0.28
  -7  13   3    1.67    0.22
   7 -13  -3    1.65    0.27
  -6  12   3    2.63    0.25
   6 -12  -3    2.59    0.30
  -5  11   3   10.06    0.39
   5 -11  -3    9.47    0.45
  -4  10   3   22.10    0.60
   4 -10  -3   21.38    0.68
  -3   9   3    0.32    0.10
   3  -9  -3    0.33    0.07
   3  -9  -3    0.29    0.12
  -2   8   3   82.03    1.55
   2  -8  -3   80.32    1.61
  -1   7   3   15.83    0.34
  -1   7   3   15.39    0.42
   1  -7  -3   14.64    0.45
   0   6   3    1.18    0.08
   0   6   3    1.08    0.12
   0  -6  -3    1.22    0.13
   1   5   3    3.57    0.18
   1   5   3    3.50    0.13
  -1  -5  -3    3.78    0.17
   2   4   3   48.16    0.87
   2   4   3   46.60    0.91
  -2  -4  -3   47.63    0.90
   3   3   3    0.37    0.07
   3   3   3    0.24    0.05
  -3  -3  -3    0.31    0.06
   4   2   3   32.28    0.64
   4   2   3   31.92    0.64
  -4  -2  -3   32.90    0.61
   5   1   3   26.44    0.55
  -5  -1  -3   27.05    0.51
  -5  -1  -3   26.28    0.55
   6   0   3    0.04    0.05
  -6   0  -3   -0.04    0.04
  -6   0  -3   -0.02    0.05
   7  -1   3    0.06    0.05
  -7   1  -3    0.06    0.06
  -7   1  -3    0.28    0.10
   8  -2   3   12.12    0.33
  -8   2  -3   12.12    0.36
  -8   2  -3   12.57    0.34
   9  -3   3  130.14    2.30
  -9   3  -3  129.25    2.32
  -9   3  -3  131.26    2.31
  10  -4   3   21.41    0.53
 -10   4  -3   22.30    0.53
 -10   4  -3   21.52    0.56
  11  -5   3    0.34    0.10
 -11   5  -3    0.27    0.09
 -11   5  -3    0.36    0.13
  12  -6   3   11.90    0.39
 -12   6  -3   12.17    0.46
 -12   6  -3   12.38    0.39
  13  -7   3    6.79    0.31
 -13   7  -3    7.37    0.30
 -13   7  -3    6.64    0.36
  14  -8   3    2.34    0.22
 -14   8  -3    2.37    0.27
  15  -9   3   13.66    0.47
 -15   9  -3   13.22    0.57
 -16  10  -3   -0.07    0.16
 -17  11  -3    0.69    0.25
 -18  12  -3    8.01    0.52
  11 -15  -3    0.59    0.24
 -10  14   3    4.37    0.34
  10 -14  -3    3.57    0.39
  -9  13   3    1.59    0.22
   9 -13  -3    1.50    0.26
  -8  12   3    7.48    0.36
   8 -12  -3    7.46    0.44
  -7  11   3    0.15    0.11
   7 -11  -3   -0.17    0.11
  -6  10   3   19.56    0.56
   6 -10  -3   20.56    0.66
  -5   9   3    8.23    0.33
   5  -9  -3    8.51    0.39
  -4   8   3   68.51    1.36
   4  -8  -3   70.49    1.23
   4  -8  -3   70.99    1.45
  -3   7   3    0.03    0.07
   3  -7  -3    0.20    0.05
   3  -7  -3    0.21    0.10
  -2   6   3   85.74    1.59
  -2   6   3   86.99    1.48
   2  -6  -3   87.23    1.64
  -1   5   3   12.71    0.34
  -1   5   3   13.11    0.27
   1  -5  -3   12.45    0.36
   0   4   3    9.49    0.26
   0   4   3    9.43    0.21
   0  -4  -3    9.30    0.27
   1   3   3   47.40    0.89
   1   3   3   47.33    0.85
  -1  -3  -3   48.60    0.89
   2   2   3   31.00    0.60
   2   2   3   32.60    0.62
  -2  -2  -3   32.52    0.61
   3   1   3    8.25    0.22
   3   1   3    8.57    0.22
  -3  -1  -3    8.74    0.22
   4   0   3    0.01    0.04
  -4   0  -3    0.02    0.05
  -4   0  -3    0.09    0.05
   5  -1   3   26.28    0.53
  -5   1  -3   26.34    0.54
  -5   1  -3   26.05    0.55
   6  -2   3    4.57    0.18
  -6   2  -3    5.05    0.19
  -6   2  -3    4.77    0.19
   7  -3   3   13.42    0.34
  -7   3  -3   12.55    0.37
  -7   3  -3   13.88    0.35
   8  -4   3  106.06    1.91
  -8   4  -3  107.81    1.90
  -8   4  -3  108.33    1.98
   9  -5   3   36.28    0.76
  -9   5  -3   35.05    0.74
  -9   5  -3   35.45    0.83
  10  -6   3    0.06    0.08
 -10   6  -3   -0.02    0.07
 -10   6  -3    0.01    0.10
  11  -7   3    6.56    0.28
 -11   7  -3    6.20    0.34
 -11   7  -3    6.55    0.26
  12  -8   3   13.97    0.45
 -12   8  -3   14.18    0.55
 -12   8  -3   15.02    0.43
  13  -9   3    6.13    0.30
 -13   9  -3    5.96    0.37
 -14  10  -3    0.33    0.18
 -15  11  -3    0.71    0.24
 -16  12  -3    3.25    0.38
 -17  13  -3    1.42    0.31
  13 -15  -3    0.02    0.19
  12 -14  -3    2.13    0.33
 -11  13   3    1.46    0.22
  11 -13  -3    1.64    0.27
 -10  12   3   12.25    0.47
  10 -12  -3   11.77    0.56
  -9  11   3    0.10    0.11
   9 -11  -3    0.01    0.14
  -8  10   3    4.22    0.25
   8 -10  -3    4.63    0.33
  -7   9   3   21.24    0.57
   7  -9  -3   20.84    0.65
  -6   8   3    7.38    0.29
   6  -8  -3    7.77    0.35
   6  -8  -3    7.50    0.20
  -5   7   3   29.64    0.67
   5  -7  -3   29.12    0.73
   5  -7  -3   29.46    0.55
  -4   6   3  104.69    1.88
   4  -6  -3  104.36    1.75
   4  -6  -3  103.48    1.94
  -3   5   3   30.34    0.63
   3  -5  -3   29.75    0.53
   3  -5  -3   29.23    0.67
  -2   4   3   18.97    0.34
  -2   4   3   18.65    0.42
   2  -4  -3   19.06    0.45
  -1   3   3   13.37    0.31
  -1   3   3   13.44    0.26
   1  -3  -3   13.30    0.33
   0   2   3   10.65    0.25
   0   2   3   10.90    0.23
   0  -2  -3   11.10    0.27
   1   1   3   31.95    0.58
  -1  -1  -3   31.76    0.60
   2   0   3    0.13    0.04
   2   0   3    0.06    0.04
  -2   0  -3    0.15    0.07
   3  -1   3    8.25    0.21
  -3   1  -3    8.25    0.22
  -3   1  -3    8.23    0.24
   4  -2   3   32.54    0.64
  -4   2  -3   33.11    0.62
  -4   2  -3   33.59    0.67
   5  -3   3   67.19    1.21
  -5   3  -3   67.90    1.18
  -5   3  -3   65.80    1.26
   6  -4   3   21.19    0.47
  -6   4  -3   20.34    0.44
  -6   4  -3   20.93    0.53
   7  -5   3    0.54    0.09
  -7   5  -3    0.58    0.08
  -7   5  -3    0.56    0.12
   8  -6   3   31.05    0.68
  -8   6  -3   30.82    0.65
  -8   6  -3   31.33    0.78
   9  -7   3    0.72    0.12
  -9   7  -3    1.02    0.18
  -9   7  -3    0.96    0.12
  10  -8   3    3.38    0.21
 -10   8  -3    3.20    0.19
 -10   8  -3    3.22    0.29
  11  -9   3    0.56    0.13
 -11   9  -3    0.50    0.17
  12 -10   3    0.30    0.13
 -12  10  -3    0.26    0.16
 -13  11  -3    2.19    0.30
 -14  12  -3    2.43    0.33
 -15  13  -3    2.71    0.38
  14 -14  -3    0.81    0.24
 -13  13   3    9.31    0.44
  13 -13  -3    9.86    0.55
 -12  12   3    5.49    0.32
  12 -12  -3    5.55    0.41
 -11  11   3    0.58    0.15
  11 -11  -3    0.03    0.14
 -10  10   3    6.92    0.32
  10 -10  -3    6.31    0.39
  -9   9   3    5.58    0.27
   9  -9  -3    5.56    0.33
  -8   8   3   16.16    0.47
   8  -8  -3   16.88    0.55
  -7   7   3   65.60    1.26
   7  -7  -3   64.14    1.12
   7  -7  -3   63.49    1.34
  -6   6   3    5.77    0.23
   6  -6  -3    6.00    0.15
   6  -6  -3    5.32    0.26
  -5   5   3   15.86    0.40
   5  -5  -3   16.20    0.44
   5  -5  -3   15.66    0.30
  -4   4   3    6.13    0.20
   4  -4  -3    5.72    0.12
   4  -4  -3    5.50    0.22
  -3   3   3  116.06    1.98
   3  -3  -3  113.65    2.01
  -2   2   3   36.92    0.62
  -2   2   3   36.46    0.68
   2  -2  -3   37.80    0.71
  -1   1   3    0.11    0.03
  -1   1   3    0.14    0.04
   1  -1  -3    0.14    0.05
   0   0   3    0.03    0.02
   0   0   3    0.00    0.02
   0   0  -3    0.03    0.04
   1  -1   3   32.02    0.59
  -1   1  -3   32.13    0.62
  -1   1  -3   31.92    0.55
   2  -2   3   33.59    0.63
  -2   2  -3   33.48    0.58
  -2   2  -3   33.44    0.67
   3  -3   3    0.30    0.05
  -3   3  -3    0.32    0.04
  -3   3  -3    0.32    0.08
   4  -4   3   45.87    0.85
  -4   4  -3   44.81    0.81
  -4   4  -3   44.22    0.92
   5  -5   3   17.91    0.42
  -5   5  -3   19.06    0.51
  -5   5  -3   18.11    0.39
   6  -6   3    4.64    0.20
  -6   6  -3    4.35    0.25
  -6   6  -3    4.77    0.18
   7  -7   3    8.06    0.28
  -7   7  -3    8.78    0.38
  -7   7  -3    8.48    0.26
   8  -8   3    4.67    0.23
  -8   8  -3    4.44    0.21
  -8   8  -3    5.31    0.32
   9  -9   3    0.32    0.11
  -9   9  -3    0.19    0.16
  10 -10   3    0.10    0.11
 -10  10  -3    0.12    0.15
 -11  11  -3   14.81    0.62
 -12  12  -3    4.73    0.42
 -13  13  -3    0.20    0.21
 -14  14  -3    5.96    0.54
  16 -14  -3    0.86    0.25
 -15  13   3    0.57    0.18
  15 -13  -3    0.44    0.20
 -14  12   3    0.76    0.18
  14 -12  -3    0.82    0.23
 -13  11   3    1.93    0.22
  13 -11  -3    1.64    0.26
 -12  10   3    6.36    0.32
  12 -10  -3    5.97    0.38
 -11   9   3    8.94    0.35
  11  -9  -3    8.79    0.42
 -10   8   3    2.83    0.22
  10  -8  -3    2.94    0.26
  -9   7   3   12.90    0.40
   9  -7  -3   12.62    0.29
   9  -7  -3   13.23    0.46
  -8   6   3    1.44    0.14
   8  -6  -3    1.19    0.08
   8  -6  -3    1.84    0.18
  -7   5   3    0.39    0.08
   7  -5  -3    0.32    0.09
   7  -5  -3    0.30    0.04
  -6   4   3    9.16    0.27
   6  -4  -3    9.15    0.19
   6  -4  -3    8.91    0.30
  -5   3   3    6.17    0.20
   5  -3  -3    6.11    0.12
   5  -3  -3    6.07    0.22
  -4   2   3    0.39    0.06
   4  -2  -3    0.43    0.07
  -3   1   3   37.52    0.67
   3  -1  -3   36.10    0.69
  -2   0   3    0.08    0.03
  -2   0   3    0.05    0.02
   2   0  -3    0.03    0.04
  -1  -1   3    0.16    0.02
  -1  -1   3    0.16    0.04
   1   1  -3    0.22    0.06
   0  -2   3   10.80    0.25
   1  -3   3   47.44    0.86
  -1   3  -3   46.55    0.92
  -1   3  -3   48.38    0.81
   2  -4   3   47.70    0.89
  -2   4  -3   48.32    0.84
  -2   4  -3   47.29    0.95
   3  -5   3   24.96    0.53
  -3   5  -3   24.73    0.48
  -3   5  -3   24.81    0.61
   4  -6   3    3.95    0.18
  -4   6  -3    4.32    0.16
  -4   6  -3    3.90    0.23
   5  -7   3   28.60    0.63
  -5   7  -3   29.48    0.75
  -5   7  -3   29.63    0.60
   6  -8   3   48.87    0.98
  -6   8  -3   49.36    0.95
  -6   8  -3   47.83    1.13
   7  -9   3    6.79    0.28
  -7   9  -3    6.94    0.38
  -7   9  -3    7.29    0.26
   8 -10   3   28.21    0.68
  -8  10  -3   27.97    0.85
  -9  11  -3    7.73    0.45
 -10  12  -3    0.18    0.19
 -11  13  -3    2.60    0.34
 -12  14  -3    1.17    0.29
  17 -13  -3    7.39    0.51
 -16  12   3    4.37    0.32
  16 -12  -3    3.47    0.37
 -15  11   3    2.24    0.24
  15 -11  -3    2.66    0.32
 -14  10   3    1.75    0.21
  14 -10  -3    2.08    0.26
 -13   9   3    2.37    0.23
  13  -9  -3    2.00    0.26
 -12   8   3   10.77    0.39
  12  -8  -3   10.66    0.45
 -11   7   3   19.40    0.54
  11  -7  -3   19.47    0.59
 -10   6   3    0.16    0.08
  10  -6  -3    0.15    0.10
  10  -6  -3    0.18    0.05
  -9   5   3    0.08    0.07
   9  -5  -3    0.09    0.04
   9  -5  -3    0.07    0.07
  -8   4   3   71.24    1.33
   8  -4  -3   70.43    1.22
   8  -4  -3   71.96    1.37
  -7   3   3  232.04    3.92
   7  -3  -3  233.88    3.95
   7  -3  -3  229.66    3.83
  -6   2   3   39.66    0.75
   6  -2  -3   39.03    0.77
   6  -2  -3   39.14    0.68
  -5   1   3   59.40    1.07
   5  -1  -3   60.76    1.08
   5  -1  -3   59.15    1.01
  -4   0   3   -0.02    0.04
   4   0  -3   -0.04    0.04
   4   0  -3   -0.01    0.03
  -3  -1   3   36.30    0.65
   3   1  -3   36.74    0.69
   3   1  -3   37.23    0.66
  -2  -2   3   35.97    0.64
   2   2  -3   36.08    0.71
   2   2  -3   37.25    0.67
  -1  -3   3   12.96    0.29
   1   3  -3   13.31    0.25
   1   3  -3   13.17    0.34
   0  -4   3    9.04    0.24
   0   4  -3    9.78    0.30
   0   4  -3    9.35    0.20
   1  -5   3    3.43    0.15
  -1   5  -3    3.08    0.19
  -1   5  -3    3.33    0.12
   2  -6   3   18.14    0.43
  -2   6  -3   18.13    0.51
  -2   6  -3   18.82    0.40
   3  -7   3   39.77    0.80
  -3   7  -3   38.67    0.91
  -3   7  -3   39.96    0.77
   4  -8   3    0.49    0.09
  -4   8  -3    0.56    0.09
  -4   8  -3    0.72    0.15
   5  -9   3   45.80    0.95
  -5   9  -3   45.68    0.92
  -5   9  -3   47.51    1.13
   6 -10   3    9.01    0.33
  -6  10  -3    9.15    0.45
   7 -11   3   12.65    0.41
  -7  11  -3   12.15    0.55
  -8  12  -3    3.42    0.36
  -9  13  -3    6.17    0.46
 -10  14  -3    0.11    0.19
 -11  15  -3    3.16    0.42
  19 -13  -3    0.41    0.22
 -18  12   3    7.56    0.42
  18 -12  -3    7.28    0.49
 -17  11   3   15.16    0.57
  17 -11  -3   15.07    0.66
 -16  10   3    3.33    0.29
  16 -10  -3    3.46    0.34
 -15   9   3    2.54    0.25
  15  -9  -3    3.50    0.32
 -14   8   3   32.38    0.82
  14  -8  -3   33.68    0.90
 -13   7   3   51.30    1.13
  13  -7  -3   54.58    1.21
 -12   6   3    1.79    0.18
  12  -6  -3    1.87    0.20
  12  -6  -3    2.16    0.13
 -11   5   3    0.75    0.12
  11  -5  -3    0.59    0.08
  11  -5  -3    0.74    0.13
 -10   4   3    9.69    0.31
  10  -4  -3    9.35    0.33
  10  -4  -3    9.41    0.24
  -9   3   3  189.91    3.25
   9  -3  -3  188.85    3.26
   9  -3  -3  188.11    3.16
  -8   2   3  380.41    5.90
   8  -2  -3  376.69    5.87
   8  -2  -3  299.85    5.87
  -7   1   3   26.85    0.54
   7  -1  -3   21.78    0.51
   7  -1  -3   27.36    0.48
  -6   0   3    0.11    0.06
   6   0  -3    0.03    0.04
   6   0  -3   -0.04    0.03
  -5  -1   3   58.69    1.05
   5   1  -3   58.89    1.03
   5   1  -3   59.23    1.06
  -4  -2   3    0.55    0.08
   4   2  -3    0.33    0.07
   4   2  -3    0.43    0.06
  -3  -3   3  113.18    1.82
   3   3  -3  101.78    1.88
   2   4  -3   19.52    0.46
   2   4  -3   19.29    0.42
   2   4  -3   18.80    0.38
  -1  -5   3   12.58    0.32
   1   5  -3   12.80    0.37
   1   5  -3   12.54    0.28
   0  -6   3    1.03    0.10
   0   6  -3    1.03    0.14
   0   6  -3    1.01    0.09
   1  -7   3    6.21    0.23
  -1   7  -3    6.18    0.29
  -1   7  -3    5.98    0.20
   2  -8   3   21.45    0.51
  -2   8  -3   21.48    0.63
  -2   8  -3   21.07    0.48
   3  -9   3   34.06    0.74
  -3   9  -3   33.62    0.89
  -3   9  -3   34.35    0.72
   4 -10   3    3.95    0.22
  -4  10  -3    4.08    0.30
   5 -11   3    1.36    0.16
  -5  11  -3    1.32    0.23
  -6  12  -3    7.69    0.44
  -7  13  -3    4.35    0.41
  -8  14  -3    0.06    0.18
  -9  15  -3    1.34    0.31
 -20  12   3   10.15    0.50
  20 -12  -3   10.01    0.56
 -19  11   3    0.30    0.16
  19 -11  -3    0.17    0.18
 -18  10   3    4.81    0.32
  18 -10  -3    4.29    0.39
 -17   9   3    3.26    0.28
  17  -9  -3    2.35    0.28
 -16   8   3   18.61    0.59
  16  -8  -3   19.14    0.65
 -15   7   3    0.45    0.13
  15  -7  -3    0.38    0.15
 -14   6   3   17.84    0.53
  14  -6  -3   18.15    0.43
  14  -6  -3   18.10    0.57
 -13   5   3    2.34    0.20
  13  -5  -3    2.42    0.21
  13  -5  -3    2.25    0.14
 -12   4   3   16.20    0.46
  12  -4  -3   16.44    0.47
  12  -4  -3   16.51    0.38
 -11   3   3  225.62    3.86
  11  -3  -3  222.38    3.76
 -10   2   3  265.52    4.53
  10  -2  -3  266.78    4.45
  10  -2  -3  267.81    4.51
  -9   1   3   23.21    0.53
   9  -1  -3   23.40    0.47
   9  -1  -3   23.02    0.50
  -8   0   3    0.04    0.07
   8   0  -3    0.08    0.04
   8   0  -3   -0.01    0.04
  -7  -1   3   26.14    0.56
   7   1  -3   26.52    0.53
   7   1  -3   26.23    0.52
  -6  -2   3   38.70    0.76
   6   2  -3   38.59    0.73
   6   2  -3   38.98    0.73
  -5  -3   3    6.27    0.21
   5   3  -3    6.04    0.19
   5   3  -3    5.95    0.20
  -4  -4   3    5.83    0.18
   4   4  -3    5.97    0.19
   4   4  -3    5.17    0.20
   3   5  -3   29.91    0.66
   3   5  -3   30.29    0.61
   3   5  -3   29.89    0.59
   2   6  -3   84.20    1.61
   2   6  -3   85.96    1.54
   2   6  -3   86.34    1.51
  -1  -7   3   14.86    0.39
   1   7  -3   15.22    0.36
   1   7  -3   15.00    0.46
   0  -8   3    0.10    0.08
   0   8  -3    0.09    0.07
   0   8  -3    0.11    0.11
   1  -9   3    0.01    0.08
  -1   9  -3    0.03    0.07
  -1   9  -3    0.16    0.12
   2 -10   3    0.36    0.11
  -2  10  -3    0.80    0.18
  -2  10  -3    0.61    0.11
   3 -11   3    5.86    0.27
  -3  11  -3    6.32    0.39
   4 -12   3    0.85    0.15
  -4  12  -3    0.74    0.21
  -5  13  -3    1.86    0.28
  -6  14  -3   -0.07    0.16
  -7  15  -3    0.71    0.25
  22 -12  -3   -0.06    0.19
 -21  11   3    1.59    0.25
  21 -11  -3    1.82    0.30
 -20  10   3    4.06    0.35
  20 -10  -3    4.20    0.39
 -19   9   3   -0.02    0.13
  19  -9  -3    0.05    0.15
 -18   8   3    0.08    0.13
  18  -8  -3    0.05    0.13
 -17   7   3   18.53    0.59
  17  -7  -3   18.84    0.62
 -16   6   3   34.49    0.87
  16  -6  -3   36.04    0.89
 -15   5   3    0.26    0.12
  15  -5  -3    0.09    0.08
  15  -5  -3    0.07    0.11
 -14   4   3    1.76    0.18
  14  -4  -3    1.35    0.12
 -13   3   3    6.26    0.28
  13  -3  -3    6.46    0.26
  13  -3  -3    6.31    0.22
 -12   2   3   15.12    0.44
  12  -2  -3   14.79    0.40
  12  -2  -3   15.22    0.37
 -11   1   3   11.28    0.35
  11  -1  -3   11.65    0.30
  11  -1  -3   11.36    0.31
 -10   0   3    0.03    0.08
  10   0  -3    0.06    0.05
  10   0  -3    0.00    0.05
  -9  -1   3   23.03    0.55
   9   1  -3   22.96    0.48
   9   1  -3   22.91    0.49
  -8  -2   3  377.98    6.38
   8   2  -3  382.34    6.43
   8   2  -3  382.12    6.33
  -7  -3   3  230.04    3.93
   7   3  -3  233.80    3.88
   7   3  -3  230.30    3.90
  -6  -4   3    9.09    0.27
   6   4  -3    9.10    0.26
   6   4  -3    9.37    0.27
  -5  -5   3   15.68    0.37
   5   5  -3   15.65    0.38
   5   5  -3   15.37    0.40
   4   6  -3  102.77    1.85
   4   6  -3  105.55    1.83
   3   7  -3    0.05    0.08
   3   7  -3    0.16    0.07
   3   7  -3    0.22    0.08
   2   8  -3   80.30    1.46
   2   8  -3   79.33    1.59
  -1  -9   3    0.67    0.11
   1   9  -3    0.29    0.13
   1   9  -3    0.46    0.10
   0 -10   3    8.91    0.32
   0  10  -3    8.17    0.29
   0  10  -3    8.78    0.41
   1 -11   3    6.40    0.29
  -1  11  -3    6.66    0.38
   2 -12   3   33.16    0.79
  -2  12  -3   33.67    0.97
  -3  13  -3    3.41    0.35
  -4  14  -3    0.11    0.18
  -5  15  -3   -0.08    0.17
  -6  16  -3    0.65    0.27
 -23  11   3    0.10    0.18
  23 -11  -3   -0.03    0.18
 -22  10   3    0.49    0.19
  22 -10  -3    0.44    0.21
 -21   9   3    4.56    0.33
  21  -9  -3    4.03    0.38
 -20   8   3    1.24    0.21
  20  -8  -3    1.35    0.23
 -19   7   3    0.43    0.15
  19  -7  -3    0.14    0.13
 -18   6   3    2.48    0.25
  18  -6  -3    2.54    0.25
 -17   5   3    0.37    0.13
  17  -5  -3    0.36    0.10
  17  -5  -3    0.03    0.08
 -16   4   3    2.26    0.22
  16  -4  -3    2.25    0.17
  16  -4  -3    2.06    0.20
 -15   3   3   14.40    0.47
  15  -3  -3   13.80    0.38
  15  -3  -3   14.50    0.42
 -14   2   3   38.07    0.86
  14  -2  -3   37.43    0.77
  14  -2  -3   37.64    0.80
 -13   1   3    0.54    0.12
  13  -1  -3    0.35    0.08
  13  -1  -3    0.32    0.08
 -12   0   3    0.05    0.09
  12   0  -3   -0.04    0.05
  12   0  -3   -0.04    0.05
 -11  -1   3   11.93    0.39
  11   1  -3   10.87    0.31
  11   1  -3   11.47    0.29
 -10  -2   3  260.50    4.48
  10   2  -3  263.29    4.41
  10   2  -3  259.87    4.35
  -9  -3   3  186.02    3.24
   9   3  -3  187.32    3.19
   9   3  -3  185.81    3.14
  -8  -4   3   70.37    1.34
   8   4  -3   71.69    1.28
   8   4  -3   71.04    1.31
  -7  -5   3    0.27    0.09
   7   5  -3    0.26    0.08
   7   5  -3    0.34    0.08
  -6  -6   3    5.89    0.23
   6   6  -3    5.73    0.24
   6   6  -3    5.88    0.22
   5   7  -3   29.04    0.69
   5   7  -3   29.61    0.65
   5   7  -3   29.46    0.64
   4   8  -3   69.20    1.33
   4   8  -3   70.59    1.31
   4   8  -3   68.72    1.40
   3   9  -3    0.06    0.09
   3   9  -3    0.26    0.10
   3   9  -3    0.30    0.12
  -2 -10   3    0.97    0.14
   2  10  -3    1.00    0.18
   2  10  -3    1.29    0.15
  -1 -11   3   19.57    0.53
   1  11  -3   18.52    0.64
   0 -12   3    3.95    0.25
   0  12  -3    3.86    0.34
  -1  13  -3    9.35    0.50
  -2  14  -3    6.38    0.44
  -3  15  -3    0.07    0.19
  -4  16  -3    0.20    0.22
 -24  10   3    1.00    0.24
  24 -10  -3    0.68    0.24
 -23   9   3    6.83    0.43
  23  -9  -3    8.03    0.47
 -22   8   3    0.63    0.18
  22  -8  -3    0.64    0.19
 -20   6   3    0.30    0.15
  20  -6  -3    0.25    0.13
 -19   5   3    9.76    0.43
  19  -5  -3    9.45    0.39
  19  -5  -3    8.29    0.32
 -18   4   3    2.05    0.23
  18  -4  -3    2.24    0.21
  18  -4  -3    1.94    0.17
 -17   3   3   18.68    0.57
  17  -3  -3   17.79    0.51
  17  -3  -3   17.76    0.47
 -16   2   3    1.70    0.19
  16  -2  -3    1.38    0.14
  16  -2  -3    1.65    0.15
 -15   1   3    5.52    0.31
  15  -1  -3    5.62    0.22
  15  -1  -3    5.35    0.22
 -14   0   3   -0.11    0.10
  14   0  -3    0.11    0.07
  14   0  -3    0.08    0.06
 -13  -1   3    0.39    0.13
  13   1  -3    0.54    0.09
  13   1  -3    0.41    0.07
 -12  -2   3   14.39    0.46
  12   2  -3   14.23    0.38
  12   2  -3   14.17    0.33
 -11  -3   3  221.84    3.84
  11   3  -3  216.39    3.68
  11   3  -3  221.83    3.76
 -10  -4   3    9.40    0.34
  10   4  -3    8.84    0.25
  10   4  -3    8.77    0.28
  -9  -5   3    0.00    0.10
   9   5  -3    0.11    0.07
   9   5  -3    0.03    0.06
  -8  -6   3    1.26    0.15
   8   6  -3    1.31    0.13
   8   6  -3    1.24    0.13
  -7  -7   3   65.07    1.24
   7   7  -3   62.91    1.23
   7   7  -3   63.96    1.26
   6   8  -3    6.87    0.30
   6   8  -3    7.52    0.28
   5   9  -3    8.71    0.32
   5   9  -3    8.85    0.32
   4  10  -3   22.30    0.57
   4  10  -3   21.59    0.57
   4  10  -3   22.16    0.66
  -3 -11   3    0.00    0.10
   3  11  -3   -0.01    0.11
   3  11  -3    0.02    0.13
  -2 -12   3   24.72    0.65
   2  12  -3   25.60    0.79
  -1 -13   3   35.62    0.85
   1  13  -3   34.60    1.01
   0  14  -3    7.71    0.46
  -1  15  -3    1.34    0.28
  -2  16  -3    0.14    0.21
 -26  10   3    0.36    0.21
 -25   9   3    1.55    0.27
 -24   8   3    2.49    0.31
 -23   7   3    5.16    0.36
 -22   6   3    8.81    0.45
  22  -6  -3    9.28    0.43
 -21   5   3    2.07    0.25
  21  -5  -3    1.99    0.22
 -20   4   3   12.01    0.49
  20  -4  -3   12.65    0.44
  20  -4  -3   11.90    0.40
 -19   3   3    3.51    0.30
  19  -3  -3    3.67    0.23
  19  -3  -3    3.90    0.22
 -18   2   3   13.43    0.49
  18  -2  -3   13.31    0.41
  18  -2  -3   13.72    0.41
 -17   1   3   14.88    0.51
  17  -1  -3   14.84    0.40
  17  -1  -3   13.94    0.42
 -16   0   3    0.00    0.12
  16   0  -3    0.06    0.06
  16   0  -3    0.20    0.08
 -15  -1   3    5.69    0.32
  15   1  -3    5.30    0.23
  15   1  -3    5.31    0.19
 -14  -2   3   38.13    0.90
  14   2  -3   36.24    0.70
  14   2  -3   37.92    0.81
 -13  -3   3    6.87    0.34
  13   3  -3    6.23    0.25
  13   3  -3    6.42    0.18
 -12  -4   3   16.20    0.50
  12   4  -3   15.86    0.44
  12   4  -3   15.82    0.35
 -11  -5   3    0.60    0.14
  11   5  -3    0.53    0.10
  11   5  -3    0.56    0.08
 -10  -6   3    0.17    0.12
  10   6  -3    0.22    0.07
  10   6  -3    0.20    0.08
  -9  -7   3   12.23    0.41
   9   7  -3   13.53    0.40
   9   7  -3   13.03    0.38
  -8  -8   3   15.53    0.47
   8   8  -3   15.77    0.45
   8   8  -3   16.24    0.47
  -7  -9   3   21.47    0.57
   7   9  -3   20.36    0.58
   7   9  -3   21.14    0.56
   6  10  -3   19.66    0.54
   6  10  -3   20.11    0.60
   5  11  -3    9.64    0.37
   5  11  -3    9.39    0.42
   5  11  -3    9.84    0.37
  -4 -12   3    6.49    0.32
   4  12  -3    6.10    0.37
  -3 -13   3    1.20    0.18
   3  13  -3    0.97    0.21
   2  14  -3    0.03    0.16
   1  15  -3    1.41    0.28
   0  16  -3    0.29    0.20
  -1  17  -3    0.80    0.27
 -27   9   3   -0.02    0.17
 -26   8   3    9.26    0.51
 -25   7   3    0.24    0.18
 -24   6   3    0.79    0.21
 -23   5   3    1.09    0.22
 -22   4   3    7.65    0.41
  22  -4  -3    8.32    0.35
 -21   3   3    2.68    0.28
  21  -3  -3    2.98    0.23
 -20   2   3   23.71    0.71
  20  -2  -3   23.11    0.61
 -19   1   3    9.19    0.42
  19  -1  -3    8.99    0.34
 -18   0   3    0.15    0.15
  18   0  -3    0.01    0.09
 -17  -1   3   14.61    0.52
  17   1  -3   14.00    0.43
 -16  -2   3    1.55    0.23
  16   2  -3    1.58    0.16
 -15  -3   3   14.04    0.52
  15   3  -3   13.98    0.42
 -14  -4   3    1.40    0.21
  14   4  -3    1.56    0.16
 -13  -5   3    2.35    0.25
  13   5  -3    2.40    0.19
 -12  -6   3    2.17    0.24
  12   6  -3    1.90    0.13
  12   6  -3    1.87    0.17
 -11  -7   3   18.69    0.57
  11   7  -3   20.30    0.54
  11   7  -3   19.86    0.48
 -10  -8   3    2.79    0.25
  10   8  -3    2.44    0.20
  10   8  -3    3.01    0.20
  -9  -9   3    5.37    0.31
   9   9  -3    5.61    0.27
   9   9  -3    5.08    0.27
  -8 -10   3    3.94    0.27
   8  10  -3    4.14    0.26
   8  10  -3    3.76    0.23
  -7 -11   3    0.06    0.13
   7  11  -3    0.05    0.12
   7  11  -3    0.07    0.10
   6  12  -3    3.15    0.24
   6  12  -3    3.36    0.30
  -5 -13   3    9.03    0.38
   5  13  -3    9.84    0.47
  -4 -14   3    0.07    0.13
   4  14  -3   -0.10    0.15
   3  15  -3    0.61    0.22
   2  16  -3    0.06    0.18
   1  17  -3    4.11    0.45
 -28   8   3    0.25    0.19
 -27   7   3    0.52    0.22
 -26   6   3    1.17    0.25
 -25   5   3    0.24    0.18
 -24   4   3    2.42    0.30
 -23   3   3    3.32    0.32
  23  -3  -3    3.33    0.26
 -22   2   3    3.68    0.33
  22  -2  -3    2.83    0.24
 -21   1   3    0.65    0.19
  21  -1  -3    0.42    0.13
 -20   0   3   -0.06    0.15
  20   0  -3    0.02    0.09
 -19  -1   3    8.23    0.42
  19   1  -3    8.43    0.34
 -18  -2   3   14.07    0.55
  18   2  -3   13.36    0.44
 -17  -3   3   18.00    0.63
  17   3  -3   18.03    0.52
 -16  -4   3    2.31    0.28
  16   4  -3    2.69    0.22
 -15  -5   3    0.27    0.18
  15   5  -3    0.24    0.11
 -14  -6   3   17.84    0.59
  14   6  -3   18.18    0.53
 -13  -7   3   49.72    1.14
  13   7  -3   50.14    1.07
 -12  -8   3   10.24    0.44
  12   8  -3   10.31    0.38
 -11  -9   3    9.50    0.42
  11   9  -3    9.29    0.37
 -10 -10   3    6.92    0.35
  10  10  -3    7.03    0.32
  -9 -11   3    0.06    0.14
   9  11  -3    0.20    0.12
   9  11  -3    0.15    0.11
  -8 -12   3    7.76    0.38
   8  12  -3    7.65    0.35
   8  12  -3    7.67    0.38
   7  13  -3    1.68    0.24
   7  13  -3    1.26    0.19
  -6 -14   3    0.40    0.15
   6  14  -3    0.19    0.14
   5  15  -3    0.38    0.20
   4  16  -3    0.60    0.22
 -29   7   3    0.24    0.19
 -28   6   3    0.92    0.24
 -27   5   3    3.76    0.38
 -26   4   3    3.97    0.38
 -25   3   3   -0.02    0.16
  25  -3  -3   -0.19    0.11
 -24   2   3    0.75    0.20
  24  -2  -3    1.15    0.18
 -23   1   3    2.65    0.30
  23  -1  -3    3.00    0.25
 -22   0   3    0.09    0.15
  22   0  -3   -0.01    0.11
 -21  -1   3    0.64    0.20
  21   1  -3    0.38    0.13
 -20  -2   3   23.90    0.74
  20   2  -3   23.70    0.65
 -19  -3   3    3.85    0.34
  19   3  -3    3.62    0.24
 -18  -4   3    2.51    0.30
  18   4  -3    1.97    0.20
 -17  -5   3    0.32    0.20
  17   5  -3    0.26    0.12
 -16  -6   3   35.15    0.94
  16   6  -3   34.36    0.84
 -15  -7   3    0.31    0.18
  15   7  -3    0.37    0.13
 -14  -8   3   31.10    0.86
  14   8  -3   34.18    0.82
 -13  -9   3    2.37    0.27
  13   9  -3    2.12    0.21
 -12 -10   3    6.68    0.38
  12  10  -3    6.50    0.32
 -11 -11   3    0.37    0.17
  11  11  -3    0.26    0.12
 -10 -12   3   12.77    0.51
  10  12  -3   12.81    0.47
   9  13  -3    1.53    0.21
 -30   6   3    0.13    0.20
 -29   5   3    0.75    0.23
 -28   4   3    1.48    0.27
 -27   3   3    8.45    0.50
 -26   2   3    5.18    0.42
  26  -2  -3    3.85    0.30
 -25   1   3    0.44    0.20
  25  -1  -3    0.52    0.16
 -24   0   3    0.13    0.18
  24   0  -3   -0.08    0.11
 -23  -1   3    3.26    0.33
  23   1  -3    3.31    0.27
 -22  -2   3    3.06    0.32
  22   2  -3    2.98    0.26
 -21  -3   3    2.98    0.32
  21   3  -3    2.53    0.24
 -20  -4   3   12.21    0.55
  20   4  -3   11.34    0.44
 -19  -5   3    9.55    0.49
  19   5  -3    8.17    0.37
 -18  -6   3    3.31    0.35
  18   6  -3    2.56    0.24
 -17  -7   3   17.76    0.66
  17   7  -3   17.14    0.55
 -16  -8   3   18.59    0.66
  16   8  -3   19.29    0.59
 -15  -9   3    2.36    0.29
  15   9  -3    2.49    0.24
 -14 -10   3    1.86    0.27
  14  10  -3    1.95    0.22
 -13 -11   3    1.94    0.28
  13  11  -3    1.90    0.23
 -12 -12   3    5.27    0.38
  12  12  -3    4.99    0.31
  11  13  -3    1.51    0.21
  10  14  -3    4.02    0.32
 -30   4   3    3.63    0.39
 -29   3   3    4.90    0.44
 -28   2   3    2.78    0.34
  28  -2  -3    2.31    0.26
 -27   1   3    5.99    0.43
  27  -1  -3    5.95    0.35
 -26   0   3    0.16    0.18
  26   0  -3    0.00    0.13
 -25  -1   3    0.16    0.18
  25   1  -3    0.51    0.16
 -24  -2   3    0.83    0.23
  24   2  -3    0.66    0.17
 -23  -3   3    3.77    0.37
  23   3  -3    3.87    0.31
 -22  -4   3    8.32    0.50
  22   4  -3    8.50    0.40
 -21  -5   3    1.51    0.29
  21   5  -3    1.93    0.22
 -20  -6   3    0.00    0.20
  20   6  -3    0.14    0.12
 -19  -7   3    0.25    0.22
  19   7  -3    0.25    0.13
 -18  -8   3    0.27    0.22
  18   8  -3   -0.14    0.11
 -17  -9   3    2.80    0.33
  17   9  -3    2.65    0.26
 -16 -10   3    3.32    0.35
  16  10  -3    3.13    0.28
 -15 -11   3    1.92    0.30
  15  11  -3    2.65    0.27
 -14 -12   3    0.42    0.24
  14  12  -3    1.00    0.19
 -13 -13   3   10.07    0.52
  13  13  -3    9.08    0.43
  12  14  -3    2.83    0.29
  11  15  -3    0.67    0.19
 -31   3   3    0.31    0.21
 -30   2   3    6.17    0.44
 -29   1   3    2.46    0.34
  29  -1  -3    2.98    0.30
 -28   0   3   -0.05    0.18
  28   0  -3   -0.23    0.12
 -27  -1   3    6.40    0.44
  27   1  -3    6.08    0.37
 -26  -2   3    4.02    0.39
  26   2  -3    5.12    0.34
 -25  -3   3    0.18    0.22
  25   3  -3    0.13    0.14
 -24  -4   3    3.26    0.38
  24   4  -3    3.26    0.30
 -23  -5   3    1.34    0.29
  23   5  -3    1.04    0.20
 -22  -6   3    8.75    0.54
  22   6  -3    9.94    0.44
 -21  -7   3   10.22    0.55
  21   7  -3    9.71    0.45
 -20  -8   3    1.26    0.29
  20   8  -3    1.34    0.21
 -19  -9   3   -0.01    0.20
  19   9  -3    0.10    0.14
 -18 -10   3    4.14    0.42
  18  10  -3    4.13    0.33
 -17 -11   3   14.55    0.65
  17  11  -3   14.80    0.56
 -16 -12   3    3.75    0.39
  16  12  -3    4.27    0.34
 -15 -13   3    0.43    0.26
  15  13  -3    0.41    0.16
  14  14  -3    0.97    0.20
  13  15  -3   -0.01    0.16
 -31   1   3    1.66    0.30
  31  -1  -3    1.21    0.23
 -30   0   3    0.16    0.20
  30   0  -3    0.18    0.16
 -29  -1   3    2.26    0.33
  29   1  -3    2.42    0.28
 -28  -2   3    2.60    0.35
  28   2  -3    2.22    0.27
 -27  -3   3    7.87    0.51
  27   3  -3    7.86    0.41
 -26  -4   3    2.83    0.37
  26   4  -3    3.30    0.31
 -25  -5   3    0.54    0.26
  25   5  -3    0.28    0.17
 -24  -6   3    1.32    0.30
  24   6  -3    0.96    0.21
 -23  -7   3    4.55    0.46
  23   7  -3    4.16    0.34
 -22  -8   3    0.74    0.28
  22   8  -3    0.53    0.17
 -21  -9   3    4.17    0.44
  21   9  -3    4.61    0.36
 -20 -10   3    4.10    0.44
  20  10  -3    4.20    0.35
 -19 -11   3    0.30    0.26
  19  11  -3   -0.06    0.15
 -18 -12   3    7.60    0.54
  18  12  -3    6.81    0.41
 -17 -13   3    7.92    0.54
  17  13  -3    7.46    0.43
  16  14  -3    0.43    0.19
  15  15  -3    0.27    0.18
  32   0  -3   -0.04    0.17
 -31  -1   3    1.62    0.31
  31   1  -3    1.05    0.23
 -30  -2   3    7.05    0.50
  30   2  -3    6.02    0.39
 -29  -3   3    3.96    0.42
  29   3  -3    4.70    0.38
 -28  -4   3    1.03    0.29
  28   4  -3    1.02    0.22
 -27  -5   3    3.36    0.40
  27   5  -3    3.25    0.32
 -26  -6   3    0.69    0.29
  26   6  -3    0.90    0.22
 -25  -7   3   -0.12    0.27
  25   7  -3    0.01    0.16
 -24  -8   3    1.49    0.36
  24   8  -3    2.24    0.28
 -23  -9   3    6.52    0.56
  23   9  -3    6.73    0.41
 -22 -10   3    0.33    0.29
  22  10  -3    0.44    0.20
 -21 -11   3    1.41    0.35
  21  11  -3    1.56    0.25
 -20 -12   3    9.86    0.62
  20  12  -3   10.15    0.50
 -19 -13   3    0.45    0.30
  19  13  -3    0.50    0.20
  18  14  -3    4.37    0.38
  32   2  -3    0.39    0.21
 -31  -3   3    0.09    0.21
  31   3  -3    0.03    0.17
 -30  -4   3    3.28    0.40
  30   4  -3    3.77    0.36
 -29  -5   3    0.51    0.29
  29   5  -3    0.26    0.18
 -28  -6   3    0.94    0.31
  28   6  -3    0.94    0.23
 -27  -7   3    0.69    0.31
  27   7  -3    0.68    0.20
 -26  -8   3   10.35    0.65
  26   8  -3   10.44    0.51
 -25  -9   3    1.53    0.37
  25   9  -3    1.72    0.28
 -24 -10   3    0.13    0.28
  24  10  -3    0.86    0.23
 -23 -11   3    0.08    0.30
  23  11  -3    0.01    0.16
 -22 -12   3   -0.20    0.26
  22  12  -3   -0.05    0.15
 -21 -13   3    3.44    0.47
 -28  -8   3    0.14    0.30
 -27  -9   3    0.08    0.31
 -26 -10   3    0.56    0.34
  20  12   4   -0.08    0.17
  21  11   4    0.04    0.17
  22  10   4    6.63    0.45
 -22 -10  -4    7.58    0.64
  23   9   4    0.51    0.20
 -23  -9  -4    0.70    0.33
  24   8   4    0.03    0.17
 -24  -8  -4    0.00    0.28
  25   7   4    2.01    0.29
 -25  -7  -4    1.36    0.38
  26   6   4    1.04    0.24
 -26  -6  -4    0.36    0.33
 -27  -5  -4    0.13    0.28
  17  13   4    0.28    0.18
 -17 -13  -4    0.08    0.29
  18  12   4    0.51    0.20
 -18 -12  -4   -0.03    0.30
  19  11   4    0.11    0.17
 -19 -11  -4    0.20    0.28
  20  10   4    0.00    0.16
 -20 -10  -4   -0.07    0.26
  21   9   4    4.89    0.40
 -21  -9  -4    5.38    0.53
  22   8   4    0.57    0.19
 -22  -8  -4    0.67    0.32
  23   7   4    0.26    0.18
 -23  -7  -4    0.27    0.28
  24   6   4    0.14    0.17
 -24  -6  -4    0.11    0.29
  25   5   4    1.87    0.27
 -25  -5  -4    2.02    0.40
  26   4   4    0.83    0.24
 -26  -4  -4    0.57    0.30
  27   3   4    0.14    0.18
 -27  -3  -4    0.23    0.26
  28   2   4    0.45    0.21
 -28  -2  -4   -0.05    0.24
 -14 -14  -4    0.11    0.27
 -15 -13  -4    1.60    0.36
  16  12   4    0.09    0.16
 -16 -12  -4   -0.13    0.23
  17  11   4    0.21    0.16
 -17 -11  -4    0.29    0.27
  18  10   4    2.14    0.27
 -18 -10  -4    2.03    0.37
  19   9   4    4.57    0.37
 -19  -9  -4    4.29    0.46
  20   8   4    0.25    0.17
 -20  -8  -4   -0.33    0.23
  21   7   4    0.14    0.16
 -21  -7  -4    0.02    0.26
  22   6   4    4.20    0.36
 -22  -6  -4    3.54    0.43
  23   5   4    4.19    0.36
 -23  -5  -4    4.61    0.49
  24   4   4   -0.04    0.16
 -24  -4  -4   -0.06    0.25
  25   3   4    4.50    0.39
 -25  -3  -4    4.10    0.46
  26   2   4    0.43    0.20
 -26  -2  -4    0.32    0.27
  27   1   4    0.13    0.17
 -27  -1  -4    0.02    0.23
  28   0   4    1.70    0.29
 -28   0  -4    2.32    0.35
 -29   1  -4    4.33    0.43
 -11 -15  -4    0.36    0.24
 -12 -14  -4    3.41    0.41
 -13 -13  -4    0.48    0.25
  14  12   4   -0.18    0.13
 -14 -12  -4   -0.07    0.21
  15  11   4    0.36    0.17
 -15 -11  -4   -0.32    0.20
  16  10   4    2.82    0.29
 -16 -10  -4    2.49    0.35
  17   9   4    0.12    0.15
 -17  -9  -4   -0.01    0.20
  18   8   4   -0.07    0.13
 -18  -8  -4   -0.29    0.20
  19   7   4    3.97    0.33
 -19  -7  -4    3.40    0.39
  20   6   4    2.20    0.26
 -20  -6  -4    2.01    0.34
  21   5   4    1.41    0.23
 -21  -5  -4    1.48    0.31
  22   4   4    3.89    0.34
 -22  -4  -4    4.06    0.43
  23   3   4    4.91    0.38
 -23  -3  -4    4.35    0.45
  24   2   4    0.04    0.16
 -24  -2  -4    0.12    0.24
  25   1   4    0.18    0.17
 -25  -1  -4    0.67    0.25
  26   0   4    0.03    0.16
 -26   0  -4   -0.08    0.20
  27  -1   4    0.17    0.19
 -27   1  -4    0.08    0.21
  28  -2   4    0.13    0.20
 -28   2  -4    0.80    0.24
  -8 -16  -4    0.41    0.23
  -9 -15  -4   12.21    0.60
 -10 -14  -4   14.03    0.64
 -11 -13  -4    0.75    0.26
  12  12   4   -0.02    0.07
 -12 -12  -4   -0.04    0.20
  13  11   4    2.92    0.27
 -13 -11  -4    2.67    0.33
  14  10   4    0.82    0.18
 -14 -10  -4    0.83    0.24
  15   9   4    0.12    0.14
 -15  -9  -4    0.04    0.19
  16   8   4    0.13    0.14
 -16  -8  -4   -0.03    0.21
  17   7   4    0.05    0.13
 -17  -7  -4    0.01    0.20
  18   6   4   11.44    0.48
 -18  -6  -4   11.35    0.57
  19   5   4    4.22    0.33
 -19  -5  -4    4.06    0.39
  20   4   4    4.75    0.32
 -20  -4  -4    4.55    0.42
  21   3   4    0.21    0.14
 -21  -3  -4    0.01    0.21
  22   2   4    1.03    0.20
 -22  -2  -4    0.46    0.25
  23   1   4   -0.05    0.14
 -23  -1  -4   -0.25    0.18
  24   0   4    0.07    0.15
 -24   0  -4    0.04    0.19
  25  -1   4    0.58    0.21
 -25   1  -4    0.58    0.23
  26  -2   4    0.15    0.19
 -26   2  -4    0.38    0.20
  27  -3   4    0.12    0.18
 -27   3  -4    0.47    0.21
  28  -4   4    0.92    0.25
   6  16   4    3.82    0.39
   7  15   4    2.34    0.33
   8  14   4    0.22    0.21
  10  12   4    0.38    0.15
 -10 -12  -4    0.57    0.21
  11  11   4    0.11    0.08
 -11 -11  -4    1.28    0.24
  12  10   4    5.90    0.31
 -12 -10  -4    6.67    0.41
  13   9   4   12.49    0.46
 -13  -9  -4   12.64    0.55
  14   8   4    1.79    0.21
 -14  -8  -4    1.87    0.26
  15   7   4   10.25    0.44
 -15  -7  -4   11.56    0.53
  16   6   4   19.55    0.61
 -16  -6  -4   19.39    0.69
  17   5   4    0.38    0.15
 -17  -5  -4    0.33    0.21
  18   4   4   15.72    0.55
 -18  -4  -4   15.01    0.62
  19   3   4    0.19    0.13
 -19  -3  -4    0.30    0.22
  20   2   4   12.67    0.50
 -20  -2  -4   11.32    0.56
  21   1   4    6.37    0.37
 -21  -1  -4    4.81    0.42
  22   0   4    0.33    0.16
 -22   0  -4    0.63    0.23
  23  -1   4   -0.16    0.13
 -23   1  -4    0.24    0.19
  24  -2   4    0.17    0.17
 -24   2  -4    0.23    0.19
  25  -3   4    4.03    0.35
 -25   3  -4    4.63    0.41
  26  -4   4    0.98    0.24
  27  -5   4    1.26    0.26
   3  17   4    0.11    0.22
   4  16   4   -0.08    0.18
   5  15   4    0.79    0.24
   6  14   4    1.56    0.27
   7  13   4    0.76    0.22
   8  12   4    0.11    0.16
   9  11   4    7.67    0.41
   9  11   4    6.85    0.32
  11   9   4    2.51    0.22
 -11  -9  -4    2.10    0.26
  12   8   4   -0.07    0.10
 -12  -8  -4    0.00    0.15
  13   7   4    3.21    0.26
 -13  -7  -4    4.13    0.34
  14   6   4    4.43    0.27
 -14  -6  -4    4.58    0.34
  15   5   4   34.77    0.88
 -15  -5  -4   35.89    0.97
  16   4   4   28.37    0.77
 -16  -4  -4   30.22    0.87
  17   3   4    0.09    0.11
 -17  -3  -4   -0.04    0.19
  18   2   4    0.91    0.18
 -18  -2  -4    1.28    0.26
  19   1   4   57.06    1.28
 -19  -1  -4   57.20    1.38
  20   0   4    2.98    0.28
 -20   0  -4    2.55    0.30
  21  -1   4    6.02    0.35
 -21   1  -4    5.93    0.40
  22  -2   4    0.73    0.18
 -22   2  -4    0.88    0.22
  23  -3   4    3.96    0.33
 -23   3  -4    4.71    0.38
  24  -4   4    0.00    0.15
 -24   4  -4    0.05    0.17
  25  -5   4    2.26    0.29
  26  -6   4    0.74    0.23
   2  16   4    7.44    0.45
   3  15   4    0.94    0.23
   4  14   4   -0.13    0.17
   5  13   4    0.57    0.18
   6  12   4    3.73    0.32
   7  11   4    6.14    0.36
   7  11   4    6.58    0.30
   8  10   4    5.46    0.27
   8  10   4    5.18    0.32
   9   9   4   19.70    0.63
  10   8   4   18.29    0.53
 -10  -8  -4   19.37    0.61
  11   7   4    0.31    0.11
 -11  -7  -4    0.39    0.16
  12   6   4    7.87    0.34
 -12  -6  -4    8.50    0.41
  13   5   4   31.79    0.79
 -13  -5  -4   33.38    0.87
  14   4   4    5.13    0.28
 -14  -4  -4    4.70    0.34
  15   3   4    1.61    0.19
 -15  -3  -4    1.67    0.25
  16   2   4    9.25    0.39
 -16  -2  -4   10.24    0.47
  17   1   4    9.26    0.40
 -17  -1  -4    9.71    0.49
  18   0   4    4.11    0.30
 -18   0  -4    3.90    0.34
  19  -1   4   57.64    1.29
 -19   1  -4   58.47    1.35
  20  -2   4   11.48    0.47
 -20   2  -4   12.85    0.53
  21  -3   4    0.20    0.16
 -21   3  -4    0.48    0.18
  22  -4   4    3.51    0.32
 -22   4  -4    1.72    0.22
  23  -5   4    4.63    0.37
  24  -6   4   -0.11    0.16
   1 -17  -4   -0.03    0.19
   0  16   4    8.19    0.47
   0 -16  -4    7.99    0.49
   1  15   4   -0.14    0.16
  -1 -15  -4    0.18    0.18
   2  14   4    5.11    0.37
  -2 -14  -4    4.16    0.37
   3  13   4    0.64    0.20
  -3 -13  -4    1.42    0.23
   4  12   4    0.42    0.17
  -4 -12  -4    0.56    0.16
   5  11   4    5.03    0.32
  -5 -11  -4    5.70    0.32
   6  10   4   30.56    0.82
   6  10   4   32.24    0.74
  -6 -10  -4   32.44    0.79
   7   9   4    8.14    0.37
   7   9   4    8.04    0.31
  -7  -9  -4    8.30    0.33
   8   8   4    3.00    0.26
   9   7   4   12.91    0.41
  10   6   4    0.17    0.10
 -10  -6  -4    0.07    0.13
  11   5   4    0.15    0.10
 -11  -5  -4    0.12    0.13
  12   4   4    4.94    0.26
 -12  -4  -4    4.51    0.30
  13   3   4   19.11    0.55
 -13  -3  -4   20.66    0.62
  14   2   4    7.09    0.32
 -14  -2  -4    7.58    0.39
  15   1   4   28.81    0.73
 -15  -1  -4   27.77    0.79
  16   0   4   43.66    1.01
 -16   0  -4   44.26    1.08
  17  -1   4    9.29    0.39
 -17   1  -4    9.19    0.45
  18  -2   4    1.17    0.19
 -18   2  -4    1.52    0.23
  19  -3   4    0.38    0.15
 -19   3  -4    0.25    0.16
  20  -4   4    5.84    0.35
  21  -5   4    1.25    0.22
 -21   5  -4    1.57    0.23
  22  -6   4    4.59    0.37
  23  -7   4    0.58    0.20
   3 -17  -4    1.20    0.30
  -2  16   4    1.54    0.27
   2 -16  -4    1.26    0.27
  -1  15   4   -0.01    0.15
   1 -15  -4    0.31    0.19
   0  14   4    9.16    0.45
   0 -14  -4    8.73    0.48
   1  13   4    1.10    0.20
  -1 -13  -4    0.97    0.21
   2  12   4    2.93    0.28
  -2 -12  -4    3.17    0.30
   3  11   4   32.79    0.85
  -3 -11  -4   32.41    0.85
   4  10   4    5.88    0.25
   4  10   4    6.10    0.33
  -4 -10  -4    6.25    0.32
   5   9   4   13.19    0.46
   5   9   4   12.75    0.38
  -5  -9  -4   13.17    0.43
   6   8   4    4.23    0.22
   6   8   4    4.07    0.26
  -6  -8  -4    3.99    0.23
   7   7   4    0.00    0.03
   7   7   4   -0.06    0.10
  -7  -7  -4    0.10    0.07
   8   6   4    4.14    0.21
   8   6   4    4.08    0.25
  -8  -6  -4    4.23    0.19
   9   5   4   34.42    0.78
  -9  -5  -4   35.13    0.68
  -9  -5  -4   34.24    0.81
  10   4   4   22.02    0.57
 -10  -4  -4   21.92    0.60
  11   3   4    1.41    0.16
 -11  -3  -4    1.38    0.19
  12   2   4   26.96    0.66
 -12  -2  -4   25.84    0.70
  13   1   4    8.54    0.34
 -13  -1  -4    9.29    0.40
  14   0   4    6.32    0.30
 -14   0  -4    5.99    0.36
  15  -1   4   27.63    0.72
 -15   1  -4   28.47    0.78
  16  -2   4    9.51    0.38
 -16   2  -4    9.03    0.41
  17  -3   4    0.06    0.11
 -17   3  -4    0.11    0.05
  18  -4   4   15.42    0.52
 -18   4  -4   15.14    0.54
  19  -5   4    4.87    0.32
 -19   5  -4    5.09    0.33
  20  -6   4    2.54    0.27
  21  -7   4    0.12    0.16
  -4  16   4    0.38    0.20
   4 -16  -4    0.44    0.21
  -3  15   4    1.17    0.23
   3 -15  -4    0.74    0.22
  -2  14   4    0.64    0.19
   2 -14  -4    0.70    0.21
  -1  13   4    0.14    0.14
   1 -13  -4    0.21    0.17
   0  12   4    0.19    0.14
   0 -12  -4    0.20    0.14
   1  11   4    0.29    0.13
  -1 -11  -4    0.23    0.14
   2  10   4    0.34    0.13
  -2 -10  -4    0.59    0.15
   3   9   4    1.55    0.14
   3   9   4    1.54    0.19
  -3  -9  -4    1.74    0.19
   4   8   4   13.80    0.45
   4   8   4   12.95    0.36
  -4  -8  -4   12.92    0.41
   5   7   4   -0.07    0.09
   5   7   4   -0.03    0.06
  -5  -7  -4   -0.02    0.07
   6   6   4   26.16    0.64
  -6  -6  -4   26.04    0.58
   7   5   4   32.55    0.70
   7   5   4   31.63    0.73
  -7  -5  -4   31.46    0.65
   8   4   4    8.26    0.30
  -8  -4  -4    8.87    0.24
  -8  -4  -4    8.64    0.32
   9   3   4    4.31    0.21
  -9  -3  -4    4.59    0.26
  -9  -3  -4    3.93    0.15
  10   2   4   10.78    0.36
 -10  -2  -4   11.02    0.40
 -10  -2  -4   11.18    0.27
  11   1   4   29.85    0.70
 -11  -1  -4   28.66    0.58
 -11  -1  -4   31.03    0.75
  12   0   4  110.79    2.01
 -12   0  -4  105.26    2.05
 -12   0  -4  107.74    1.89
  13  -1   4    9.31    0.34
 -13   1  -4    9.16    0.30
 -13   1  -4    9.70    0.40
  14  -2   4    7.07    0.31
 -14   2  -4    7.45    0.29
  15  -3   4    1.56    0.18
 -15   3  -4    1.59    0.18
 -15   3  -4    1.29    0.20
  16  -4   4   30.35    0.76
 -16   4  -4   29.14    0.75
 -16   4  -4   28.90    0.77
  17  -5   4    0.26    0.14
 -17   5  -4    0.17    0.13
 -17   5  -4    0.13    0.13
  18  -6   4   11.74    0.46
 -18   6  -4   11.08    0.46
 -18   6  -4   11.81    0.48
  19  -7   4    3.46    0.30
 -19   7  -4    3.78    0.34
  20  -8   4   -0.18    0.14
 -20   8  -4    0.23    0.18
   6 -16  -4    0.79    0.24
  -5  15   4    0.87    0.21
   5 -15  -4    0.19    0.18
  -4  14   4   -0.06    0.14
   4 -14  -4    0.32    0.18
  -3  13   4    1.03    0.19
   3 -13  -4    1.16    0.23
  -2  12   4    1.69    0.21
   2 -12  -4    1.30    0.22
  -1  11   4   14.28    0.49
   1 -11  -4   13.23    0.52
   0  10   4    7.03    0.32
   0 -10  -4    6.81    0.35
   1   9   4    0.88    0.15
   1   9   4    0.83    0.10
  -1  -9  -4    0.62    0.13
   2   8   4    1.16    0.15
   2   8   4    0.86    0.10
  -2  -8  -4    1.03    0.15
   3   7   4   26.51    0.65
   3   7   4   27.59    0.58
  -3  -7  -4   27.77    0.65
   4   6   4   22.57    0.50
   4   6   4   22.22    0.56
  -4  -6  -4   21.66    0.52
   5   5   4    0.24    0.06
   5   5   4    0.61    0.11
  -5  -5  -4    0.45    0.08
   6   4   4   76.85    1.44
   6   4   4   77.15    1.42
  -6  -4  -4   75.19    1.36
   7   3   4    0.90    0.11
  -7  -3  -4    1.03    0.09
  -7  -3  -4    0.91    0.12
   8   2   4   92.22    1.70
  -8  -2  -4   92.64    1.61
  -8  -2  -4   93.30    1.71
   9   1   4   27.76    0.63
  -9  -1  -4   28.14    0.66
  -9  -1  -4   26.93    0.55
  10   0   4   52.25    1.05
 -10   0  -4   52.68    1.09
 -10   0  -4   51.14    0.97
  11  -1   4   29.19    0.69
 -11   1  -4   31.14    0.65
  12  -2   4   27.22    0.66
 -12   2  -4   26.91    0.69
 -12   2  -4   27.24    0.63
  13  -3   4   19.28    0.53
 -13   3  -4   18.90    0.55
 -13   3  -4   19.32    0.53
  14  -4   4    5.23    0.28
 -14   4  -4    4.66    0.28
 -14   4  -4    5.10    0.28
  15  -5   4   33.00    0.81
 -15   5  -4   32.47    0.81
 -15   5  -4   34.39    0.85
  16  -6   4   20.08    0.59
 -16   6  -4   20.07    0.64
 -16   6  -4   19.71    0.59
  17  -7   4    0.06    0.13
 -17   7  -4    0.33    0.17
  18  -8   4   -0.03    0.13
 -18   8  -4    0.11    0.17
 -19   9  -4    4.47    0.40
 -20  10  -4   -0.20    0.19
 -21  11  -4   -0.08    0.21
   8 -16  -4    0.99    0.27
  -7  15   4    5.05    0.35
   7 -15  -4    5.74    0.44
  -6  14   4    0.30    0.16
   6 -14  -4    0.08    0.17
  -5  13   4    1.66    0.22
   5 -13  -4    1.07    0.24
  -4  12   4    4.51    0.28
   4 -12  -4    3.84    0.35
  -3  11   4   20.08    0.59
   3 -11  -4   17.63    0.63
  -2  10   4    0.34    0.12
   2 -10  -4    0.41    0.15
  -1   9   4   -0.04    0.10
   1  -9  -4   -0.02    0.10
   0   8   4    2.61    0.21
   0   8   4    2.78    0.14
   0  -8  -4    2.17    0.20
   1   7   4   21.91    0.47
  -1  -7  -4   22.81    0.58
   2   6   4    8.15    0.29
   2   6   4    7.96    0.23
  -2  -6  -4    8.07    0.29
   3   5   4  181.63    3.05
   3   5   4  175.10    3.11
  -3  -5  -4  181.28    3.09
   4   4   4   20.21    0.48
   4   4   4   20.06    0.45
  -4  -4  -4   20.04    0.45
   5   3   4   25.62    0.57
   5   3   4   25.91    0.56
  -5  -3  -4   24.99    0.52
   6   2   4   34.37    0.70
  -6  -2  -4   32.14    0.69
  -6  -2  -4   34.08    0.65
   7   1   4   24.75    0.55
  -7  -1  -4   24.29    0.50
  -7  -1  -4   24.21    0.56
   8   0   4    0.08    0.06
  -8   0  -4    0.00    0.07
  -8   0  -4    0.11    0.07
   9  -1   4   27.31    0.62
  -9   1  -4   28.56    0.60
  -9   1  -4   26.88    0.65
  10  -2   4   11.70    0.36
 -10   2  -4   11.37    0.38
 -10   2  -4   11.23    0.34
  11  -3   4    1.24    0.15
 -11   3  -4    1.38    0.17
 -11   3  -4    1.25    0.15
  12  -4   4    4.00    0.23
 -12   4  -4    4.42    0.24
 -12   4  -4    4.52    0.26
  13  -5   4   31.36    0.75
 -13   5  -4   31.20    0.79
 -13   5  -4   31.18    0.75
  14  -6   4    5.08    0.27
 -14   6  -4    4.75    0.26
 -14   6  -4    4.76    0.31
  15  -7   4   11.71    0.44
 -15   7  -4   12.05    0.50
  16  -8   4    0.26    0.14
 -16   8  -4   -0.06    0.16
  17  -9   4    0.23    0.15
 -17   9  -4    0.12    0.18
 -18  10  -4    2.62    0.34
 -19  11  -4    0.32    0.23
 -20  12  -4    0.11    0.21
  -9  15   4    4.76    0.37
   9 -15  -4    4.76    0.46
  -8  14   4    2.70    0.28
   8 -14  -4    2.46    0.33
  -7  13   4    2.40    0.26
   7 -13  -4    2.25    0.31
  -6  12   4   10.63    0.42
   6 -12  -4   10.39    0.50
  -5  11   4    0.17    0.12
   5 -11  -4    0.30    0.14
  -4  10   4   18.59    0.55
   4 -10  -4   19.20    0.63
  -3   9   4    0.72    0.13
   3  -9  -4    0.48    0.13
  -2   8   4    0.45    0.11
  -2   8   4    0.38    0.06
   2  -8  -4    0.31    0.12
  -1   7   4   20.16    0.52
  -1   7   4   21.49    0.43
   1  -7  -4   20.17    0.55
   0   6   4   53.14    0.95
   0   6   4   53.06    1.05
   0  -6  -4   52.47    1.07
   1   5   4    0.34    0.06
   1   5   4    0.39    0.09
  -1  -5  -4    0.33    0.08
   2   4   4   23.81    0.49
   2   4   4   23.92    0.53
  -2  -4  -4   24.66    0.53
   3   3   4   12.87    0.31
   3   3   4   13.13    0.34
  -3  -3  -4   12.58    0.32
   4   2   4    1.90    0.12
   4   2   4    1.84    0.13
  -4  -2  -4    1.83    0.12
   5   1   4    6.13    0.21
  -5  -1  -4    6.55    0.22
  -5  -1  -4    6.44    0.21
   6   0   4   23.11    0.50
  -6   0  -4   19.68    0.48
  -6   0  -4   23.12    0.48
   7  -1   4   24.40    0.54
  -7   1  -4   24.68    0.54
  -7   1  -4   24.20    0.56
   8  -2   4   96.80    1.70
  -8   2  -4   90.85    1.70
  -8   2  -4   92.53    1.70
   9  -3   4    4.17    0.21
  -9   3  -4    4.02    0.21
  -9   3  -4    4.14    0.21
  10  -4   4   22.19    0.55
 -10   4  -4   22.25    0.59
 -10   4  -4   22.53    0.54
  11  -5   4    0.13    0.10
 -11   5  -4    0.40    0.13
 -11   5  -4    0.21    0.10
  12  -6   4    7.91    0.32
 -12   6  -4    7.88    0.30
 -12   6  -4    7.27    0.35
  13  -7   4    3.11    0.24
 -13   7  -4    3.35    0.22
 -13   7  -4    3.47    0.30
  14  -8   4    1.73    0.20
 -14   8  -4    1.52    0.23
  15  -9   4    0.06    0.12
 -15   9  -4   -0.06    0.16
 -16  10  -4    3.41    0.37
 -17  11  -4    0.12    0.20
 -18  12  -4    0.82    0.27
  11 -15  -4    0.93    0.27
 -10  14   4   10.09    0.46
  10 -14  -4    9.82    0.57
  -9  13   4    1.38    0.21
   9 -13  -4    1.01    0.23
  -8  12   4    0.13    0.13
   8 -12  -4    0.17    0.16
  -7  11   4   23.97    0.67
   7 -11  -4   23.95    0.77
  -6  10   4   22.13    0.62
   6 -10  -4   22.07    0.70
  -5   9   4    4.66    0.25
   5  -9  -4    4.46    0.29
  -4   8   4    1.02    0.14
   4  -8  -4    1.25    0.17
  -3   7   4    0.33    0.09
   3  -7  -4    0.60    0.12
  -2   6   4    8.04    0.19
  -2   6   4    7.69    0.27
   2  -6  -4    7.54    0.30
  -1   5   4  152.87    2.54
  -1   5   4  152.13    2.65
   1  -5  -4  151.21    2.67
   0   4   4    0.11    0.06
   0   4   4    0.14    0.04
   0  -4  -4    0.21    0.07
   1   3   4    3.60    0.13
   1   3   4    3.56    0.15
  -1  -3  -4    3.39    0.15
   2   2   4   76.92    1.37
   2   2   4   79.36    1.39
  -2  -2  -4   78.83    1.39
   3   1   4   11.64    0.28
   3   1   4   11.92    0.29
  -3  -1  -4   11.98    0.30
   4   0   4   84.69    1.51
  -4   0  -4   86.40    1.52
  -4   0  -4   86.33    1.50
   5  -1   4    6.07    0.20
  -5   1  -4    6.32    0.22
  -5   1  -4    6.14    0.22
   6  -2   4   33.27    0.68
  -6   2  -4   34.23    0.70
  -6   2  -4   32.17    0.67
   7  -3   4    0.83    0.10
  -7   3  -4    1.05    0.11
  -7   3  -4    1.00    0.12
   8  -4   4    8.53    0.29
  -8   4  -4    8.62    0.27
  -8   4  -4    8.67    0.32
   9  -5   4   34.60    0.76
  -9   5  -4   34.61    0.83
  -9   5  -4   35.55    0.73
  10  -6   4    0.22    0.09
 -10   6  -4    0.18    0.08
 -10   6  -4    0.14    0.12
  11  -7   4    0.61    0.13
 -11   7  -4    0.59    0.11
 -11   7  -4    0.56    0.16
  12  -8   4    0.21    0.11
 -12   8  -4    0.07    0.14
  13  -9   4   13.13    0.45
 -13   9  -4   12.83    0.55
  14 -10   4    0.88    0.18
 -14  10  -4    1.20    0.23
 -15  11  -4    0.32    0.21
 -16  12  -4    0.17    0.22
 -17  13  -4    0.07    0.23
  13 -15  -4    2.00    0.35
 -12  14   4    0.80    0.20
  12 -14  -4    0.73    0.25
 -11  13   4   -0.04    0.13
  11 -13  -4   -0.03    0.16
 -10  12   4    0.69    0.17
  10 -12  -4    0.80    0.21
  -9  11   4    5.88    0.32
   9 -11  -4    5.87    0.39
  -8  10   4    3.11    0.25
   8 -10  -4    2.73    0.28
  -7   9   4   44.04    0.99
   7  -9  -4   46.89    1.11
  -6   8   4    6.76    0.28
   6  -8  -4    7.03    0.34
  -5   7   4   26.74    0.62
   5  -7  -4   25.38    0.47
   5  -7  -4   26.03    0.68
  -4   6   4   69.38    1.31
   4  -6  -4   68.44    1.16
   4  -6  -4   68.18    1.36
  -3   5   4   74.27    1.24
  -3   5   4   73.80    1.36
   3  -5  -4   72.61    1.40
  -2   4   4   22.06    0.49
  -2   4   4   22.54    0.40
   2  -4  -4   22.51    0.52
  -1   3   4    3.01    0.10
  -1   3   4    2.99    0.14
   1  -3  -4    3.59    0.16
   0   2   4  163.86    2.81
   0   2   4  170.04    2.78
   0  -2  -4  166.14    2.84
   1   1   4   13.52    0.30
  -1  -1  -4   13.82    0.33
   2   0   4  113.02    1.93
   2   0   4  112.64    1.91
  -2   0  -4  113.03    1.95
   3  -1   4   11.90    0.29
  -3   1  -4   12.32    0.32
  -3   1  -4   12.38    0.28
   4  -2   4    1.69    0.11
  -4   2  -4    1.49    0.13
  -4   2  -4    1.69    0.12
   5  -3   4   25.37    0.55
  -5   3  -4   26.02    0.51
  -5   3  -4   25.22    0.59
   6  -4   4   76.87    1.42
  -6   4  -4   78.70    1.49
  -6   4  -4   77.64    1.37
   7  -5   4   31.87    0.69
  -7   5  -4   32.86    0.65
  -7   5  -4   31.56    0.76
   8  -6   4    4.10    0.21
  -8   6  -4    4.44    0.27
  -8   6  -4    4.30    0.18
   9  -7   4   12.52    0.39
  -9   7  -4   11.94    0.46
  -9   7  -4   12.25    0.34
  10  -8   4   19.16    0.53
 -10   8  -4   19.14    0.64
  11  -9   4    2.73    0.23
 -11   9  -4    2.45    0.29
  12 -10   4    6.98    0.34
 -12  10  -4    5.69    0.39
 -13  11  -4    3.13    0.35
 -14  12  -4    0.04    0.19
 -15  13  -4    1.47    0.31
 -14  14   4    1.72    0.26
  14 -14  -4    2.46    0.35
 -13  13   4   -0.05    0.13
  13 -13  -4    0.10    0.17
 -12  12   4    0.02    0.13
  12 -12  -4    0.20    0.17
 -11  11   4    9.04    0.39
  11 -11  -4    9.35    0.49
 -10  10   4   45.89    1.05
  10 -10  -4   45.91    1.16
  -9   9   4   12.28    0.42
   9  -9  -4   12.24    0.49
  -8   8   4    1.73    0.18
   8  -8  -4    1.62    0.21
  -7   7   4    4.27    0.22
   7  -7  -4    4.51    0.27
  -6   6   4   18.77    0.48
   6  -6  -4   18.50    0.34
   6  -6  -4   18.64    0.53
  -5   5   4    0.04    0.06
   5  -5  -4   -0.01    0.06
  -4   4   4   49.97    0.96
   4  -4  -4   51.18    1.01
  -3   3   4    0.12    0.05
   3  -3  -4    0.18    0.06
  -2   2   4    2.82    0.12
  -2   2   4    2.68    0.08
   2  -2  -4    2.54    0.13
  -1   1   4   20.73    0.39
  -1   1   4   20.98    0.41
   1  -1  -4   20.99    0.45
   0   0   4  897.07   15.82
   0   0   4 1000.00   15.81
   0   0  -4  961.63   16.19
   1  -1   4   13.01    0.29
  -1   1  -4   13.81    0.34
   2  -2   4   78.44    1.39
  -2   2  -4   79.58    1.34
  -2   2  -4   79.57    1.44
   3  -3   4   12.91    0.32
  -3   3  -4   13.22    0.37
  -3   3  -4   13.36    0.27
   4  -4   4   20.15    0.46
  -4   4  -4   20.73    0.40
  -4   4  -4   20.05    0.52
   5  -5   4    0.51    0.09
  -5   5  -4    0.57    0.07
  -5   5  -4    0.38    0.11
   6  -6   4   27.57    0.61
  -6   6  -4   26.04    0.69
  -6   6  -4   26.22    0.54
   7  -7   4    0.00    0.07
  -7   7  -4    0.00    0.11
  -7   7  -4    0.00    0.06
   8  -8   4    3.35    0.20
  -8   8  -4    3.59    0.31
   9  -9   4   21.55    0.56
  -9   9  -4   19.73    0.68
  10 -10   4   17.34    0.52
 -10  10  -4   17.36    0.65
 -11  11  -4    0.92    0.23
 -12  12  -4    0.04    0.19
 -13  13  -4    0.62    0.25
 -14  14  -4    0.48    0.26
  16 -14  -4   -0.14    0.16
 -15  13   4    0.83    0.19
  15 -13  -4    0.62    0.23
 -14  12   4    0.28    0.15
  14 -12  -4    0.07    0.15
 -13  11   4    7.44    0.37
  13 -11  -4    8.02    0.45
 -12  10   4   -0.02    0.10
  12 -10  -4   -0.11    0.12
 -11   9   4   10.18    0.38
  11  -9  -4    9.19    0.43
 -10   8   4   36.91    0.85
  10  -8  -4   36.03    0.92
  -9   7   4    0.09    0.08
   9  -7  -4    0.17    0.10
  -8   6   4    3.62    0.19
   8  -6  -4    3.22    0.21
   8  -6  -4    3.19    0.10
  -7   5   4   16.19    0.43
   7  -5  -4   16.48    0.30
   7  -5  -4   17.42    0.48
  -6   4   4   98.53    1.75
   6  -4  -4   97.38    1.80
  -5   3   4    2.87    0.14
   5  -3  -4    2.99    0.17
  -4   2   4   29.39    0.58
  -4   2   4   29.15    0.49
   4  -2  -4   29.51    0.61
  -3   1   4   59.62    1.05
  -3   1   4   60.04    1.01
   3  -1  -4   59.57    1.09
  -2   0   4    6.21    0.15
  -2   0   4    5.68    0.15
   2   0  -4    6.65    0.21
  -1  -1   4   20.96    0.41
  -1  -1   4   21.05    0.37
   1   1  -4   21.70    0.47
   0  -2   4  168.33    2.83
   0   2  -4  167.88    2.89
   1  -3   4    3.86    0.14
  -1   3  -4    3.63    0.19
  -1   3  -4    3.51    0.08
   2  -4   4   24.54    0.51
  -2   4  -4   24.04    0.43
  -2   4  -4   22.53    0.56
   3  -5   4  180.32    3.08
  -3   5  -4  178.20    3.17
  -3   5  -4  181.21    3.00
   4  -6   4   22.31    0.51
  -4   6  -4   21.41    0.45
  -4   6  -4   22.25    0.60
   5  -7   4    0.13    0.08
  -5   7  -4   -0.03    0.05
  -5   7  -4   -0.01    0.10
   6  -8   4    4.02    0.22
  -6   8  -4    4.00    0.18
  -6   8  -4    4.22    0.29
   7  -9   4    8.29    0.31
  -7   9  -4    7.79    0.41
   8 -10   4    4.68    0.26
  -8  10  -4    5.18    0.36
   9 -11   4    7.19    0.33
  -9  11  -4    6.97    0.44
 -10  12  -4    0.35    0.19
 -11  13  -4    0.43    0.22
 -12  14  -4    3.17    0.41
 -17  13   4    1.28    0.24
  17 -13  -4    1.35    0.28
 -16  12   4    0.42    0.17
  16 -12  -4    0.31    0.20
 -15  11   4    2.36    0.26
  15 -11  -4    1.98    0.28
 -14  10   4    9.73    0.42
  14 -10  -4   10.35    0.49
 -13   9   4   12.10    0.44
  13  -9  -4   12.46    0.52
 -12   8   4    0.21    0.11
  12  -8  -4    0.04    0.11
 -11   7   4    5.03    0.25
  11  -7  -4    4.97    0.29
 -10   6   4    5.64    0.26
  10  -6  -4    5.47    0.16
  10  -6  -4    5.90    0.30
  -9   5   4    3.53    0.20
   9  -5  -4    3.82    0.22
   9  -5  -4    3.96    0.12
  -8   4   4    1.72    0.14
   8  -4  -4    1.90    0.07
   8  -4  -4    1.86    0.16
  -7   3   4   17.93    0.42
   7  -3  -4   17.41    0.32
   7  -3  -4   17.70    0.45
  -6   2   4    0.91    0.09
   6  -2  -4    0.92    0.05
   6  -2  -4    1.07    0.10
  -5   1   4    1.82    0.11
   5  -1  -4    2.04    0.07
   5  -1  -4    2.02    0.12
  -4   0   4   48.27    0.85
   4   0  -4   48.16    0.83
   4   0  -4   46.81    0.89
  -3  -1   4   58.47    1.02
   3   1  -4   60.95    1.05
   3   1  -4   60.64    1.10
  -2  -2   4    2.65    0.11
  -2  -2   4    2.61    0.08
   2   2  -4    2.36    0.15
  -1  -3   4    3.13    0.13
  -1  -3   4    3.11    0.08
   1   3  -4    2.87    0.16
   0  -4   4    0.18    0.05
   0   4  -4    0.13    0.03
   0   4  -4    0.09    0.07
   1  -5   4    0.29    0.07
  -1   5  -4    0.44    0.05
  -1   5  -4    0.23    0.09
   2  -6   4    8.00    0.26
  -2   6  -4    8.05    0.33
  -2   6  -4    7.85    0.21
   3  -7   4   27.39    0.61
  -3   7  -4   27.48    0.72
  -3   7  -4   27.36    0.55
   4  -8   4   13.83    0.40
  -4   8  -4   13.78    0.35
  -4   8  -4   13.45    0.49
   5  -9   4   13.23    0.40
  -5   9  -4   12.81    0.51
   6 -10   4   30.93    0.73
  -6  10  -4   30.63    0.89
   7 -11   4    5.66    0.29
  -7  11  -4    5.99    0.39
  -8  12  -4   -0.03    0.15
  -9  13  -4    2.26    0.32
 -10  14  -4   12.82    0.66
 -11  15  -4    0.15    0.22
 -19  13   4    0.20    0.17
  19 -13  -4    0.04    0.21
 -18  12   4    4.76    0.38
  18 -12  -4    3.85    0.41
 -17  11   4    1.05    0.21
  17 -11  -4    0.71    0.21
 -16  10   4   12.08    0.49
  16 -10  -4   12.92    0.56
 -15   9   4    0.27    0.13
  15  -9  -4    0.26    0.15
 -14   8   4    2.73    0.24
  14  -8  -4    2.75    0.27
 -13   7   4    0.18    0.11
  13  -7  -4    0.08    0.11
 -12   6   4    0.62    0.13
  12  -6  -4    0.45    0.12
 -11   5   4   73.41    1.43
  11  -5  -4   74.58    1.29
  11  -5  -4   74.14    1.47
 -10   4   4   69.53    1.35
  10  -4  -4   70.78    1.38
  10  -4  -4   71.79    1.23
  -9   3   4   10.54    0.32
   9  -3  -4   11.03    0.24
   9  -3  -4   10.98    0.34
  -8   2   4   23.66    0.52
   8  -2  -4   23.36    0.44
   8  -2  -4   23.43    0.54
  -7   1   4   17.26    0.39
   7  -1  -4   16.49    0.40
   7  -1  -4   18.02    0.34
  -6   0   4  165.11    2.82
   6   0  -4  167.99    2.78
  -5  -1   4    1.89    0.11
   5   1  -4    2.06    0.10
  -4  -2   4   28.99    0.56
   4   2  -4   29.62    0.57
   4   2  -4   29.90    0.61
  -3  -3   4    0.30    0.06
   3   3  -4    0.35    0.08
   3   3  -4    0.25    0.06
  -2  -4   4   22.02    0.42
  -2  -4   4   21.98    0.47
   2   4  -4   22.82    0.53
  -1  -5   4  150.09    2.60
   1   5  -4  151.65    2.53
   1   5  -4  152.00    2.69
   0  -6   4   52.65    1.01
   0   6  -4   53.05    1.10
   0   6  -4   51.86    0.94
   1  -7   4   21.85    0.52
  -1   7  -4   22.50    0.46
  -1   7  -4   21.36    0.60
   2  -8   4    1.03    0.12
  -2   8  -4    0.83    0.16
  -2   8  -4    0.99    0.10
   3  -9   4    1.64    0.16
  -3   9  -4    1.63    0.21
   4 -10   4    5.63    0.27
  -4  10  -4    5.76    0.36
   5 -11   4    5.61    0.28
  -5  11  -4    6.06    0.39
   6 -12   4    3.22    0.25
  -6  12  -4    2.89    0.33
  -7  13  -4    0.72    0.23
  -8  14  -4    0.88    0.25
  -9  15  -4   11.87    0.66
  21 -13  -4    0.10    0.20
 -20  12   4    0.10    0.16
  20 -12  -4    0.02    0.18
 -19  11   4    2.20    0.27
  19 -11  -4    2.14    0.32
 -18  10   4    1.54    0.22
  18 -10  -4    1.99    0.28
 -17   9   4    0.81    0.17
  17  -9  -4    1.10    0.22
 -16   8   4    1.59    0.20
  16  -8  -4    1.88    0.24
 -15   7   4    4.17    0.27
  15  -7  -4    3.10    0.28
 -14   6   4    2.32    0.21
  14  -6  -4    3.00    0.25
 -13   5   4   85.49    1.66
  13  -5  -4   86.61    1.52
  13  -5  -4   86.34    1.69
 -12   4   4    2.45    0.18
  12  -4  -4    2.27    0.12
  12  -4  -4    2.38    0.20
 -11   3   4   33.57    0.74
  11  -3  -4   34.71    0.75
  11  -3  -4   33.70    0.65
 -10   2   4   22.28    0.53
  10  -2  -4   23.16    0.46
  -9   1   4   40.63    0.82
   9  -1  -4   40.80    0.75
   9  -1  -4   41.07    0.81
  -8   0   4    4.61    0.19
   8   0  -4    4.73    0.18
   8   0  -4    4.65    0.15
  -7  -1   4   17.49    0.41
   7   1  -4   17.28    0.37
   7   1  -4   17.71    0.41
  -6  -2   4    0.96    0.10
   6   2  -4    1.04    0.11
   6   2  -4    0.88    0.08
  -5  -3   4    3.02    0.15
   5   3  -4    2.77    0.15
   5   3  -4    2.81    0.13
  -4  -4   4   49.24    0.90
   4   4  -4   49.71    0.97
   4   4  -4   48.97    0.92
   3   5  -4   70.60    1.31
   3   5  -4   72.88    1.37
  -2  -6   4    6.90    0.24
   2   6  -4    7.27    0.21
   2   6  -4    7.39    0.29
  -1  -7   4   21.44    0.51
   1   7  -4   21.65    0.59
   1   7  -4   21.20    0.46
   0  -8   4    2.46    0.16
   0   8  -4    2.58    0.14
   0   8  -4    2.86    0.24
   1  -9   4    0.90    0.13
  -1   9  -4    0.83    0.11
  -1   9  -4    0.71    0.16
   2 -10   4    0.71    0.13
  -2  10  -4    0.58    0.17
   3 -11   4   32.47    0.76
  -3  11  -4   32.06    0.93
   4 -12   4    0.70    0.15
  -4  12  -4    0.75    0.20
  -5  13  -4    0.01    0.16
  -6  14  -4    0.92    0.25
  -7  15  -4    2.03    0.34
 -22  12   4    1.32    0.26
  22 -12  -4    1.30    0.29
 -21  11   4    0.82    0.22
  21 -11  -4    0.62    0.22
 -20  10   4    6.90    0.40
  20 -10  -4    6.77    0.43
 -19   9   4    5.35    0.35
  19  -9  -4    5.14    0.37
 -18   8   4    1.15    0.19
  18  -8  -4    1.12    0.20
 -17   7   4    0.63    0.15
  17  -7  -4    0.47    0.16
 -16   6   4   39.19    0.94
  16  -6  -4   38.40    0.95
 -15   5   4   10.33    0.40
  15  -5  -4    9.33    0.38
  15  -5  -4    9.60    0.29
 -14   4   4   53.19    1.11
  14  -4  -4   49.74    1.08
  14  -4  -4   51.02    0.97
 -13   3   4   51.60    1.08
  13  -3  -4   52.36    0.98
 -12   2   4   10.70    0.35
  12  -2  -4   10.49    0.28
  12  -2  -4   10.48    0.33
 -11   1   4   10.77    0.34
  11  -1  -4   10.10    0.27
  11  -1  -4   10.31    0.31
 -10   0   4  110.67    1.98
  10   0  -4  109.39    1.94
  10   0  -4  110.67    1.91
  -9  -1   4   40.99    0.82
   9   1  -4   39.23    0.78
   9   1  -4   40.95    0.77
  -8  -2   4   22.15    0.53
   8   2  -4   23.17    0.50
   8   2  -4   22.82    0.48
  -7  -3   4   17.78    0.43
   7   3  -4   17.23    0.40
   7   3  -4   17.75    0.42
  -6  -4   4   98.26    1.73
   6   4  -4   97.37    1.73
   6   4  -4   97.30    1.76
  -5  -5   4    0.07    0.06
   5   5  -4    0.10    0.06
   5   5  -4    0.03    0.03
  -4  -6   4   66.90    1.23
   4   6  -4   69.06    1.34
   4   6  -4   69.95    1.28
   3   7  -4    0.37    0.08
   3   7  -4    0.46    0.12
   3   7  -4    0.32    0.08
  -2  -8   4    0.31    0.10
   2   8  -4    0.39    0.09
   2   8  -4    0.37    0.13
  -1  -9   4    0.06    0.08
   1   9  -4    0.02    0.11
   1   9  -4    0.04    0.08
   0 -10   4    7.70    0.31
   0  10  -4    7.40    0.38
   1 -11   4    0.17    0.11
  -1  11  -4    0.23    0.15
   2 -12   4    3.09    0.24
  -2  12  -4    3.25    0.34
  -3  13  -4    0.97    0.23
  -4  14  -4    0.28    0.18
  -5  15  -4    1.56    0.30
  -6  16  -4    4.62    0.50
 -23  11   4    5.48    0.40
  23 -11  -4    5.26    0.47
 -22  10   4    6.88    0.42
  22 -10  -4    6.50    0.45
 -21   9   4    0.87    0.20
  21  -9  -4    0.70    0.21
 -20   8   4    1.21    0.21
  20  -8  -4    1.17    0.22
 -19   7   4    7.57    0.38
  19  -7  -4    7.90    0.40
 -18   6   4   10.78    0.44
  18  -6  -4   11.51    0.46
 -17   5   4    1.72    0.20
  17  -5  -4    1.61    0.15
 -16   4   4   43.27    1.00
  16  -4  -4   44.84    0.98
  16  -4  -4   42.45    0.87
 -15   3   4    4.06    0.25
  15  -3  -4    4.27    0.19
  15  -3  -4    4.42    0.23
 -14   2   4    2.83    0.21
  14  -2  -4    2.91    0.18
  14  -2  -4    2.90    0.16
 -13   1   4   24.56    0.62
  13  -1  -4   26.07    0.58
  13  -1  -4   25.27    0.55
 -12   0   4   17.96    0.49
  12   0  -4   18.07    0.43
  12   0  -4   18.34    0.44
 -11  -1   4   10.33    0.34
  11   1  -4    9.83    0.28
  11   1  -4   10.20    0.29
 -10  -2   4   22.62    0.56
  10   2  -4   22.20    0.49
  10   2  -4   21.65    0.49
  -9  -3   4   10.56    0.35
   9   3  -4   10.26    0.30
   9   3  -4   10.65    0.30
  -8  -4   4    1.57    0.15
   8   4  -4    1.72    0.14
   8   4  -4    1.54    0.12
  -7  -5   4   16.46    0.42
   7   5  -4   16.65    0.41
   7   5  -4   15.87    0.42
  -6  -6   4   19.01    0.45
   6   6  -4   18.80    0.49
   6   6  -4   18.59    0.46
  -5  -7   4   24.65    0.55
   5   7  -4   25.52    0.58
   4   8  -4    1.01    0.13
   4   8  -4    0.87    0.12
   4   8  -4    1.27    0.17
  -3  -9   4    0.50    0.11
   3   9  -4    0.83    0.16
   3   9  -4    0.61    0.11
  -2 -10   4    0.33    0.11
   2  10  -4    0.38    0.11
   2  10  -4    0.44    0.15
  -1 -11   4   14.03    0.44
   1  11  -4   13.33    0.53
   0 -12   4    0.05    0.12
   0  12  -4    0.08    0.16
   1 -13   4    1.54    0.20
  -1  13  -4    1.36    0.25
  -2  14  -4    4.25    0.41
  -3  15  -4    0.95    0.26
  -4  16  -4   -0.16    0.19
 -25  11   4    1.15    0.26
  25 -11  -4    1.51    0.30
 -24  10   4    0.36    0.20
  24 -10  -4    0.56    0.22
 -23   9   4    4.40    0.39
  23  -9  -4    3.97    0.39
 -22   8   4    0.31    0.17
  22  -8  -4    0.26    0.18
 -21   7   4    3.54    0.33
  21  -7  -4    3.60    0.32
 -20   6   4    8.35    0.41
 -19   5   4   13.72    0.52
  19  -5  -4   14.08    0.49
 -18   4   4    2.63    0.25
  18  -4  -4    2.72    0.19
  18  -4  -4    2.67    0.23
 -17   3   4    1.59    0.20
  17  -3  -4    1.90    0.18
  17  -3  -4    1.66    0.15
 -16   2   4    2.69    0.24
  16  -2  -4    2.74    0.17
  16  -2  -4    2.80    0.19
 -15   1   4    1.25    0.16
  15  -1  -4    1.26    0.13
  15  -1  -4    1.09    0.12
 -14   0   4   -0.02    0.10
  14   0  -4    0.14    0.07
  14   0  -4    0.24    0.08
 -13  -1   4   24.26    0.62
  13   1  -4   24.86    0.56
  13   1  -4   24.05    0.53
 -12  -2   4   10.60    0.39
  12   2  -4    9.94    0.29
  12   2  -4   10.22    0.31
 -11  -3   4   34.15    0.79
  11   3  -4   34.67    0.72
  11   3  -4   33.44    0.68
 -10  -4   4   69.82    1.36
  10   4  -4   69.82    1.28
  10   4  -4   68.69    1.31
  -9  -5   4    3.98    0.24
   9   5  -4    3.49    0.18
   9   5  -4    3.81    0.19
  -8  -6   4    3.03    0.21
   8   6  -4    3.29    0.18
   8   6  -4    3.23    0.19
  -7  -7   4    4.03    0.22
   7   7  -4    4.71    0.24
   7   7  -4    4.03    0.20
  -6  -8   4    6.65    0.28
   6   8  -4    6.62    0.27
   6   8  -4    7.31    0.32
   5   9  -4    4.28    0.23
   5   9  -4    3.96    0.26
   4  10  -4   18.74    0.50
   4  10  -4   18.87    0.61
  -3 -11   4   18.28    0.53
   3  11  -4   18.40    0.63
  -2 -12   4    1.63    0.19
   2  12  -4    1.95    0.26
  -1 -13   4    0.41    0.15
   1  13  -4    0.45    0.19
   0  14  -4    8.54    0.50
  -1  15  -4    0.05    0.18
  -2  16  -4    7.34    0.51
 -26  10   4    5.32    0.45
 -25   9   4    4.16    0.40
 -24   8   4   -0.08    0.15
  24  -8  -4   -0.03    0.10
 -23   7   4    2.57    0.30
  23  -7  -4    2.51    0.29
 -22   6   4    1.99    0.26
  22  -6  -4    1.83    0.24
 -21   5   4    0.15    0.14
  21  -5  -4    0.23    0.13
 -20   4   4   22.37    0.70
  20  -4  -4   23.05    0.65
  20  -4  -4   23.61    0.59
 -19   3   4    1.02    0.20
  19  -3  -4    0.93    0.15
  19  -3  -4    0.96    0.13
 -18   2   4    2.95    0.27
  18  -2  -4    3.29    0.20
  18  -2  -4    2.96    0.21
 -17   1   4   82.45    1.68
  17  -1  -4   85.12    1.57
  17  -1  -4   82.49    1.57
 -16   0   4   26.31    0.70
  16   0  -4   25.78    0.61
  16   0  -4   26.03    0.59
 -15  -1   4    1.48    0.20
  15   1  -4    1.35    0.14
  15   1  -4    1.38    0.13
 -14  -2   4    2.81    0.24
  14   2  -4    2.55    0.17
  14   2  -4    2.94    0.17
 -13  -3   4   50.26    1.11
  13   3  -4   51.42    1.03
  13   3  -4   51.49    0.96
 -12  -4   4    2.67    0.23
  12   4  -4    2.37    0.15
  12   4  -4    2.28    0.17
 -11  -5   4   72.68    1.46
  11   5  -4   73.62    1.35
  11   5  -4   75.10    1.41
 -10  -6   4    5.68    0.29
  10   6  -4    5.62    0.25
  10   6  -4    5.75    0.23
  -9  -7   4    0.03    0.12
   9   7  -4    0.00    0.07
   9   7  -4    0.09    0.09
  -8  -8   4    1.72    0.18
   8   8  -4    1.72    0.18
   8   8  -4    1.38    0.15
  -7  -9   4   44.26    0.97
   7   9  -4   47.44    1.04
   7   9  -4   46.70    0.98
  -6 -10   4   21.87    0.57
   6  10  -4   21.63    0.59
   5  11  -4    0.31    0.14
  -4 -12   4    4.56    0.27
   4  12  -4    4.26    0.33
  -3 -13   4    1.21    0.19
   3  13  -4    1.30    0.24
  -2 -14   4    0.78    0.18
   2  14  -4    0.67    0.20
   1  15  -4    0.00    0.18
   0  16  -4    6.92    0.49
 -27   9   4    0.64    0.22
 -26   8   4    0.60    0.21
 -25   7   4    0.87    0.23
 -24   6   4    2.37    0.30
 -23   5   4   24.62    0.79
 -22   4   4    5.41    0.35
 -21   3   4    5.32    0.34
  21  -3  -4    6.15    0.28
 -20   2   4   19.59    0.64
  20  -2  -4   20.20    0.54
 -19   1   4   73.78    1.54
  19  -1  -4   69.56    1.40
 -18   0   4    0.13    0.14
  18   0  -4    0.42    0.11
 -17  -1   4   84.25    1.69
  17   1  -4   81.63    1.58
 -16  -2   4    3.16    0.29
  16   2  -4    2.61    0.20
 -15  -3   4    3.93    0.30
  15   3  -4    3.78    0.21
 -14  -4   4   50.22    1.13
  14   4  -4   50.01    1.04
 -13  -5   4   87.00    1.73
  13   5  -4   86.11    1.55
  13   5  -4   88.46    1.66
 -12  -6   4    0.75    0.17
  12   6  -4    0.73    0.13
  12   6  -4    0.79    0.11
 -11  -7   4    5.31    0.31
  11   7  -4    4.78    0.23
  11   7  -4    5.18    0.25
 -10  -8   4   36.47    0.85
  10   8  -4   34.63    0.81
  10   8  -4   36.94    0.82
  -9  -9   4   11.91    0.43
   9   9  -4   12.06    0.42
   9   9  -4   12.18    0.41
  -8 -10   4    3.25    0.25
   8  10  -4    3.30    0.24
   8  10  -4    2.93    0.25
  -7 -11   4   24.06    0.64
   7  11  -4   23.36    0.70
   7  11  -4   23.36    0.64
  -5 -13   4    1.10    0.19
   5  13  -4    1.49    0.24
  -4 -14   4    0.08    0.13
   4  14  -4    0.11    0.16
   3  15  -4    1.10    0.26
   2  16  -4    2.14    0.34
   1  17  -4    0.03    0.18
 -28   8   4    0.12    0.19
 -27   7   4    1.18    0.26
 -26   6   4    0.94    0.24
 -25   5   4    1.47    0.25
 -24   4   4    2.58    0.30
 -23   3   4    5.14    0.36
  23  -3  -4    5.56    0.29
 -22   2   4    1.19    0.21
  22  -2  -4    1.38    0.18
 -21   1   4    0.96    0.20
  21  -1  -4    1.03    0.16
 -20   0   4   39.12    0.99
  20   0  -4   38.50    0.88
 -19  -1   4   70.32    1.51
  19   1  -4   70.53    1.41
 -18  -2   4    3.38    0.30
  18   2  -4    2.50    0.21
 -17  -3   4    1.93    0.27
  17   3  -4    1.90    0.18
 -16  -4   4   42.33    1.05
  16   4  -4   43.27    0.95
 -15  -5   4    9.52    0.44
  15   5  -4   10.00    0.36
 -14  -6   4    2.56    0.27
  14   6  -4    2.60    0.21
 -13  -7   4    0.00    0.16
  13   7  -4   -0.03    0.09
 -12  -8   4    0.28    0.15
  12   8  -4    0.06    0.10
 -11  -9   4    9.52    0.41
  11   9  -4    9.95    0.37
  11   9  -4   10.10    0.38
 -10 -10   4   46.60    1.06
  10  10  -4   46.69    1.05
  10  10  -4   46.60    1.04
  -9 -11   4    6.34    0.36
   9  11  -4    6.03    0.34
   9  11  -4    6.18    0.31
   8  12  -4    0.37    0.13
   8  12  -4    0.30    0.14
   7  13  -4    2.59    0.29
  -6 -14   4    0.49    0.16
   6  14  -4    0.26    0.14
   5  15  -4    0.32    0.19
   4  16  -4    0.55    0.23
   3  17  -4    1.15    0.29
 -29   7   4    0.02    0.18
 -28   6   4    0.44    0.20
 -27   5   4   -0.11    0.16
 -26   4   4    1.32    0.25
 -25   3   4    3.07    0.34
  25  -3  -4    2.80    0.25
 -24   2   4    3.57    0.34
  24  -2  -4    3.08    0.25
 -23   1   4    1.95    0.26
  23  -1  -4    1.19    0.17
 -22   0   4    8.06    0.42
  22   0  -4    7.94    0.35
 -21  -1   4    1.10    0.21
  21   1  -4    1.04    0.16
 -20  -2   4   19.68    0.66
  20   2  -4   19.68    0.57
 -19  -3   4    1.12    0.23
  19   3  -4    1.09    0.17
 -18  -4   4    2.84    0.31
  18   4  -4    2.75    0.23
 -17  -5   4    1.26    0.25
  17   5  -4    1.54    0.18
 -16  -6   4   38.82    0.98
  16   6  -4   36.75    0.88
 -15  -7   4    3.30    0.32
  15   7  -4    3.72    0.25
 -14  -8   4    3.02    0.30
  14   8  -4    2.88    0.24
 -13  -9   4   11.30    0.47
  13   9  -4   11.84    0.43
 -12 -10   4    0.06    0.17
  12  10  -4    0.20    0.12
 -11 -11   4    8.98    0.43
  11  11  -4    9.03    0.39
  10  12  -4    0.88    0.17
   9  13  -4    1.39    0.20
  -8 -14   4    2.85    0.28
  -7 -15   4    5.44    0.35
 -30   6   4    0.32    0.21
 -29   5   4    0.39    0.21
 -28   4   4   -0.14    0.18
 -27   3   4    1.05    0.24
 -26   2   4    0.08    0.18
  26  -2  -4    0.29    0.14
 -25   1   4    3.04    0.34
  25  -1  -4    3.06    0.26
 -24   0   4    0.08    0.16
  24   0  -4    0.03    0.12
 -23  -1   4    1.16    0.23
  23   1  -4    1.55    0.20
 -22  -2   4    1.42    0.25
  22   2  -4    1.15    0.18
 -21  -3   4    5.61    0.38
  21   3  -4    5.30    0.30
 -20  -4   4   23.55    0.76
  20   4  -4   23.10    0.66
 -19  -5   4   13.30    0.59
  19   5  -4   14.52    0.50
 -18  -6   4   10.35    0.52
  18   6  -4   10.36    0.41
 -17  -7   4    0.65    0.22
  17   7  -4    0.54    0.15
 -16  -8   4    2.07    0.28
  16   8  -4    1.81    0.21
 -15  -9   4    0.30    0.19
  15   9  -4    0.23    0.12
 -14 -10   4    9.57    0.47
  14  10  -4    8.75    0.39
 -13 -11   4    7.79    0.44
  13  11  -4    7.11    0.35
 -12 -12   4    0.04    0.19
  12  12  -4   -0.23    0.12
  11  13  -4    0.07    0.13
  10  14  -4   10.89    0.47
  -9 -15   4    4.84    0.37
 -30   4   4    1.59    0.30
 -29   3   4    1.56    0.28
 -28   2   4    0.27    0.20
  28  -2  -4    0.12    0.15
 -27   1   4    1.13    0.24
  27  -1  -4    1.01    0.19
 -26   0   4    0.50    0.19
  26   0  -4    0.25    0.15
 -25  -1   4    3.04    0.33
  25   1  -4    2.96    0.27
 -24  -2   4    3.09    0.33
  24   2  -4    2.94    0.26
 -23  -3   4    6.04    0.43
  23   3  -4    5.59    0.33
 -22  -4   4    5.85    0.41
  22   4  -4    6.62    0.35
 -21  -5   4    0.61    0.23
  21   5  -4   -0.09    0.12
 -20  -6   4    8.40    0.51
  20   6  -4    7.71    0.37
 -19  -7   4    7.14    0.45
  19   7  -4    7.39    0.36
 -18  -8   4    1.37    0.27
  18   8  -4    1.00    0.18
 -17  -9   4    0.76    0.24
  17   9  -4    0.93    0.17
 -16 -10   4   11.94    0.56
  16  10  -4   12.33    0.48
 -15 -11   4    1.92    0.30
  15  11  -4    1.99    0.23
 -14 -12   4    0.03    0.20
  14  12  -4    0.57    0.17
  13  13  -4   -0.01    0.14
  12  14  -4    0.49    0.17
  11  15  -4    0.99    0.22
 -31   3   4    1.43    0.29
 -30   2   4    0.31    0.20
 -29   1   4    5.30    0.45
  29  -1  -4    5.45    0.35
 -28   0   4    7.04    0.45
  28   0  -4    7.11    0.39
 -27  -1   4    1.10    0.26
  27   1  -4    1.48    0.22
 -26  -2   4    0.38    0.21
  26   2  -4    0.26    0.16
 -25  -3   4    2.66    0.33
  25   3  -4    2.71    0.27
 -24  -4   4    2.00    0.30
  24   4  -4    1.96    0.24
 -23  -5   4   24.65    0.85
  23   5  -4   25.37    0.74
 -22  -6   4    1.48    0.29
  22   6  -4    2.12    0.24
 -21  -7   4    3.79    0.40
  21   7  -4    3.95    0.32
 -20  -8   4    1.14    0.29
  20   8  -4    1.33    0.21
 -19  -9   4    4.92    0.43
  19   9  -4    5.28    0.33
 -18 -10   4    2.22    0.33
  18  10  -4    2.36    0.27
 -17 -11   4    0.87    0.28
  17  11  -4    0.69    0.19
 -16 -12   4    0.21    0.24
  16  12  -4    0.39    0.17
  15  13  -4    0.83    0.20
  14  14  -4    1.79    0.25
  13  15  -4    2.59    0.30
 -31   1   4    3.70    0.41
 -30   0   4    0.19    0.21
  30   0  -4   -0.10    0.15
 -29  -1   4    6.98    0.47
  29   1  -4    5.44    0.37
 -28  -2   4    0.00    0.20
  28   2  -4   -0.10    0.13
 -27  -3   4    1.06    0.28
  27   3  -4    1.25    0.22
 -26  -4   4    1.45    0.29
  26   4  -4    1.42    0.22
 -25  -5   4    1.25    0.30
  25   5  -4    1.45    0.23
 -24  -6   4    2.80    0.38
  24   6  -4    2.93    0.30
 -23  -7   4    2.43    0.36
  23   7  -4    2.53    0.27
 -22  -8   4   -0.03    0.25
  22   8  -4    0.15    0.15
 -21  -9   4    0.41    0.27
  21   9  -4    0.79    0.19
 -20 -10   4    5.68    0.49
  20  10  -4    5.93    0.36
 -19 -11   4    2.32    0.37
  19  11  -4    1.72    0.24
 -18 -12   4    3.63    0.42
  18  12  -4    4.27    0.35
  17  13  -4    0.93    0.20
  16  14  -4   -0.12    0.15
  15  15  -4    1.43    0.25
  32   0  -4    5.66    0.39
 -31  -1   4    4.19    0.42
  31   1  -4    3.98    0.36
 -30  -2   4    0.47    0.23
  30   2  -4    0.22    0.18
 -29  -3   4    1.20    0.29
  29   3  -4    1.50    0.25
 -28  -4   4   -0.10    0.21
  28   4  -4   -0.03    0.16
 -27  -5   4    0.27    0.24
  27   5  -4   -0.01    0.16
 -26  -6   4    0.87    0.29
  26   6  -4    0.88    0.20
 -25  -7   4    1.29    0.33
  25   7  -4    0.49    0.18
 -24  -8   4    0.04    0.27
  24   8  -4   -0.04    0.16
 -23  -9   4    3.79    0.44
  23   9  -4    4.45    0.38
 -22 -10   4    6.41    0.55
  22  10  -4    7.04    0.41
 -21 -11   4    0.78    0.29
  21  11  -4    1.07    0.22
 -20 -12   4   -0.26    0.26
  20  12  -4    0.00    0.15
  19  13  -4   -0.06    0.16
  18  14  -4    0.15    0.18
  32   2  -4    0.53    0.21
 -31  -3   4    1.17    0.30
  31   3  -4    0.71    0.21
 -30  -4   4    1.56    0.32
  30   4  -4    1.38    0.25
 -29  -5   4    0.82    0.28
  29   5  -4    0.56    0.19
 -28  -6   4    0.81    0.31
  28   6  -4    0.61    0.21
 -27  -7   4    1.20    0.34
  27   7  -4    0.87    0.23
 -26  -8   4    0.89    0.33
  26   8  -4    0.84    0.23
 -25  -9   4    3.79    0.45
  25   9  -4    4.65    0.39
 -24 -10   4    0.13    0.29
  24  10  -4    0.77    0.21
 -23 -11   4    4.96    0.53
  23  11  -4    4.94    0.40
 -22 -12   4    1.18    0.36
  22  12  -4    1.54    0.26
 -21 -13   4   -0.04    0.29
 -29  -7   4    0.36    0.28
  29   7  -4    0.05    0.19
 -28  -8   4   -0.02    0.27
  28   8  -4   -0.11    0.17
 -27  -9   4    0.61    0.31
 -26 -10   4    4.98    0.53
 -25 -11   4    0.70    0.34
 -24 -12   4    0.40    0.32
  21  11   5   -0.04    0.16
  22  10   5    0.12    0.17
  23   9   5    2.65    0.33
  24   8   5    2.46    0.33
  18  12   5    1.29    0.25
 -18 -12  -5    0.86    0.34
  19  11   5    5.28    0.41
 -19 -11  -5    4.66    0.50
  20  10   5    2.02    0.28
 -20 -10  -5    1.35    0.35
  21   9   5    0.24    0.18
 -21  -9  -5    0.07    0.28
  22   8   5    0.33    0.19
 -22  -8  -5   -0.05    0.25
  23   7   5    6.87    0.44
 -23  -7  -5    7.13    0.61
  24   6   5    0.11    0.18
 -24  -6  -5   -0.10    0.29
  25   5   5    0.11    0.17
 -25  -5  -5    0.26    0.31
  26   4   5    2.28    0.30
 -26  -4  -5    2.17    0.40
  27   3   5    3.02    0.35
 -27  -3  -5    3.44    0.45
 -28  -2  -5    0.33    0.27
 -15 -13  -5    0.27    0.25
  16  12   5    1.37    0.24
 -16 -12  -5    2.21    0.38
  17  11   5    5.23    0.39
 -17 -11  -5    5.21    0.50
  18  10   5    0.44    0.18
 -18 -10  -5    0.36    0.28
  19   9   5    2.23    0.28
 -19  -9  -5    1.70    0.36
  20   8   5    1.14    0.24
 -20  -8  -5    1.15    0.32
  21   7   5    1.85    0.26
 -21  -7  -5    1.64    0.36
  22   6   5    1.24    0.23
 -22  -6  -5    1.03    0.31
  23   5   5    0.24    0.17
 -23  -5  -5    0.19    0.27
  24   4   5    1.46    0.25
 -24  -4  -5    1.25    0.33
  25   3   5    3.80    0.36
 -25  -3  -5    2.91    0.41
  26   2   5    7.46    0.46
 -26  -2  -5    7.94    0.53
  27   1   5    2.16    0.30
 -27  -1  -5    2.25    0.36
 -28   0  -5   -0.16    0.21
 -11 -15  -5    0.28    0.26
 -12 -14  -5    6.32    0.53
 -13 -13  -5    6.81    0.54
  14  12   5    1.42    0.22
 -14 -12  -5    0.85    0.28
  15  11   5    1.44    0.23
 -15 -11  -5    1.42    0.30
  16  10   5    0.73    0.18
 -16 -10  -5    0.44    0.25
  17   9   5    1.57    0.24
 -17  -9  -5    1.17    0.29
  18   8   5    0.87    0.21
 -18  -8  -5    0.69    0.28
  19   7   5    3.33    0.31
 -19  -7  -5    3.54    0.42
  20   6   5    0.17    0.16
 -20  -6  -5    0.14    0.23
  21   5   5    3.83    0.34
 -21  -5  -5    3.28    0.40
  22   4   5    9.72    0.47
 -22  -4  -5    9.32    0.56
  23   3   5    3.57    0.34
 -23  -3  -5    3.76    0.43
  24   2   5    0.44    0.20
 -24  -2  -5    0.65    0.29
  25   1   5    0.14    0.18
 -25  -1  -5    0.39    0.24
  26   0   5   -0.02    0.18
 -26   0  -5    0.06    0.20
  27  -1   5    2.42    0.32
 -27   1  -5    1.95    0.32
  -9 -15  -5    0.72    0.27
 -10 -14  -5    3.75    0.41
 -11 -13  -5    0.82    0.26
 -12 -12  -5    8.90    0.50
  13  11   5    1.64    0.22
 -13 -11  -5    1.83    0.30
  14  10   5    1.51    0.22
 -14 -10  -5    1.22    0.26
  15   9   5    0.11    0.14
 -15  -9  -5    0.25    0.20
  16   8   5   26.44    0.78
 -16  -8  -5   27.46    0.89
  17   7   5   13.28    0.53
 -17  -7  -5   14.72    0.64
  18   6   5    0.35    0.15
 -18  -6  -5    0.10    0.24
  19   5   5    0.90    0.19
 -19  -5  -5    0.94    0.26
  20   4   5    0.12    0.14
 -20  -4  -5    0.08    0.22
  21   3   5    0.05    0.14
 -21  -3  -5    0.08    0.24
  22   2   5    5.11    0.38
 -22  -2  -5    6.09    0.50
  23   1   5    0.24    0.16
 -23  -1  -5    0.13    0.21
  24   0   5    0.07    0.16
 -24   0  -5   -0.10    0.20
  25  -1   5    0.27    0.18
 -25   1  -5    0.15    0.20
  26  -2   5    7.46    0.44
 -26   2  -5    8.30    0.49
  27  -3   5    2.51    0.32
   6  16   5    0.44    0.24
   7  15   5   -0.09    0.18
   8  14   5    0.24    0.22
 -10 -12  -5    3.27    0.34
  11  11   5    0.16    0.11
 -11 -11  -5    0.18    0.18
  12  10   5    1.89    0.22
 -12 -10  -5    1.88    0.27
  13   9   5    4.15    0.29
 -13  -9  -5    4.77    0.40
  14   8   5   35.06    0.90
 -14  -8  -5   35.46    0.99
  15   7   5    2.95    0.27
 -15  -7  -5    2.71    0.32
  16   6   5   19.53    0.62
 -16  -6  -5   19.04    0.71
  17   5   5    3.18    0.28
 -17  -5  -5    3.57    0.37
  18   4   5    0.85    0.18
 -18  -4  -5    0.40    0.22
  19   3   5    0.79    0.18
 -19  -3  -5    0.14    0.21
  20   2   5    3.15    0.30
 -20  -2  -5    2.52    0.36
  21   1   5    2.35    0.26
 -21  -1  -5    2.47    0.34
  22   0   5   -0.14    0.12
 -22   0  -5    0.22    0.21
  23  -1   5    0.17    0.18
 -23   1  -5    0.38    0.21
  24  -2   5    0.35    0.19
 -24   2  -5    0.62    0.21
  25  -3   5    3.31    0.35
 -25   3  -5    3.08    0.34
  26  -4   5    2.51    0.32
  27  -5   5    3.61    0.36
   4  16   5    0.72    0.25
   5  15   5   -0.04    0.19
   6  14   5    0.90    0.23
   7  13   5    0.35    0.19
   8  12   5    5.46    0.36
   9  11   5   -0.06    0.11
   9  11   5   -0.11    0.16
  10  10   5    0.64    0.13
  11   9   5    0.62    0.14
 -11  -9  -5    0.25    0.18
  12   8   5    3.93    0.29
 -12  -8  -5    3.54    0.32
  13   7   5   22.31    0.64
 -13  -7  -5   22.79    0.72
  14   6   5    7.92    0.37
 -14  -6  -5    7.94    0.42
  15   5   5   -0.15    0.10
 -15  -5  -5    0.21    0.18
  16   4   5    2.33    0.24
 -16  -4  -5    2.07    0.28
  17   3   5    2.36    0.25
 -17  -3  -5    2.29    0.30
  18   2   5    0.02    0.11
 -18  -2  -5   -0.16    0.18
  19   1   5    1.93    0.24
 -19  -1  -5    1.71    0.30
  20   0   5    0.00    0.13
 -20   0  -5    0.02    0.20
  21  -1   5    2.16    0.25
 -21   1  -5    2.87    0.32
  22  -2   5    5.12    0.38
 -22   2  -5    6.41    0.41
  23  -3   5    4.06    0.35
 -23   3  -5    3.95    0.36
  24  -4   5    1.17    0.24
  25  -5   5    0.16    0.19
  26  -6   5    0.19    0.20
   2  16   5   -0.11    0.19
   3  15   5   -0.13    0.18
   4  14   5    0.08    0.16
   5  13   5    0.23    0.19
   6  12   5    1.39    0.23
   7  11   5    5.27    0.35
   8  10   5    6.48    0.30
   8  10   5    5.79    0.36
   9   9   5    2.26    0.20
   9   9   5    3.45    0.29
  10   8   5    5.80    0.29
 -10  -8  -5    4.93    0.32
  11   7   5    0.33    0.12
 -11  -7  -5    0.30    0.15
  12   6   5    0.02    0.10
 -12  -6  -5    0.19    0.15
  13   5   5    1.62    0.19
 -13  -5  -5    1.66    0.24
  14   4   5    0.88    0.16
 -14  -4  -5    0.86    0.22
  15   3   5    1.18    0.18
 -15  -3  -5    1.43    0.24
  16   2   5   15.00    0.51
 -16  -2  -5   13.81    0.55
  17   1   5    2.26    0.23
 -17  -1  -5    2.35    0.30
  18   0   5   -0.06    0.12
 -18   0  -5   -0.16    0.18
  19  -1   5    1.73    0.23
 -19   1  -5    1.67    0.26
  20  -2   5    2.67    0.28
 -20   2  -5    3.09    0.31
  21  -3   5    0.10    0.16
 -21   3  -5    0.17    0.07
  22  -4   5    9.31    0.46
 -22   4  -5    9.80    0.47
  23  -5   5    0.22    0.18
  24  -6   5   -0.20    0.17
  -1  17   5    0.17    0.22
   0  16   5   -0.10    0.18
   0 -16  -5   -0.14    0.17
   1  15   5    0.69    0.21
  -1 -15  -5    1.02    0.23
   2  14   5   -0.06    0.17
  -2 -14  -5    0.38    0.17
   3  13   5   12.09    0.52
  -3 -13  -5   12.49    0.53
   4  12   5    7.63    0.40
  -4 -12  -5    7.17    0.38
   5  11   5    1.14    0.20
  -5 -11  -5    1.20    0.19
   6  10   5    3.47    0.22
   6  10   5    2.66    0.26
  -6 -10  -5    3.30    0.25
   7   9   5    7.96    0.38
   7   9   5    7.86    0.31
   8   8   5    2.25    0.23
   8   8   5    1.76    0.17
   9   7   5   16.34    0.49
   9   7   5   16.92    0.54
  10   6   5    0.70    0.13
 -10  -6  -5    0.36    0.15
  11   5   5    0.62    0.13
 -11  -5  -5    0.41    0.16
  12   4   5   18.76    0.54
 -12  -4  -5   17.70    0.58
  13   3   5   56.68    1.20
 -13  -3  -5   55.81    1.25
  14   2   5   19.45    0.57
 -14  -2  -5   20.41    0.66
  15   1   5    0.27    0.12
 -15  -1  -5    0.20    0.18
  16   0   5    0.03    0.11
 -16   0  -5    0.15    0.17
  17  -1   5    2.06    0.23
 -17   1  -5    2.39    0.28
  18  -2   5    0.10    0.13
 -18   2  -5    0.20    0.15
  19  -3   5    0.80    0.19
 -19   3  -5    0.85    0.18
  20  -4   5   -0.15    0.13
 -20   4  -5    0.09    0.14
  21  -5   5    4.33    0.36
  22  -6   5    1.30    0.25
  23  -7   5    6.87    0.43
  -3  17   5    8.82    0.51
  -2  16   5    0.77    0.23
   2 -16  -5    0.48    0.21
  -1  15   5   -0.09    0.17
   1 -15  -5    0.15    0.18
   0  14   5    9.67    0.48
   0 -14  -5    9.85    0.51
   1  13   5   33.39    0.92
  -1 -13  -5   32.81    0.94
   2  12   5    0.63    0.18
  -2 -12  -5    0.86    0.19
   3  11   5    4.90    0.31
  -3 -11  -5    4.29    0.30
   4  10   5    5.56    0.25
   4  10   5    5.60    0.33
  -4 -10  -5    5.13    0.30
   5   9   5    5.76    0.25
   5   9   5    5.75    0.31
  -5  -9  -5    6.27    0.30
   6   8   5   44.60    1.02
   6   8   5   43.88    0.93
  -6  -8  -5   45.49    0.96
   7   7   5   19.00    0.51
   7   7   5   19.84    0.57
  -7  -7  -5   19.90    0.50
   8   6   5    0.12    0.08
   8   6   5    0.35    0.13
  -8  -6  -5    0.15    0.08
   9   5   5    8.96    0.33
  -9  -5  -5    8.53    0.37
  -9  -5  -5    8.86    0.27
  10   4   5   80.54    1.57
 -10  -4  -5   81.92    1.61
  11   3   5   74.48    1.45
 -11  -3  -5   70.74    1.47
  12   2   5    4.58    0.25
 -12  -2  -5    5.05    0.33
  13   1   5    5.00    0.27
 -13  -1  -5    5.69    0.36
  14   0   5   -0.09    0.09
 -14   0  -5   -0.11    0.17
  15  -1   5    0.32    0.12
 -15   1  -5    0.22    0.16
  16  -2   5   14.75    0.50
  17  -3   5    2.69    0.25
 -17   3  -5    2.79    0.27
  18  -4   5    0.75    0.18
 -18   4  -5    1.03    0.19
  19  -5   5    0.59    0.18
  20  -6   5    0.08    0.15
  21  -7   5    2.15    0.27
  -4  16   5    0.70    0.22
   4 -16  -5    0.48    0.23
  -3  15   5   -0.06    0.17
   3 -15  -5    0.50    0.21
  -2  14   5    1.24    0.23
   2 -14  -5    0.93    0.23
  -1  13   5   -0.08    0.14
   1 -13  -5   -0.01    0.14
   0  12   5   28.58    0.81
   0 -12  -5   30.79    0.87
   1  11   5   16.80    0.56
  -1 -11  -5   16.84    0.58
   2  10   5    2.75    0.25
  -2 -10  -5    2.14    0.22
   3   9   5    0.04    0.07
   3   9   5    0.02    0.11
  -3  -9  -5    0.14    0.10
   4   8   5   33.99    0.83
   4   8   5   34.48    0.73
  -4  -8  -5   35.02    0.80
   5   7   5   18.99    0.54
   5   7   5   18.24    0.46
  -5  -7  -5   18.32    0.49
   6   6   5    8.75    0.30
   6   6   5    9.14    0.35
  -6  -6  -5    9.25    0.30
   7   5   5    0.98    0.12
   7   5   5    1.08    0.15
  -7  -5  -5    1.17    0.12
   8   4   5   24.86    0.59
  -8  -4  -5   23.22    0.60
  -8  -4  -5   24.14    0.52
   9   3   5    9.14    0.32
  -9  -3  -5    7.92    0.34
  -9  -3  -5    8.37    0.25
  10   2   5   99.49    1.86
 -10  -2  -5   99.48    1.88
 -10  -2  -5   98.80    1.73
  11   1   5    6.75    0.29
 -11  -1  -5    7.59    0.36
 -11  -1  -5    7.26    0.24
  12   0   5    0.12    0.09
 -12   0  -5    0.04    0.07
 -12   0  -5   -0.13    0.13
  13  -1   5    5.41    0.28
 -13   1  -5    5.55    0.25
  14  -2   5   20.23    0.57
 -14   2  -5   20.21    0.60
 -14   2  -5   20.23    0.53
  15  -3   5    1.21    0.17
 -15   3  -5    1.65    0.19
 -15   3  -5    1.45    0.20
  16  -4   5    2.34    0.24
 -16   4  -5    2.30    0.23
 -16   4  -5    2.53    0.24
  17  -5   5    3.07    0.27
 -17   5  -5    3.26    0.28
 -17   5  -5    2.82    0.26
  18  -6   5    0.49    0.17
 -18   6  -5    0.48    0.17
  19  -7   5    3.33    0.30
 -19   7  -5    3.61    0.34
  20  -8   5    1.56    0.24
  -6  16   5    0.64    0.21
   6 -16  -5    0.63    0.24
  -5  15   5    0.39    0.19
   5 -15  -5    0.73    0.22
  -4  14   5    0.03    0.14
   4 -14  -5    0.13    0.17
  -3  13   5   13.13    0.51
   3 -13  -5   11.99    0.56
  -2  12   5   27.02    0.76
   2 -12  -5   26.78    0.82
  -1  11   5    9.90    0.41
   1 -11  -5   10.24    0.46
   0  10   5    3.06    0.25
   0 -10  -5    2.78    0.26
   1   9   5    1.11    0.11
   1   9   5    0.99    0.16
  -1  -9  -5    1.14    0.17
   2   8   5    3.13    0.23
   2   8   5    3.39    0.17
  -2  -8  -5    3.43    0.23
   3   7   5    4.19    0.19
   3   7   5    4.23    0.24
  -3  -7  -5    4.25    0.23
   4   6   5   83.00    1.59
   4   6   5   82.44    1.51
  -4  -6  -5   83.29    1.55
   5   5   5   10.72    0.32
   5   5   5   10.63    0.35
  -5  -5  -5   10.24    0.31
   6   4   5    0.22    0.09
   6   4   5   -0.04    0.06
  -6  -4  -5    0.17    0.07
   7   3   5   82.11    1.52
  -7  -3  -5   80.07    1.45
  -7  -3  -5   81.64    1.53
   8   2   5   22.26    0.54
  -8  -2  -5   21.55    0.55
  -8  -2  -5   20.93    0.47
   9   1   5   31.60    0.72
  -9  -1  -5   33.31    0.76
  -9  -1  -5   32.55    0.66
  10   0   5   -0.02    0.06
 -10   0  -5    0.06    0.07
 -10   0  -5   -0.11    0.08
  11  -1   5    7.63    0.30
 -11   1  -5    7.17    0.27
 -11   1  -5    6.88    0.35
  12  -2   5    4.41    0.25
 -12   2  -5    4.52    0.29
 -12   2  -5    4.42    0.24
  13  -3   5   55.49    1.17
 -13   3  -5   56.58    1.16
 -13   3  -5   55.46    1.18
  14  -4   5    0.91    0.16
 -14   4  -5    0.70    0.16
 -14   4  -5    1.11    0.16
  15  -5   5    0.04    0.12
 -15   5  -5    0.01    0.11
 -15   5  -5    0.12    0.13
  16  -6   5   18.77    0.59
 -16   6  -5   18.02    0.61
  17  -7   5   14.79    0.52
 -17   7  -5   14.21    0.57
  18  -8   5    0.84    0.19
 -18   8  -5    0.68    0.21
 -19   9  -5    2.15    0.31
 -20  10  -5    2.31    0.34
  -8  16   5    0.93    0.22
   8 -16  -5    0.33    0.21
  -7  15   5   -0.06    0.15
   7 -15  -5   -0.05    0.17
  -6  14   5    0.08    0.16
   6 -14  -5    0.21    0.17
  -5  13   5    0.81    0.19
   5 -13  -5    1.14    0.24
  -4  12   5    3.63    0.30
   4 -12  -5    3.96    0.36
  -3  11   5    0.56    0.15
   3 -11  -5    0.66    0.17
  -2  10   5    0.43    0.13
   2 -10  -5    0.15    0.12
  -1   9   5    1.58    0.19
   1  -9  -5    1.25    0.18
   0   8   5   29.87    0.60
   0   8   5   30.51    0.73
   0  -8  -5   29.66    0.75
   1   7   5   11.67    0.30
   1   7   5   11.30    0.37
  -1  -7  -5   11.30    0.38
   2   6   5   36.82    0.81
   2   6   5   37.95    0.74
  -2  -6  -5   37.58    0.81
   3   5   5    6.69    0.22
   3   5   5    7.03    0.27
  -3  -5  -5    6.49    0.24
   4   4   5   23.23    0.54
   4   4   5   22.80    0.51
  -4  -4  -5   22.73    0.52
   5   3   5    1.53    0.13
   5   3   5    1.60    0.14
  -5  -3  -5    1.33    0.12
   6   2   5  133.39    2.36
  -6  -2  -5  134.92    2.36
  -6  -2  -5  133.65    2.31
   7   1   5  137.67    2.40
  -7  -1  -5  135.57    2.35
  -7  -1  -5  135.29    2.40
   8   0   5    0.08    0.07
  -8   0  -5   -0.02    0.07
  -8   0  -5    0.06    0.07
   9  -1   5   30.65    0.70
  -9   1  -5   32.06    0.68
  -9   1  -5   31.98    0.73
  10  -2   5   99.46    1.83
 -10   2  -5   98.17    1.84
 -10   2  -5   98.40    1.81
  11  -3   5   74.42    1.43
 -11   3  -5   73.07    1.43
 -11   3  -5   71.69    1.42
  12  -4   5   17.99    0.52
 -12   4  -5   18.00    0.54
 -12   4  -5   18.09    0.51
  13  -5   5    1.96    0.20
 -13   5  -5    1.64    0.18
 -13   5  -5    1.93    0.22
  14  -6   5    7.91    0.35
 -14   6  -5    7.88    0.39
  15  -7   5    2.01    0.23
 -15   7  -5    2.31    0.26
  16  -8   5   27.55    0.77
 -16   8  -5   28.16    0.85
  17  -9   5    1.61    0.22
 -17   9  -5    1.90    0.28
 -18  10  -5    0.34    0.22
 -19  11  -5    6.02    0.51
  -9  15   5    1.11    0.22
   9 -15  -5    0.97    0.27
  -8  14   5   -0.03    0.15
   8 -14  -5   -0.14    0.15
  -7  13   5   13.93    0.52
   7 -13  -5   13.78    0.62
  -6  12   5    7.19    0.36
   6 -12  -5    6.99    0.42
  -5  11   5    4.94    0.30
   5 -11  -5    5.85    0.36
  -4  10   5    1.71    0.19
   4 -10  -5    1.50    0.21
  -3   9   5   12.13    0.42
   3  -9  -5   11.78    0.46
  -2   8   5    9.03    0.34
   2  -8  -5    8.92    0.37
  -1   7   5   15.65    0.34
  -1   7   5   15.03    0.44
   1  -7  -5   15.50    0.47
   0   6   5    0.26    0.05
   0   6   5    0.22    0.08
   0  -6  -5    0.16    0.08
   1   5   5    0.02    0.04
   1   5   5    0.04    0.07
  -1  -5  -5    0.11    0.07
   2   4   5    6.21    0.20
   2   4   5    5.84    0.22
  -2  -4  -5    6.12    0.23
   3   3   5   84.52    1.51
   3   3   5   81.97    1.48
  -3  -3  -5   82.33    1.50
   4   2   5    6.25    0.22
   4   2   5    5.97    0.21
  -4  -2  -5    5.86    0.21
   5   1   5   10.10    0.29
  -5  -1  -5   10.15    0.29
   6   0   5   -0.05    0.06
  -6   0  -5   -0.09    0.07
  -6   0  -5   -0.02    0.07
   7  -1   5  136.35    2.39
  -7   1  -5  137.24    2.39
  -7   1  -5  134.04    2.39
   8  -2   5   20.18    0.50
  -8   2  -5   20.87    0.51
  -8   2  -5   19.72    0.50
   9  -3   5    7.87    0.29
  -9   3  -5    7.96    0.29
  -9   3  -5    8.47    0.32
  10  -4   5   83.22    1.60
 -10   4  -5   83.86    1.57
 -10   4  -5   85.19    1.64
  11  -5   5    0.54    0.12
 -11   5  -5    0.49    0.11
 -11   5  -5    0.56    0.15
  12  -6   5   -0.05    0.10
 -12   6  -5    0.04    0.13
 -12   6  -5    0.20    0.09
  13  -7   5   22.11    0.62
 -13   7  -5   22.39    0.70
  14  -8   5   36.43    0.90
 -14   8  -5   36.43    0.99
  15  -9   5    0.16    0.14
 -15   9  -5    0.04    0.15
 -16  10  -5    0.44    0.21
 -17  11  -5    5.31    0.46
 -18  12  -5    1.66    0.31
 -11  15   5    0.75    0.20
  11 -15  -5    0.76    0.26
 -10  14   5    0.75    0.19
  10 -14  -5    0.32    0.19
  -9  13   5    3.88    0.33
   9 -13  -5    3.32    0.36
  -8  12   5    0.22    0.14
   8 -12  -5    0.45    0.18
  -7  11   5   23.96    0.68
   7 -11  -5   23.47    0.76
  -6  10   5   15.33    0.50
   6 -10  -5   15.41    0.57
  -5   9   5   16.71    0.50
   5  -9  -5   15.57    0.54
  -4   8   5   16.68    0.48
   4  -8  -5   16.14    0.53
  -3   7   5   80.58    1.53
  -3   7   5   81.18    1.37
   3  -7  -5   77.97    1.58
  -2   6   5    1.22    0.13
  -2   6   5    1.35    0.08
   2  -6  -5    1.00    0.14
  -1   5   5    5.41    0.15
  -1   5   5    5.74    0.22
   1  -5  -5    5.66    0.24
   0   4   5   23.37    0.46
   0   4   5   22.24    0.52
   0  -4  -5   23.30    0.54
   1   3   5   23.69    0.52
   1   3   5   23.91    0.48
  -1  -3  -5   23.58    0.53
   2   2   5    3.56    0.15
   2   2   5    3.22    0.13
  -2  -2  -5    3.29    0.16
   3   1   5   60.28    1.10
   3   1   5   58.64    1.09
  -3  -1  -5   62.04    1.12
   4   0   5    0.16    0.06
  -4   0  -5    0.12    0.07
  -4   0  -5    0.03    0.05
   5  -1   5   10.20    0.29
  -5   1  -5   10.11    0.31
  -5   1  -5   10.17    0.29
   6  -2   5  132.11    2.30
  -6   2  -5  127.86    2.28
  -6   2  -5  133.00    2.33
   7  -3   5   83.79    1.53
  -7   3  -5   82.03    1.56
  -7   3  -5   81.49    1.49
   8  -4   5   24.62    0.58
  -8   4  -5   24.70    0.54
  -8   4  -5   24.08    0.62
   9  -5   5    8.80    0.33
  -9   5  -5    9.46    0.30
  -9   5  -5    9.46    0.38
  10  -6   5    0.44    0.12
 -10   6  -5    0.59    0.16
 -10   6  -5    0.62    0.10
  11  -7   5    0.14    0.11
 -11   7  -5    0.15    0.13
  12  -8   5    4.19    0.27
 -12   8  -5    3.75    0.32
  13  -9   5    4.31    0.28
 -13   9  -5    4.60    0.35
  14 -10   5    1.51    0.21
 -14  10  -5    1.56    0.27
 -15  11  -5    1.70    0.30
 -16  12  -5    1.82    0.32
 -17  13  -5    5.66    0.52
 -13  15   5    0.17    0.17
  13 -15  -5    0.08    0.21
 -12  14   5    3.88    0.34
  12 -14  -5    4.67    0.45
 -11  13   5    4.81    0.32
  11 -13  -5    5.09    0.45
 -10  12   5    2.02    0.24
  10 -12  -5    2.07    0.28
  -9  11   5    3.68    0.26
   9 -11  -5    4.30    0.37
  -8  10   5   14.61    0.49
   8 -10  -5   15.15    0.57
  -7   9   5    1.58    0.18
   7  -9  -5    1.71    0.21
  -6   8   5   15.85    0.48
   6  -8  -5   16.75    0.54
  -5   7   5   21.19    0.55
   5  -7  -5   21.73    0.60
  -4   6   5   70.95    1.34
   4  -6  -5   70.35    1.40
   4  -6  -5   69.06    1.17
  -3   5   5    0.02    0.06
  -3   5   5    0.04    0.03
   3  -5  -5    0.08    0.07
  -2   4   5   27.54    0.49
  -2   4   5   27.40    0.59
   2  -4  -5   27.28    0.62
  -1   3   5   11.63    0.30
  -1   3   5   11.72    0.26
   1  -3  -5   12.36    0.33
   0   2   5   10.18    0.24
   0   2   5   11.07    0.27
   0  -2  -5   11.00    0.30
   1   1   5    0.13    0.05
  -1  -1  -5    0.25    0.07
   2   0   5    0.02    0.04
   2   0   5   -0.03    0.04
  -2   0  -5    0.12    0.07
   3  -1   5   61.48    1.12
  -3   1  -5   60.30    1.08
  -3   1  -5   61.70    1.15
   4  -2   5    5.96    0.21
  -4   2  -5    5.99    0.25
  -4   2  -5    5.79    0.20
   5  -3   5    1.62    0.13
  -5   3  -5    1.48    0.11
  -5   3  -5    1.03    0.13
   6  -4   5    0.08    0.07
  -6   4  -5    0.01    0.08
  -6   4  -5    0.09    0.05
   7  -5   5    1.40    0.14
  -7   5  -5    1.26    0.11
  -7   5  -5    1.42    0.17
   8  -6   5    0.16    0.09
  -8   6  -5    0.16    0.07
  -8   6  -5    0.06    0.12
   9  -7   5   16.44    0.48
  -9   7  -5   16.94    0.57
  10  -8   5    5.64    0.29
 -10   8  -5    6.15    0.36
  11  -9   5    0.69    0.15
 -11   9  -5    0.70    0.20
  12 -10   5    1.93    0.22
 -12  10  -5    2.00    0.29
 -13  11  -5    1.24    0.27
 -14  12  -5    1.34    0.28
 -15  13  -5    0.61    0.26
 -14  14   5    0.13    0.15
  14 -14  -5   -0.08    0.16
 -13  13   5    0.40    0.17
  13 -13  -5    0.62    0.21
 -12  12   5    6.46    0.36
  12 -12  -5    7.12    0.45
 -11  11   5    2.74    0.26
  11 -11  -5    2.71    0.30
 -10  10   5   -0.12    0.11
  10 -10  -5    0.18    0.15
  -9   9   5    9.92    0.38
   9  -9  -5   10.24    0.45
  -8   8   5    3.18    0.22
   8  -8  -5    3.29    0.25
  -7   7   5    0.16    0.09
   7  -7  -5    0.14    0.10
  -6   6   5   11.84    0.36
   6  -6  -5   11.78    0.40
  -5   5   5    7.55    0.26
   5  -5  -5    7.80    0.30
  -4   4   5    0.93    0.10
   4  -4  -5    0.75    0.11
  -3   3   5    8.44    0.17
   3  -3  -5    8.47    0.28
  -2   2   5   22.40    0.41
  -2   2   5   22.38    0.46
   2  -2  -5   21.94    0.50
  -1   1   5    0.76    0.07
  -1   1   5    0.73    0.06
   1  -1  -5    0.81    0.09
   0   0   5   -0.01    0.03
   0   0   5    0.13    0.04
   0   0  -5    0.10    0.07
   1  -1   5    0.16    0.04
   1  -1   5    0.14    0.05
  -1   1  -5    0.24    0.08
   2  -2   5    3.32    0.14
  -2   2  -5    3.17    0.12
  -2   2  -5    3.42    0.19
   3  -3   5   83.41    1.49
  -3   3  -5   81.14    1.55
  -3   3  -5   84.93    1.41
   4  -4   5   23.30    0.53
  -4   4  -5   23.46    0.45
  -4   4  -5   23.28    0.59
   5  -5   5   10.52    0.32
  -5   5  -5   10.76    0.26
  -5   5  -5   11.21    0.39
   6  -6   5    8.48    0.30
  -6   6  -5    9.15    0.24
  -6   6  -5    8.95    0.37
   7  -7   5   19.87    0.52
  -7   7  -5   19.58    0.61
   8  -8   5    2.10    0.19
  -8   8  -5    1.92    0.24
   9  -9   5    3.23    0.24
  -9   9  -5    3.66    0.34
  10 -10   5    0.91    0.17
 -10  10  -5    0.92    0.21
  11 -11   5    0.03    0.12
 -11  11  -5    0.06    0.17
 -12  12  -5    8.43    0.52
 -13  13  -5    6.70    0.49
 -16  14   5    5.61    0.39
  16 -14  -5    6.33    0.54
 -15  13   5    2.52    0.28
  15 -13  -5    2.51    0.34
 -14  12   5    0.49    0.17
  14 -12  -5    0.40    0.19
 -13  11   5    1.12    0.19
  13 -11  -5    1.17    0.22
 -12  10   5    0.22    0.12
  12 -10  -5    0.08    0.14
 -11   9   5    1.10    0.17
  11  -9  -5    1.64    0.23
 -10   8   5   28.97    0.73
  10  -8  -5   29.59    0.81
  -9   7   5    4.51    0.24
   9  -7  -5    4.22    0.27
  -8   6   5    1.06    0.13
   8  -6  -5    0.94    0.15
  -7   5   5   14.55    0.40
   7  -5  -5   14.89    0.45
  -6   4   5   43.17    0.87
   6  -4  -5   43.82    0.92
  -5   3   5   30.89    0.63
   5  -3  -5   30.33    0.67
  -4   2   5    4.36    0.10
  -4   2   5    4.67    0.16
   4  -2  -5    4.42    0.19
  -3   1   5   19.34    0.40
  -3   1   5   19.47    0.36
   3  -1  -5   18.87    0.45
  -2   0   5    0.04    0.03
  -2   0   5    0.01    0.03
   2   0  -5    0.08    0.06
  -1  -1   5    0.95    0.08
  -1  -1   5    0.82    0.05
   1   1  -5    0.93    0.11
   0  -2   5   11.19    0.28
   0   2  -5   10.98    0.33
   1  -3   5   23.32    0.50
  -1   3  -5   23.84    0.56
   2  -4   5    6.37    0.22
  -2   4  -5    6.42    0.14
  -2   4  -5    6.08    0.26
   3  -5   5    6.82    0.24
  -3   5  -5    6.66    0.17
  -3   5  -5    6.82    0.30
   4  -6   5   82.99    1.53
  -4   6  -5   82.32    1.43
  -4   6  -5   81.97    1.63
   5  -7   5   19.31    0.49
  -5   7  -5   19.00    0.42
  -5   7  -5   19.36    0.60
   6  -8   5   42.69    0.92
  -6   8  -5   43.42    1.06
   7  -9   5    7.57    0.31
  -7   9  -5    7.35    0.40
   8 -10   5    5.50    0.28
  -8  10  -5    6.26    0.39
   9 -11   5    0.05    0.12
  -9  11  -5   -0.01    0.16
 -10  12  -5    3.48    0.38
 -11  13  -5    0.88    0.25
 -12  14  -5    5.68    0.52
 -18  14   5    3.98    0.37
 -17  13   5    1.21    0.23
  17 -13  -5    1.53    0.29
 -16  12   5   10.71    0.49
  16 -12  -5   11.67    0.59
 -15  11   5    2.86    0.27
  15 -11  -5    2.90    0.33
 -14  10   5    1.54    0.21
  14 -10  -5    1.10    0.22
 -13   9   5   36.53    0.90
  13  -9  -5   37.16    1.00
 -12   8   5   22.82    0.63
  12  -8  -5   22.58    0.69
 -11   7   5    0.06    0.08
  11  -7  -5    0.02    0.10
 -10   6   5    1.22    0.15
  10  -6  -5    1.35    0.17
  -9   5   5   82.98    1.56
   9  -5  -5   83.46    1.62
  -8   4   5   79.91    1.48
   8  -4  -5   79.82    1.53
  -7   3   5   34.26    0.71
   7  -3  -5   34.28    0.58
   7  -3  -5   34.48    0.75
  -6   2   5   38.38    0.76
   6  -2  -5   39.99    0.67
   6  -2  -5   39.08    0.80
  -5   1   5   10.25    0.26
   5  -1  -5   10.15    0.30
  -4   0   5   -0.04    0.03
  -4   0   5    0.04    0.03
   4   0  -5   -0.01    0.06
  -3  -1   5   19.24    0.39
  -3  -1   5   19.30    0.37
   3   1  -5   19.85    0.46
  -2  -2   5   22.20    0.46
  -2  -2   5   22.56    0.39
   2   2  -5   22.41    0.52
  -1  -3   5   11.52    0.30
   1   3  -5   12.72    0.37
   0  -4   5   23.46    0.51
   0   4  -5   22.94    0.57
   1  -5   5   -0.04    0.06
  -1   5  -5   -0.05    0.08
  -1   5  -5   -0.01    0.03
   2  -6   5   37.02    0.77
  -2   6  -5   37.21    0.67
  -2   6  -5   37.03    0.86
   3  -7   5    4.45    0.21
  -3   7  -5    4.34    0.15
  -3   7  -5    3.97    0.26
   4  -8   5   33.76    0.76
  -4   8  -5   34.96    0.90
   5  -9   5    5.69    0.26
  -5   9  -5    4.98    0.33
   6 -10   5    3.15    0.21
  -6  10  -5    2.78    0.30
   7 -11   5    4.96    0.28
  -7  11  -5    4.70    0.36
   8 -12   5    5.79    0.31
  -8  12  -5    5.80    0.41
  -9  13  -5    0.13    0.18
 -10  14  -5    3.56    0.41
 -19  13   5    6.42    0.41
  19 -13  -5    7.28    0.51
 -18  12   5    8.69    0.45
  18 -12  -5    7.29    0.49
 -17  11   5    5.22    0.35
  17 -11  -5    5.41    0.45
 -16  10   5    0.05    0.13
  16 -10  -5    0.08    0.15
 -15   9   5   13.15    0.49
  15  -9  -5   12.73    0.54
 -14   8   5    0.60    0.14
  14  -8  -5    0.63    0.16
 -13   7   5   75.15    1.53
  13  -7  -5   77.51    1.61
 -12   6   5   10.96    0.38
  12  -6  -5   11.42    0.43
 -11   5   5    1.84    0.17
  11  -5  -5    1.87    0.19
  11  -5  -5    1.77    0.08
 -10   4   5   17.59    0.46
  10  -4  -5   17.38    0.34
  10  -4  -5   17.53    0.49
  -9   3   5   64.39    1.23
   9  -3  -5   66.01    1.27
   9  -3  -5   64.24    1.11
  -8   2   5   65.00    1.21
   8  -2  -5   64.89    1.11
   8  -2  -5   63.99    1.23
  -7   1   5   13.22    0.33
   7  -1  -5   14.08    0.37
   7  -1  -5   13.85    0.28
  -6   0   5    0.01    0.04
   6   0  -5    0.03    0.06
   6   0  -5   -0.03    0.03
  -5  -1   5   10.10    0.24
   5   1  -5   10.79    0.30
   5   1  -5    9.82    0.24
  -4  -2   5    4.46    0.13
   4   2  -5    4.40    0.16
   4   2  -5    4.61    0.21
  -3  -3   5    8.11    0.19
  -3  -3   5    8.27    0.23
   3   3  -5    8.71    0.29
  -2  -4   5   26.65    0.50
  -2  -4   5   28.19    0.58
   2   4  -5   27.96    0.64
  -1  -5   5    5.49    0.21
   1   5  -5    5.68    0.26
   1   5  -5    5.40    0.14
   0  -6   5    0.26    0.07
   0   6  -5    0.16    0.09
   0   6  -5    0.22    0.05
   1  -7   5   11.44    0.35
  -1   7  -5   11.11    0.41
  -1   7  -5   11.56    0.27
   2  -8   5    3.66    0.21
  -2   8  -5    3.06    0.27
   3  -9   5    0.09    0.10
  -3   9  -5    0.13    0.13
   4 -10   5    5.56    0.27
  -4  10  -5    5.75    0.36
   5 -11   5    0.97    0.16
  -5  11  -5    0.99    0.21
   6 -12   5    1.48    0.19
  -6  12  -5    1.10    0.24
  -7  13  -5    0.48    0.21
  -8  14  -5    0.12    0.20
  -9  15  -5    0.32    0.25
 -21  13   5    1.72    0.28
 -20  12   5    0.19    0.18
  20 -12  -5    0.17    0.21
 -19  11   5   18.98    0.68
  19 -11  -5   19.68    0.77
 -18  10   5    1.99    0.24
  18 -10  -5    2.52    0.31
 -17   9   5    0.85    0.18
  17  -9  -5    1.19    0.21
 -16   8   5    3.85    0.27
  16  -8  -5    4.20    0.32
 -15   7   5   52.50    1.17
  15  -7  -5   51.87    1.21
 -14   6   5    1.21    0.17
  14  -6  -5    1.12    0.18
 -13   5   5   19.90    0.55
  13  -5  -5   19.55    0.41
  13  -5  -5   20.56    0.58
 -12   4   5   12.29    0.39
  12  -4  -5   12.22    0.41
  12  -4  -5   11.71    0.28
 -11   3   5   29.82    0.68
  11  -3  -5   30.24    0.57
  11  -3  -5   29.41    0.69
 -10   2   5   48.51    0.97
  10  -2  -5   47.90    0.87
  10  -2  -5   49.04    0.99
  -9   1   5   80.39    1.47
   9  -1  -5   79.97    1.39
  -8   0   5    0.00    0.05
   8   0  -5   -0.01    0.04
   8   0  -5    0.00    0.03
  -7  -1   5   14.05    0.34
   7   1  -5   13.67    0.31
  -6  -2   5   38.71    0.73
   6   2  -5   38.58    0.73
  -5  -3   5   28.74    0.57
   5   3  -5   30.03    0.65
   5   3  -5   28.72    0.59
  -4  -4   5    1.13    0.09
   4   4  -5    0.96    0.13
   4   4  -5    0.93    0.10
  -3  -5   5    0.04    0.06
  -3  -5   5    0.05    0.05
   3   5  -5    0.05    0.08
  -2  -6   5    1.29    0.12
   2   6  -5    1.34    0.16
   2   6  -5    1.16    0.09
  -1  -7   5   15.14    0.41
   1   7  -5   14.93    0.48
   1   7  -5   15.43    0.34
   0  -8   5   30.08    0.68
   0   8  -5   29.51    0.78
   0   8  -5   30.32    0.60
   1  -9   5    0.95    0.13
  -1   9  -5    0.94    0.18
   2 -10   5    2.61    0.21
  -2  10  -5    2.69    0.28
   3 -11   5    4.81    0.27
  -3  11  -5    5.07    0.36
   4 -12   5    7.92    0.34
  -4  12  -5    7.65    0.45
  -5  13  -5    0.25    0.19
  -6  14  -5    1.00    0.25
  -7  15  -5    0.29    0.23
 -22  12   5    1.16    0.24
  22 -12  -5    1.41    0.29
 -21  11   5    3.47    0.34
  21 -11  -5    2.96    0.36
 -20  10   5    0.95    0.21
  20 -10  -5    0.89    0.24
 -19   9   5    0.35    0.15
  19  -9  -5    0.13    0.15
 -18   8   5    1.47    0.21
  18  -8  -5    1.40    0.23
 -17   7   5    0.22    0.14
  17  -7  -5    0.12    0.12
 -16   6   5   55.60    1.23
  16  -6  -5   57.41    1.27
 -15   5   5   61.73    1.31
  15  -5  -5   63.84    1.33
 -14   4   5   26.30    0.67
  14  -4  -5   26.80    0.55
  14  -4  -5   26.70    0.68
 -13   3   5   76.75    1.46
  13  -3  -5   72.87    1.33
 -12   2   5  104.79    1.92
  12  -2  -5  103.86    1.81
 -11   1   5    3.76    0.20
  11  -1  -5    3.83    0.15
  11  -1  -5    3.81    0.19
 -10   0   5   -0.01    0.07
  10   0  -5   -0.01    0.06
  10   0  -5    0.01    0.05
  -9  -1   5   80.81    1.46
   9   1  -5   78.73    1.41
   9   1  -5   79.01    1.46
  -8  -2   5   64.27    1.21
   8   2  -5   66.34    1.19
   8   2  -5   64.98    1.22
  -7  -3   5   34.66    0.71
   7   3  -5   34.07    0.69
   7   3  -5   34.57    0.73
  -6  -4   5   42.81    0.83
   6   4  -5   42.45    0.83
  -5  -5   5    7.37    0.23
   5   5  -5    7.44    0.28
   5   5  -5    7.18    0.24
  -4  -6   5   67.87    1.23
   4   6  -5   69.17    1.30
   4   6  -5   69.98    1.37
  -3  -7   5   79.04    1.48
   3   7  -5   78.60    1.56
  -2  -8   5    8.84    0.31
   2   8  -5    8.94    0.38
   2   8  -5    8.42    0.26
  -1  -9   5    1.06    0.14
   1   9  -5    1.24    0.19
   0 -10   5    3.25    0.22
   0  10  -5    3.17    0.29
   1 -11   5   17.03    0.51
  -1  11  -5   17.05    0.63
   2 -12   5    0.96    0.17
  -2  12  -5    1.03    0.22
   3 -13   5   12.38    0.46
  -3  13  -5   13.40    0.61
  -4  14  -5   -0.04    0.16
  -5  15  -5   -0.02    0.20
 -24  12   5    0.64    0.24
 -23  11   5    0.28    0.18
  23 -11  -5    0.16    0.19
 -22  10   5    0.47    0.20
  22 -10  -5    0.18    0.19
 -21   9   5    2.75    0.30
  21  -9  -5    2.33    0.30
 -20   8   5    4.29    0.35
  20  -8  -5    4.25    0.37
 -19   7   5    4.11    0.29
  19  -7  -5    3.99    0.33
 -18   6   5   11.25    0.46
  18  -6  -5   11.37    0.45
 -17   5   5    4.06    0.27
  17  -5  -5    4.64    0.29
 -16   4   5    7.97    0.35
  16  -4  -5    8.36    0.26
 -15   3   5    5.96    0.29
  15  -3  -5    5.92    0.28
  15  -3  -5    5.39    0.21
 -14   2   5    5.32    0.26
  14  -2  -5    4.95    0.20
  14  -2  -5    4.72    0.23
 -13   1   5    6.23    0.28
  13  -1  -5    5.79    0.24
  13  -1  -5    5.99    0.21
 -12   0   5    0.04    0.08
  12   0  -5    0.06    0.07
  12   0  -5   -0.02    0.05
 -11  -1   5    3.71    0.21
  11   1  -5    3.70    0.19
  11   1  -5    3.47    0.16
 -10  -2   5   48.57    0.98
  10   2  -5   47.39    0.95
  10   2  -5   50.05    0.94
  -9  -3   5   63.27    1.23
   9   3  -5   64.81    1.19
   9   3  -5   64.11    1.22
  -8  -4   5   76.54    1.43
   8   4  -5   76.48    1.44
   8   4  -5   77.61    1.41
  -7  -5   5   14.12    0.39
   7   5  -5   15.12    0.39
   7   5  -5   14.80    0.42
  -6  -6   5   11.31    0.32
   6   6  -5   11.51    0.34
  -5  -7   5   21.08    0.49
   5   7  -5   20.73    0.52
   5   7  -5   21.33    0.58
  -4  -8   5   16.39    0.40
   4   8  -5   15.18    0.51
  -3  -9   5   11.83    0.39
   3   9  -5   10.94    0.44
   3   9  -5   11.75    0.34
  -2 -10   5    0.45    0.12
   2  10  -5    0.18    0.13
  -1 -11   5   10.37    0.39
   1  11  -5   11.05    0.49
   0 -12   5   29.64    0.75
   0  12  -5   29.43    0.90
   1 -13   5   32.04    0.81
  -1  13  -5   32.50    1.00
  -2  14  -5    0.24    0.18
  -3  15  -5    0.26    0.20
  -4  16  -5    0.84    0.28
 -25  11   5    0.45    0.20
  25 -11  -5   -0.21    0.18
 -24  10   5    2.37    0.32
  24 -10  -5    1.84    0.30
 -23   9   5    2.15    0.29
  23  -9  -5    2.20    0.31
 -22   8   5   13.89    0.58
  22  -8  -5   13.44    0.57
 -21   7   5    0.38    0.16
  21  -7  -5    0.24    0.15
 -20   6   5    2.20    0.25
  20  -6  -5    1.43    0.20
 -19   5   5    1.25    0.19
  19  -5  -5    1.16    0.18
 -18   4   5    1.99    0.22
  18  -4  -5    2.38    0.17
  18  -4  -5    2.27    0.22
 -17   3   5    8.50    0.37
  17  -3  -5    8.49    0.28
  17  -3  -5    8.88    0.35
 -16   2   5   24.93    0.67
  16  -2  -5   25.15    0.62
  16  -2  -5   24.32    0.56
 -15   1   5    0.34    0.13
  15  -1  -5    0.58    0.09
  15  -1  -5    0.46    0.10
 -14   0   5    0.09    0.10
  14   0  -5   -0.01    0.07
  14   0  -5    0.00    0.06
 -13  -1   5    6.26    0.29
  13   1  -5    6.02    0.23
  13   1  -5    5.77    0.24
 -12  -2   5  105.37    1.95
  12   2  -5  106.57    1.88
  12   2  -5  102.83    1.88
 -11  -3   5   28.27    0.69
  11   3  -5   29.37    0.64
  11   3  -5   29.51    0.64
 -10  -4   5   17.21    0.48
  10   4  -5   17.33    0.44
  10   4  -5   16.80    0.44
  -9  -5   5   82.65    1.55
   9   5  -5   82.84    1.54
   9   5  -5   81.46    1.53
  -8  -6   5    1.42    0.15
   8   6  -5    1.26    0.13
   8   6  -5    1.40    0.15
  -7  -7   5    0.09    0.10
   7   7  -5    0.18    0.10
   7   7  -5    0.08    0.08
  -6  -8   5   16.58    0.44
   6   8  -5   16.03    0.46
  -5  -9   5   15.71    0.43
   5   9  -5   16.42    0.54
   5   9  -5   15.45    0.46
  -4 -10   5    1.53    0.18
   4  10  -5    1.31    0.20
  -3 -11   5    0.98    0.16
   3  11  -5    0.56    0.18
  -2 -12   5   28.21    0.73
   2  12  -5   28.00    0.86
  -1 -13   5    0.04    0.13
   1  13  -5    0.07    0.15
   0 -14   5    9.66    0.42
   0  14  -5    9.42    0.54
  -1  15  -5    1.22    0.28
  -2  16  -5    0.21    0.22
 -26  10   5    0.63    0.23
 -25   9   5    8.56    0.49
 -24   8   5   12.46    0.56
  24  -8  -5    8.94    0.47
 -23   7   5    5.30    0.36
  23  -7  -5    2.97    0.30
 -22   6   5    2.28    0.27
  22  -6  -5    2.20    0.26
 -21   5   5    3.22    0.31
  21  -5  -5    3.42    0.29
 -20   4   5   11.71    0.48
  20  -4  -5   12.01    0.45
 -19   3   5   13.58    0.51
  19  -3  -5   14.47    0.41
  19  -3  -5   13.94    0.46
 -18   2   5    4.78    0.30
  18  -2  -5    5.44    0.24
  18  -2  -5    5.41    0.26
 -17   1   5    2.18    0.23
  17  -1  -5    2.52    0.18
  17  -1  -5    2.40    0.19
 -16   0   5    0.06    0.13
  16   0  -5   -0.03    0.07
  16   0  -5    0.07    0.08
 -15  -1   5    0.40    0.15
  15   1  -5    0.29    0.09
  15   1  -5    0.35    0.10
 -14  -2   5    4.83    0.28
  14   2  -5    4.85    0.22
  14   2  -5    4.67    0.22
 -13  -3   5   73.82    1.49
  13   3  -5   76.99    1.42
  13   3  -5   73.92    1.38
 -12  -4   5   11.61    0.43
  12   4  -5   11.30    0.34
  12   4  -5   11.13    0.35
 -11  -5   5    2.14    0.21
  11   5  -5    1.78    0.15
  11   5  -5    1.93    0.16
 -10  -6   5    1.17    0.17
  10   6  -5    1.19    0.14
  10   6  -5    1.28    0.14
  -9  -7   5    4.43    0.26
   9   7  -5    4.25    0.22
   9   7  -5    4.31    0.24
  -8  -8   5    3.64    0.25
   8   8  -5    3.43    0.22
   8   8  -5    3.30    0.24
  -7  -9   5    1.53    0.17
   7   9  -5    1.69    0.17
   7   9  -5    1.43    0.19
  -6 -10   5   15.67    0.46
   6  10  -5   15.79    0.54
   6  10  -5   14.72    0.46
  -5 -11   5    5.86    0.30
   5  11  -5    5.75    0.35
  -4 -12   5    3.15    0.26
   4  12  -5    3.03    0.31
  -3 -13   5   12.09    0.46
   3  13  -5   12.77    0.58
  -2 -14   5    1.05    0.19
   2  14  -5    0.92    0.24
   1  15  -5    0.55    0.22
   0  16  -5    0.11    0.21
 -27   9   5    1.28    0.28
 -26   8   5    0.06    0.17
 -25   7   5    4.52    0.40
 -24   6   5    0.09    0.16
 -23   5   5    6.73    0.41
 -22   4   5    3.49    0.32
 -21   3   5   22.48    0.71
  21  -3  -5   23.69    0.60
 -20   2   5    2.48    0.26
  20  -2  -5    2.41    0.20
  20  -2  -5    2.64    0.20
 -19   1   5    2.89    0.28
  19  -1  -5    2.85    0.21
  19  -1  -5    2.92    0.21
 -18   0   5   -0.10    0.12
  18   0  -5    0.17    0.09
  18   0  -5    0.00    0.08
 -17  -1   5    2.79    0.27
  17   1  -5    2.34    0.19
  17   1  -5    2.45    0.19
 -16  -2   5   24.58    0.68
  16   2  -5   23.89    0.56
  16   2  -5   24.77    0.60
 -15  -3   5    5.43    0.32
  15   3  -5    5.72    0.26
  15   3  -5    5.26    0.22
 -14  -4   5   26.51    0.72
  14   4  -5   26.12    0.64
  14   4  -5   26.98    0.59
 -13  -5   5   20.26    0.60
  13   5  -5   20.35    0.54
  13   5  -5   20.03    0.48
 -12  -6   5   11.51    0.44
  12   6  -5   11.11    0.37
  12   6  -5   10.52    0.34
 -11  -7   5    0.05    0.14
  11   7  -5    0.08    0.09
  11   7  -5    0.04    0.09
 -10  -8   5   29.22    0.73
  10   8  -5   28.56    0.71
  10   8  -5   28.93    0.70
  -9  -9   5   10.14    0.40
   9   9  -5   10.67    0.38
   9   9  -5    9.83    0.39
  -8 -10   5   15.14    0.49
   8  10  -5   15.13    0.49
   8  10  -5   15.82    0.53
   7  11  -5   23.73    0.65
  -6 -12   5    7.27    0.36
   6  12  -5    7.91    0.41
  -5 -13   5    1.20    0.20
   5  13  -5    1.33    0.24
  -4 -14   5   -0.09    0.13
   4  14  -5    0.14    0.18
   3  15  -5    0.19    0.18
   2  16  -5    0.41    0.21
 -28   8   5    2.69    0.35
 -27   7   5    0.60    0.22
 -26   6   5    1.86    0.28
 -25   5   5    0.87    0.21
 -24   4   5    3.02    0.33
 -23   3   5    3.34    0.32
  23  -3  -5    3.24    0.24
 -22   2   5   24.04    0.75
  22  -2  -5   25.44    0.65
 -21   1   5    8.26    0.41
  21  -1  -5    7.55    0.32
 -20   0   5    0.08    0.14
  20   0  -5   -0.07    0.08
 -19  -1   5    3.05    0.28
  19   1  -5    2.65    0.22
 -18  -2   5    5.66    0.36
  18   2  -5    5.43    0.27
 -17  -3   5    8.87    0.44
  17   3  -5    8.63    0.34
 -16  -4   5    8.58    0.44
  16   4  -5    7.74    0.32
 -15  -5   5   64.43    1.40
  15   5  -5   63.71    1.30
 -14  -6   5    1.27    0.22
  14   6  -5    0.94    0.14
 -13  -7   5   74.31    1.53
  13   7  -5   73.19    1.47
 -12  -8   5   21.54    0.65
  12   8  -5   22.49    0.61
  12   8  -5   23.02    0.58
 -11  -9   5    1.41    0.21
  11   9  -5    1.34    0.17
  11   9  -5    1.29    0.17
 -10 -10   5    0.01    0.14
  10  10  -5    0.30    0.13
  10  10  -5    0.27    0.13
   9  11  -5    4.20    0.27
   9  11  -5    3.93    0.29
   8  12  -5    0.15    0.12
   8  12  -5    0.31    0.15
  -6 -14   5    0.27    0.16
   6  14  -5    0.39    0.18
  -5 -15   5    0.49    0.19
   5  15  -5    0.60    0.22
   4  16  -5    0.40    0.22
   3  17  -5   10.14    0.62
 -29   7   5   -0.02    0.18
 -28   6   5   -0.03    0.17
 -27   5   5    0.90    0.23
 -26   4   5   10.07    0.52
 -25   3   5   26.52    0.85
 -24   2   5    2.37    0.29
  24  -2  -5    2.96    0.24
 -23   1   5   -0.03    0.13
  23  -1  -5   -0.06    0.10
 -22   0   5    0.19    0.16
  22   0  -5    0.05    0.11
 -21  -1   5    8.47    0.44
  21   1  -5    7.90    0.34
 -20  -2   5    2.58    0.27
  20   2  -5    2.83    0.23
 -19  -3   5   14.08    0.55
  19   3  -5   14.52    0.47
 -18  -4   5    2.11    0.27
  18   4  -5    1.82    0.19
 -17  -5   5    4.32    0.37
  17   5  -5    4.26    0.26
 -16  -6   5   57.46    1.31
  16   6  -5   57.05    1.22
 -15  -7   5   51.81    1.21
  15   7  -5   52.85    1.15
 -14  -8   5    0.80    0.21
  14   8  -5    0.68    0.14
 -13  -9   5   33.27    0.89
  13   9  -5   34.71    0.84
 -12 -10   5    0.36    0.18
  12  10  -5    0.23    0.12
 -11 -11   5    2.98    0.29
  11  11  -5    2.42    0.24
  10  12  -5    2.33    0.24
   9  13  -5    3.21    0.28
  -8 -14   5    0.14    0.15
  -7 -15   5   -0.20    0.15
 -30   6   5    0.11    0.19
 -29   5   5    1.02    0.25
 -28   4   5    7.80    0.47
 -27   3   5    0.18    0.17
 -26   2   5   12.14    0.56
  26  -2  -5   12.20    0.46
 -25   1   5    1.20    0.23
  25  -1  -5    1.01    0.18
 -24   0   5    0.27    0.18
  24   0  -5   -0.01    0.11
 -23  -1   5    0.07    0.15
  23   1  -5    0.02    0.12
 -22  -2   5   23.89    0.77
  22   2  -5   24.19    0.67
 -21  -3   5   23.33    0.74
  21   3  -5   23.42    0.66
 -20  -4   5   12.47    0.53
  20   4  -5   11.52    0.43
 -19  -5   5    1.07    0.24
  19   5  -5    1.19    0.19
 -18  -6   5   10.74    0.53
  18   6  -5   10.64    0.42
 -17  -7   5    0.11    0.20
  17   7  -5    0.09    0.11
 -16  -8   5    3.59    0.34
  16   8  -5    3.73    0.26
 -15  -9   5   13.16    0.54
  15   9  -5   12.56    0.46
 -14 -10   5    1.30    0.24
  14  10  -5    1.09    0.18
 -13 -11   5    0.76    0.23
  13  11  -5    1.07    0.18
  12  12  -5    6.53    0.36
  11  13  -5    5.57    0.33
  -9 -15   5    0.88    0.22
 -30   4   5    0.32    0.21
 -29   3   5    7.31    0.48
 -28   2   5    3.15    0.36
 -27   1   5   -0.03    0.15
  27  -1  -5   -0.18    0.12
 -26   0   5   -0.13    0.15
  26   0  -5    0.15    0.14
 -25  -1   5    1.08    0.23
  25   1  -5    1.22    0.20
 -24  -2   5    2.90    0.32
  24   2  -5    2.62    0.25
 -23  -3   5    3.53    0.35
  23   3  -5    3.53    0.28
 -22  -4   5    2.94    0.34
  22   4  -5    3.11    0.27
 -21  -5   5    3.16    0.35
  21   5  -5    2.81    0.26
 -20  -6   5    1.86    0.29
  20   6  -5    2.30    0.24
 -19  -7   5    3.87    0.39
  19   7  -5    4.21    0.28
 -18  -8   5    1.78    0.30
  18   8  -5    1.50    0.20
 -17  -9   5    1.12    0.26
  17   9  -5    1.01    0.18
 -16 -10   5    0.25    0.21
  16  10  -5    0.03    0.11
 -15 -11   5    2.98    0.34
  15  11  -5    2.77    0.27
  14  12  -5    0.40    0.16
  13  13  -5    0.69    0.18
  12  14  -5    4.52    0.35
 -31   3   5    1.23    0.28
 -30   2   5   -0.09    0.19
 -29   1   5    0.14    0.19
  29  -1  -5    0.01    0.15
 -28   0   5    0.08    0.19
  28   0  -5   -0.13    0.13
 -27  -1   5    0.25    0.19
  27   1  -5    0.12    0.15
 -26  -2   5   11.59    0.55
  26   2  -5   11.51    0.48
 -25  -3   5   28.02    0.90
  25   3  -5   28.47    0.80
 -24  -4   5    2.64    0.33
  24   4  -5    2.55    0.26
 -23  -5   5    6.11    0.45
  23   5  -5    6.59    0.36
 -22  -6   5    2.29    0.32
  22   6  -5    2.04    0.25
 -21  -7   5    0.49    0.24
  21   7  -5    0.21    0.15
 -20  -8   5    3.21    0.37
  20   8  -5    4.13    0.32
 -19  -9   5    0.26    0.24
  19   9  -5    0.33    0.16
 -18 -10   5    1.93    0.32
  18  10  -5    2.05    0.25
 -17 -11   5    5.76    0.46
  17  11  -5    5.39    0.35
  16  12  -5   10.06    0.47
  15  13  -5    2.33    0.27
  14  14  -5   -0.08    0.15
  13  15  -5    0.12    0.17
 -12 -16   5   -0.14    0.17
 -31   1   5    0.61    0.24
 -30   0   5    0.15    0.20
  30   0  -5    0.01    0.15
 -29  -1   5    0.01    0.20
  29   1  -5    0.04    0.14
 -28  -2   5    2.72    0.34
  28   2  -5    2.63    0.28
 -27  -3   5    0.09    0.21
  27   3  -5   -0.05    0.15
 -26  -4   5    9.82    0.54
  26   4  -5    8.35    0.43
 -25  -5   5    0.52    0.23
  25   5  -5    0.32    0.16
 -24  -6   5    0.10    0.23
  24   6  -5    0.04    0.14
 -23  -7   5    4.20    0.42
  23   7  -5    5.10    0.35
 -22  -8   5   14.78    0.68
  22   8  -5   14.85    0.57
 -21  -9   5    1.84    0.33
  21   9  -5    2.39    0.27
 -20 -10   5    0.51    0.27
  20  10  -5    0.93    0.20
 -19 -11   5   19.06    0.77
  19  11  -5   18.90    0.66
 -18 -12   5    8.62    0.55
  18  12  -5    8.07    0.44
  17  13  -5    1.34    0.24
  16  14  -5    5.32    0.40
  15  15  -5    0.12    0.17
 -31  -1   5    0.40    0.22
  31   1  -5    0.48    0.20
 -30  -2   5   -0.29    0.18
  30   2  -5   -0.14    0.16
 -29  -3   5    6.64    0.47
  29   3  -5    7.39    0.42
 -28  -4   5    6.96    0.48
  28   4  -5    6.66    0.40
 -27  -5   5    0.68    0.26
  27   5  -5    0.77    0.21
 -26  -6   5    1.96    0.35
  26   6  -5    1.50    0.24
 -25  -7   5    3.90    0.43
  25   7  -5    4.40    0.36
 -24  -8   5   13.69    0.68
  24   8  -5   12.06    0.54
 -23  -9   5    1.73    0.36
  23   9  -5    1.34    0.23
 -22 -10   5    0.11    0.28
  22  10  -5    0.17    0.17
 -21 -11   5    2.87    0.39
  21  11  -5    2.77    0.31
 -20 -12   5    0.16    0.26
  20  12  -5    0.14    0.17
  19  13  -5    6.49    0.40
  18  14  -5    3.29    0.34
  33   1  -5    0.06    0.18
  32   2  -5    0.47    0.21
 -31  -3   5    1.43    0.31
  31   3  -5    1.88    0.28
 -30  -4   5    0.26    0.25
  30   4  -5    0.23    0.19
 -29  -5   5    1.30    0.30
  29   5  -5    1.23    0.25
 -28  -6   5   -0.20    0.24
  28   6  -5    0.16    0.18
 -27  -7   5    0.16    0.27
  27   7  -5    0.62    0.20
 -26  -8   5   -0.13    0.24
  26   8  -5    0.11    0.16
 -25  -9   5    9.10    0.60
  25   9  -5    8.08    0.47
 -24 -10   5    2.16    0.40
  24  10  -5    1.86    0.27
 -23 -11   5   -0.32    0.26
  23  11  -5    0.45    0.20
 -22 -12   5    0.86    0.32
  22  12  -5    0.99    0.23
 -30  -6   5    0.22    0.25
  30   6  -5    0.27    0.19
 -29  -7   5    0.01    0.23
  29   7  -5    0.10    0.18
 -28  -8   5    2.20    0.39
  28   8  -5    1.21    0.25
 -27  -9   5    0.58    0.32
  27   9  -5    1.64    0.27
 -26 -10   5    0.70    0.33
 -25 -11   5    0.58    0.30
 -24 -12   5    0.40    0.33
  18  12   6   -0.14    0.16
  19  11   6    3.51    0.35
 -19 -11  -6    3.80    0.49
  20  10   6    3.78    0.36
 -20 -10  -6    3.26    0.46
  21   9   6    0.09    0.18
 -21  -9  -6    0.39    0.30
  22   8   6    0.35    0.19
 -22  -8  -6    0.58    0.33
  23   7   6   -0.17    0.15
 -23  -7  -6   -0.19    0.27
  24   6   6    8.43    0.46
 -24  -6  -6    7.58    0.62
  25   5   6    0.96    0.23
 -25  -5  -6    1.51    0.37
 -26  -4  -6    3.29    0.45
 -15 -13  -6    0.14    0.28
  16  12   6   -0.04    0.15
 -16 -12  -6   -0.19    0.24
  17  11   6    5.43    0.41
 -17 -11  -6    4.76    0.49
  18  10   6    0.27    0.17
 -18 -10  -6   -0.28    0.25
  19   9   6    0.05    0.15
 -19  -9  -6    0.24    0.26
  20   8   6    0.03    0.15
 -20  -8  -6    0.19    0.25
  21   7   6    3.21    0.33
 -21  -7  -6    3.51    0.43
  22   6   6    2.16    0.29
 -22  -6  -6    1.94    0.39
  23   5   6    3.05    0.33
 -23  -5  -6    2.65    0.42
  24   4   6    5.98    0.41
 -24  -4  -6    5.77    0.55
  25   3   6   -0.02    0.16
 -25  -3  -6   -0.12    0.27
  26   2   6   -0.01    0.19
 -26  -2  -6   -0.06    0.25
 -27  -1  -6    1.50    0.31
 -28   0  -6    2.58    0.36
 -12 -14  -6    0.05    0.23
 -13 -13  -6    0.97    0.29
 -14 -12  -6    0.01    0.25
  15  11   6    0.81    0.20
 -15 -11  -6    1.20    0.30
  16  10   6    5.30    0.35
 -16 -10  -6    4.70    0.45
  17   9   6    0.78    0.20
 -17  -9  -6    0.63    0.28
  18   8   6   -0.11    0.14
 -18  -8  -6   -0.34    0.20
  19   7   6    0.26    0.15
 -19  -7  -6    0.24    0.24
  20   6   6    4.16    0.35
 -20  -6  -6    5.51    0.49
  21   5   6    1.80    0.25
 -21  -5  -6    1.80    0.36
  22   4   6    0.13    0.17
 -22  -4  -6    0.13    0.24
  23   3   6    0.70    0.21
 -23  -3  -6    0.58    0.30
  24   2   6   -0.05    0.15
 -24  -2  -6   -0.02    0.23
  25   1   6    0.65    0.22
 -25  -1  -6    0.29    0.26
  26   0   6    1.49    0.28
 -26   0  -6    1.59    0.30
  27  -1   6    1.22    0.27
 -27   1  -6    1.44    0.27
  -9 -15  -6    1.24    0.30
 -10 -14  -6    3.58    0.40
 -11 -13  -6   -0.18    0.22
 -12 -12  -6    0.92    0.27
  13  11   6    0.11    0.14
 -13 -11  -6    0.25    0.22
  14  10   6   12.37    0.50
 -14 -10  -6   12.54    0.59
  15   9   6    4.72    0.31
 -15  -9  -6    4.30    0.42
  16   8   6    1.27    0.22
 -16  -8  -6    1.18    0.27
  17   7   6    7.99    0.41
 -17  -7  -6    7.07    0.47
  18   6   6    2.75    0.28
 -18  -6  -6    2.51    0.34
  19   5   6    3.73    0.32
 -19  -5  -6    3.87    0.41
  20   4   6    1.09    0.22
 -20  -4  -6    0.78    0.28
  21   3   6   -0.05    0.13
 -21  -3  -6   -0.41    0.20
  22   2   6    0.65    0.19
 -22  -2  -6    0.76    0.27
  23   1   6    2.45    0.29
 -23  -1  -6    2.56    0.36
  24   0   6   -0.01    0.17
 -24   0  -6    0.11    0.22
  25  -1   6    0.49    0.20
 -25   1  -6    0.67    0.24
  26  -2   6    0.06    0.19
   7  15   6    2.29    0.34
   8  14   6    7.81    0.49
 -10 -12  -6    0.33    0.21
  11  11   6    2.43    0.25
 -11 -11  -6    2.70    0.33
  12  10   6    3.81    0.30
 -12 -10  -6    3.30    0.35
  13   9   6    0.37    0.15
 -13  -9  -6    0.37    0.20
  14   8   6    0.23    0.14
 -14  -8  -6    0.00    0.19
  15   7   6    1.64    0.22
 -15  -7  -6    1.64    0.27
  16   6   6   11.79    0.48
 -16  -6  -6   12.87    0.58
  17   5   6   11.74    0.49
 -17  -5  -6   12.64    0.59
  18   4   6    0.47    0.17
 -18  -4  -6    0.09    0.20
  19   3   6   -0.17    0.11
 -19  -3  -6   -0.44    0.18
  20   2   6    5.03    0.34
 -20  -2  -6    4.81    0.44
  21   1   6   10.11    0.47
 -21  -1  -6   10.55    0.56
  22   0   6   -0.13    0.15
 -22   0  -6    0.07    0.21
  23  -1   6    2.73    0.31
 -23   1  -6    3.02    0.33
  24  -2   6   -0.06    0.17
 -24   2  -6    0.25    0.20
  25  -3   6   -0.09    0.17
  26  -4   6    3.68    0.38
   4  16   6    5.19    0.44
   5  15   6    0.62    0.24
   6  14   6   -0.03    0.19
   7  13   6    0.08    0.18
   8  12   6    1.56    0.26
   9  11   6    0.97    0.22
  10  10   6    4.08    0.27
  11   9   6   25.14    0.69
 -11  -9  -6   24.55    0.77
  12   8   6    3.00    0.26
 -12  -8  -6    2.89    0.30
  13   7   6    1.12    0.18
 -13  -7  -6    1.04    0.22
  14   6   6   22.88    0.67
 -14  -6  -6   22.38    0.73
  15   5   6    7.32    0.37
 -15  -5  -6    7.72    0.43
  16   4   6    0.87    0.18
 -16  -4  -6    0.84    0.23
  17   3   6    0.86    0.18
 -17  -3  -6    1.26    0.25
  18   2   6   10.58    0.46
 -18  -2  -6   10.77    0.53
  19   1   6    0.91    0.20
 -19  -1  -6    1.10    0.26
  20   0   6    6.85    0.39
 -20   0  -6    7.34    0.46
  21  -1   6   11.35    0.50
 -21   1  -6   12.42    0.55
  22  -2   6    0.32    0.18
 -22   2  -6    0.91    0.23
  23  -3   6    0.65    0.20
  24  -4   6    5.03    0.40
  25  -5   6    0.86    0.24
  26  -6   6    0.18    0.21
   2  16   6    0.31    0.21
   3  15   6    1.69    0.28
   4  14   6    4.10    0.37
   5  13   6    0.13    0.19
   6  12   6    0.37    0.18
   7  11   6   10.76    0.48
   8  10   6   15.89    0.58
   8  10   6   15.95    0.49
   9   9   6    8.43    0.35
   9   9   6    9.45    0.44
  10   8   6    3.71    0.25
 -10  -8  -6    4.35    0.31
  11   7   6    0.31    0.12
 -11  -7  -6    0.31    0.16
  12   6   6    0.51    0.14
 -12  -6  -6    0.39    0.17
  13   5   6    5.75    0.31
 -13  -5  -6    5.90    0.36
  14   4   6   20.20    0.60
 -14  -4  -6   20.06    0.68
  15   3   6    8.01    0.37
 -15  -3  -6    7.46    0.42
  16   2   6    7.77    0.37
 -16  -2  -6    8.42    0.44
  17   1   6    4.48    0.30
 -17  -1  -6    4.95    0.39
  18   0   6   25.83    0.75
 -18   0  -6   25.78    0.80
  19  -1   6    0.95    0.19
 -19   1  -6    0.83    0.21
  20  -2   6    4.37    0.35
  21  -3   6   -0.08    0.16
 -21   3  -6    0.09    0.16
  22  -4   6    0.05    0.17
  23  -5   6    3.21    0.34
  24  -6   6    9.37    0.49
  25  -7   6   -0.32    0.17
   0  16   6    1.02    0.26
   1  15   6    2.05    0.29
   2  14   6   -0.04    0.16
   3  13   6    3.21    0.32
  -3 -13  -6    3.44    0.33
   4  12   6    0.03    0.15
  -4 -12  -6    0.08    0.13
   5  11   6    5.38    0.34
   6  10   6    0.11    0.15
   6  10   6    0.00    0.09
   7   9   6   19.27    0.53
   7   9   6   18.75    0.61
   8   8   6   11.22    0.39
   8   8   6   11.99    0.47
   9   7   6    0.79    0.17
   9   7   6    0.56    0.12
  10   6   6   12.91    0.44
 -10  -6  -6   12.79    0.47
  11   5   6   15.47    0.49
 -11  -5  -6   15.57    0.53
  12   4   6   12.95    0.45
 -12  -4  -6   13.62    0.50
  13   3   6   -0.13    0.10
 -13  -3  -6   -0.01    0.15
  14   2   6    0.03    0.10
 -14  -2  -6   -0.01    0.15
  15   1   6    0.02    0.11
 -15  -1  -6    0.24    0.18
  16   0   6    1.95    0.22
 -16   0  -6    2.13    0.28
  17  -1   6    4.44    0.30
 -17   1  -6    4.70    0.36
  18  -2   6   11.43    0.46
 -18   2  -6    9.22    0.44
  19  -3   6    0.10    0.15
 -19   3  -6   -0.05    0.14
  20  -4   6    0.89    0.20
  21  -5   6    1.78    0.26
  22  -6   6    1.83    0.28
  23  -7   6   -0.05    0.18
  -2  16   6    1.45    0.27
   2 -16  -6    1.68    0.30
  -1  15   6    3.05    0.34
   1 -15  -6    2.64    0.34
   0  14   6    1.60    0.26
   0 -14  -6    1.49    0.26
   1  13   6    1.90    0.26
  -1 -13  -6    1.93    0.27
   2  12   6    0.27    0.16
  -2 -12  -6    0.21    0.14
   3  11   6    0.08    0.13
  -3 -11  -6    0.11    0.13
   4  10   6   11.23    0.46
  -4 -10  -6   11.48    0.45
   5   9   6   17.74    0.56
   5   9   6   17.59    0.47
  -5  -9  -6   16.95    0.52
   6   8   6    2.98    0.19
   6   8   6    3.13    0.27
  -6  -8  -6    2.27    0.20
   7   7   6   -0.04    0.13
   7   7   6    0.05    0.08
  -7  -7  -6    0.13    0.09
   8   6   6    0.93    0.17
   8   6   6    0.90    0.13
  -8  -6  -6    1.05    0.13
   9   5   6    6.41    0.30
  -9  -5  -6    6.96    0.33
  10   4   6    4.10    0.24
 -10  -4  -6    4.47    0.28
  11   3   6    2.01    0.20
 -11  -3  -6    2.48    0.24
  12   2   6   12.31    0.42
 -12  -2  -6   12.24    0.46
  13   1   6   49.31    1.10
 -13  -1  -6   50.89    1.15
  14   0   6   23.48    0.65
 -14   0  -6   22.47    0.69
  15  -1   6    0.20    0.12
 -15   1  -6   -0.05    0.06
  16  -2   6    7.98    0.37
 -16   2  -6    8.31    0.41
  17  -3   6    1.39    0.20
 -17   3  -6    1.27    0.21
  18  -4   6    0.38    0.16
 -18   4  -6    0.31    0.14
  19  -5   6    3.74    0.32
  20  -6   6    4.39    0.35
  21  -7   6    3.71    0.35
  22  -8   6    0.38    0.20
  -4  16   6    0.39    0.20
   4 -16  -6    0.63    0.23
  -3  15   6    0.07    0.17
   3 -15  -6    0.10    0.18
  -2  14   6    3.69    0.34
   2 -14  -6    3.05    0.35
  -1  13   6    2.96    0.30
   1 -13  -6    2.57    0.30
   0  12   6    0.33    0.16
   0 -12  -6    0.42    0.17
   1  11   6    2.15    0.24
  -1 -11  -6    1.89    0.24
   2  10   6    2.79    0.25
  -2 -10  -6    3.15    0.27
   3   9   6    8.18    0.36
   3   9   6    8.00    0.28
  -3  -9  -6    8.52    0.36
   4   8   6   14.28    0.40
   4   8   6   14.91    0.49
  -4  -8  -6   15.01    0.47
   5   7   6    7.95    0.34
   5   7   6    8.32    0.29
  -5  -7  -6    8.13    0.31
   6   6   6    1.01    0.16
   6   6   6    1.02    0.13
  -6  -6  -6    0.95    0.13
   7   5   6   47.90    1.00
   7   5   6   49.13    1.04
  -7  -5  -6   48.01    0.96
   8   4   6   45.10    0.96
  -8  -4  -6   43.98    0.89
  -8  -4  -6   45.59    0.98
   9   3   6    0.39    0.10
  -9  -3  -6    0.42    0.13
  -9  -3  -6    0.33    0.10
  10   2   6   11.98    0.40
 -10  -2  -6   12.00    0.34
 -10  -2  -6   13.14    0.44
  11   1   6   32.90    0.77
 -11  -1  -6   32.14    0.69
 -11  -1  -6   33.53    0.82
  12   0   6    2.73    0.22
 -12   0  -6    3.09    0.19
  13  -1   6   48.97    1.08
 -13   1  -6   50.17    1.01
 -13   1  -6   50.11    1.13
  14  -2   6    0.13    0.11
 -14   2  -6    0.26    0.15
 -14   2  -6    0.03    0.10
  15  -3   6    7.97    0.37
 -15   3  -6    7.89    0.37
 -15   3  -6    8.07    0.35
  16  -4   6    1.10    0.19
 -16   4  -6    1.06    0.18
 -16   4  -6    0.99    0.19
  17  -5   6   11.75    0.46
 -17   5  -6   11.38    0.47
  18  -6   6    2.67    0.27
  19  -7   6   -0.16    0.14
  20  -8   6    0.26    0.17
  -6  16   6    2.60    0.31
   6 -16  -6    2.18    0.34
  -5  15   6    5.37    0.38
   5 -15  -6    4.38    0.43
  -4  14   6    2.52    0.28
   4 -14  -6    2.17    0.31
  -3  13   6    4.95    0.32
   3 -13  -6    4.70    0.41
  -2  12   6    8.39    0.40
   2 -12  -6    8.10    0.45
  -1  11   6    5.00    0.30
   1 -11  -6    4.58    0.33
   0  10   6    0.10    0.12
   0 -10  -6    0.16    0.12
   1   9   6   18.83    0.57
  -1  -9  -6   19.98    0.59
   2   8   6    2.19    0.14
   2   8   6    2.01    0.20
  -2  -8  -6    1.91    0.20
   3   7   6   14.06    0.45
   3   7   6   14.56    0.37
  -3  -7  -6   14.06    0.44
   4   6   6   19.03    0.53
   4   6   6   18.51    0.46
  -4  -6  -6   18.33    0.49
   5   5   6  125.74    2.24
   5   5   6  126.58    2.29
  -5  -5  -6  123.90    2.23
   6   4   6    0.13    0.07
   6   4   6    0.07    0.09
  -6  -4  -6    0.03    0.08
   7   3   6   17.20    0.46
  -7  -3  -6   16.64    0.42
   8   2   6    5.38    0.24
  -8  -2  -6    5.12    0.25
  -8  -2  -6    5.38    0.22
   9   1   6    0.31    0.09
  -9  -1  -6    0.20    0.11
  -9  -1  -6    0.13    0.09
  10   0   6   45.61    0.97
 -10   0  -6   45.27    0.91
  11  -1   6   32.90    0.78
 -11   1  -6   32.95    0.74
 -11   1  -6   35.04    0.83
  12  -2   6   13.11    0.44
 -12   2  -6   12.22    0.40
 -12   2  -6   12.79    0.46
  13  -3   6    0.07    0.11
 -13   3  -6    0.04    0.11
 -13   3  -6   -0.13    0.12
  14  -4   6   19.53    0.58
 -14   4  -6   18.48    0.56
 -14   4  -6   20.58    0.59
  15  -5   6    7.64    0.36
 -15   5  -6    7.53    0.37
  16  -6   6   12.67    0.48
 -16   6  -6   12.45    0.51
  17  -7   6    7.94    0.40
 -17   7  -6    8.28    0.44
  18  -8   6   -0.07    0.15
 -18   8  -6    0.11    0.18
  19  -9   6    0.17    0.18
 -19   9  -6    0.18    0.20
  -8  16   6   11.14    0.53
   8 -16  -6   11.01    0.63
  -7  15   6   -0.09    0.17
   7 -15  -6   -0.22    0.15
  -6  14   6    3.37    0.32
   6 -14  -6    3.20    0.38
  -5  13   6    0.38    0.17
   5 -13  -6    0.25    0.18
  -4  12   6    1.26    0.20
   4 -12  -6    1.32    0.24
  -3  11   6    2.96    0.26
   3 -11  -6    3.21    0.30
  -2  10   6    9.42    0.39
   2 -10  -6    9.08    0.41
  -1   9   6    1.26    0.18
   1  -9  -6    0.66    0.15
   0   8   6    0.21    0.07
   0   8   6    0.15    0.11
   0  -8  -6    0.38    0.12
   1   7   6   33.25    0.77
   1   7   6   33.83    0.67
  -1  -7  -6   33.01    0.79
   2   6   6   43.27    0.83
   2   6   6   43.26    0.92
  -2  -6  -6   42.07    0.91
   3   5   6    3.15    0.19
   3   5   6    3.49    0.17
  -3  -5  -6    3.55    0.19
   4   4   6   33.75    0.70
   4   4   6   34.36    0.74
  -4  -4  -6   32.04    0.71
   5   3   6   31.70    0.70
   5   3   6   33.40    0.71
  -5  -3  -6   32.78    0.69
   6   2   6   19.24    0.48
  -6  -2  -6   19.96    0.47
   7   1   6    0.13    0.08
  -7  -1  -6    0.01    0.05
  -7  -1  -6    0.08    0.08
   8   0   6   39.22    0.84
  -8   0  -6   40.22    0.85
  -8   0  -6   38.96    0.82
   9  -1   6    0.22    0.09
  -9   1  -6   -0.04    0.08
  -9   1  -6    0.33    0.12
  10  -2   6   12.86    0.40
 -10   2  -6   12.13    0.43
 -10   2  -6   12.78    0.40
  11  -3   6    2.26    0.20
 -11   3  -6    2.81    0.23
 -11   3  -6    3.04    0.23
  12  -4   6   13.14    0.44
 -12   4  -6   12.59    0.42
 -12   4  -6   13.06    0.45
  13  -5   6    6.10    0.31
 -13   5  -6    5.97    0.33
 -13   5  -6    6.26    0.29
  14  -6   6   21.43    0.63
 -14   6  -6   22.02    0.68
  15  -7   6    1.63    0.22
 -15   7  -6    2.00    0.27
  16  -8   6    1.42    0.21
 -16   8  -6    1.34    0.24
  17  -9   6    0.98    0.21
 -17   9  -6    0.79    0.23
 -18  10  -6    0.01    0.19
 -19  11  -6    3.90    0.42
 -10  16   6    0.18    0.19
  -9  15   6   11.87    0.53
   9 -15  -6   12.49    0.65
  -8  14   6    7.05    0.39
   8 -14  -6    6.31    0.47
  -7  13   6    0.56    0.18
   7 -13  -6    0.49    0.19
  -6  12   6    2.60    0.25
   6 -12  -6    2.70    0.31
  -5  11   6   26.20    0.74
   5 -11  -6   28.07    0.83
  -4  10   6   18.21    0.57
   4 -10  -6   19.71    0.64
  -3   9   6    0.20    0.11
   3  -9  -6    0.38    0.14
  -2   8   6    0.48    0.12
   2  -8  -6    0.28    0.12
  -1   7   6    0.06    0.09
  -1   7   6    0.01    0.05
   1  -7  -6    0.05    0.09
   0   6   6    1.72    0.16
   0   6   6    2.16    0.11
   0  -6  -6    2.03    0.18
   1   5   6   10.00    0.32
   1   5   6    9.70    0.26
  -1  -5  -6   10.14    0.33
   2   4   6   23.23    0.50
   2   4   6   22.93    0.54
  -2  -4  -6   22.81    0.55
   3   3   6    0.91    0.10
   3   3   6    0.59    0.10
  -3  -3  -6    0.47    0.09
   4   2   6    3.07    0.16
   4   2   6    3.22    0.17
  -4  -2  -6    3.22    0.18
   5   1   6    5.02    0.20
  -5  -1  -6    5.22    0.22
   6   0   6    1.22    0.12
  -6   0  -6    1.07    0.13
  -6   0  -6    1.28    0.13
   7  -1   6   -0.03    0.06
  -7   1  -6    0.11    0.09
  -7   1  -6    0.09    0.08
   8  -2   6    4.75    0.22
  -8   2  -6    5.07    0.25
  -8   2  -6    4.70    0.25
   9  -3   6    0.27    0.10
  -9   3  -6    0.43    0.11
  -9   3  -6    0.47    0.12
  10  -4   6    3.52    0.22
 -10   4  -6    4.27    0.25
 -10   4  -6    3.79    0.22
  11  -5   6   16.84    0.51
 -11   5  -6   16.52    0.54
 -11   5  -6   17.62    0.47
  12  -6   6    0.28    0.12
 -12   6  -6    0.36    0.15
  13  -7   6    1.24    0.18
 -13   7  -6    1.41    0.22
  14  -8   6    0.33    0.14
 -14   8  -6    0.33    0.18
  15  -9   6    5.45    0.34
 -15   9  -6    4.95    0.37
  16 -10   6    5.83    0.36
 -16  10  -6    5.79    0.42
 -17  11  -6    5.38    0.48
 -18  12  -6    0.26    0.23
 -12  16   6    1.72    0.28
 -11  15   6    5.16    0.37
  11 -15  -6    4.42    0.46
 -10  14   6    0.06    0.15
  10 -14  -6   -0.02    0.17
  -9  13   6    3.66    0.32
   9 -13  -6    3.27    0.36
  -8  12   6    0.25    0.13
   8 -12  -6    0.17    0.16
  -7  11   6    6.77    0.34
   7 -11  -6    6.93    0.40
  -6  10   6    1.85    0.22
   6 -10  -6    1.45    0.22
  -5   9   6   16.03    0.50
   5  -9  -6   16.64    0.58
  -4   8   6   12.71    0.42
   4  -8  -6   12.48    0.46
  -3   7   6   42.22    0.91
   3  -7  -6   41.86    0.96
  -2   6   6   95.92    1.62
  -2   6   6   94.87    1.77
   2  -6  -6   95.16    1.81
  -1   5   6    6.64    0.25
  -1   5   6    6.91    0.18
   1  -5  -6    6.51    0.27
   0   4   6    0.15    0.05
   0   4   6    0.25    0.07
   0  -4  -6    0.13    0.07
   1   3   6   12.66    0.35
   1   3   6   14.08    0.33
  -1  -3  -6   13.84    0.38
   2   2   6   37.77    0.75
  -2  -2  -6   38.56    0.78
   3   1   6   10.59    0.28
   3   1   6   10.42    0.29
  -3  -1  -6   10.57    0.32
   4   0   6  253.48    4.29
  -4   0  -6  255.36    4.32
  -4   0  -6  254.19    4.26
   5  -1   6    4.55    0.20
  -5   1  -6    4.99    0.23
  -5   1  -6    4.97    0.20
   6  -2   6   19.07    0.47
  -6   2  -6   19.50    0.47
  -6   2  -6   19.39    0.51
   7  -3   6   17.44    0.45
  -7   3  -6   16.21    0.47
  -7   3  -6   16.93    0.42
   8  -4   6   44.91    0.94
  -8   4  -6   43.96    0.99
  -8   4  -6   44.87    0.88
   9  -5   6    6.42    0.28
  -9   5  -6    6.03    0.32
  -9   5  -6    6.78    0.24
  10  -6   6   12.79    0.43
 -10   6  -6   13.37    0.49
  11  -7   6    0.49    0.13
 -11   7  -6    0.34    0.15
  12  -8   6    2.79    0.25
 -12   8  -6    3.04    0.30
  13  -9   6    0.77    0.17
 -13   9  -6    0.37    0.18
  14 -10   6   12.64    0.49
 -14  10  -6   12.95    0.59
 -15  11  -6    1.02    0.25
 -16  12  -6    0.01    0.21
 -13  15   6    2.09    0.29
  13 -15  -6    1.29    0.30
 -12  14   6    1.84    0.26
  12 -14  -6    2.31    0.36
 -11  13   6    2.11    0.25
  11 -13  -6    2.59    0.35
 -10  12   6    0.06    0.13
  10 -12  -6    0.00    0.16
  -9  11   6    5.96    0.34
   9 -11  -6    6.61    0.41
  -8  10   6   22.42    0.64
   8 -10  -6   22.58    0.73
  -7   9   6   -0.04    0.10
   7  -9  -6   -0.08    0.10
  -6   8   6    0.39    0.11
   6  -8  -6    0.36    0.13
  -5   7   6    5.65    0.26
   5  -7  -6    5.48    0.29
  -4   6   6    6.70    0.27
   4  -6  -6    6.58    0.29
  -3   5   6   58.20    1.15
  -3   5   6   59.86    1.01
   3  -5  -6   61.08    1.21
  -2   4   6   21.63    0.41
  -2   4   6   20.94    0.49
   2  -4  -6   20.91    0.53
  -1   3   6   28.81    0.61
  -1   3   6   29.49    0.55
   1  -3  -6   28.74    0.64
   0   2   6   16.05    0.35
   0   2   6   15.49    0.37
   0  -2  -6   16.14    0.42
   1   1   6  364.53    5.97
  -1  -1  -6  355.21    6.03
   2   0   6  291.62    4.92
   2   0   6  299.05    4.89
  -2   0  -6  292.36    4.97
   3  -1   6   10.57    0.29
  -3   1  -6   10.42    0.26
  -3   1  -6   10.44    0.33
   4  -2   6    3.19    0.16
  -4   2  -6    2.81    0.16
  -4   2  -6    2.96    0.19
   5  -3   6   32.94    0.69
  -5   3  -6   32.20    0.63
  -5   3  -6   31.66    0.74
   6  -4   6    0.05    0.07
  -6   4  -6    0.10    0.05
  -6   4  -6   -0.12    0.09
   7  -5   6   49.41    1.01
  -7   5  -6   48.07    0.91
  -7   5  -6   48.42    1.08
   8  -6   6    0.72    0.13
  -8   6  -6    0.95    0.18
   9  -7   6    0.95    0.15
  -9   7  -6    0.78    0.18
  10  -8   6    4.19    0.26
 -10   8  -6    4.54    0.32
  11  -9   6   25.37    0.68
 -11   9  -6   24.21    0.79
  12 -10   6    3.55    0.29
 -12  10  -6    3.50    0.36
  13 -11   6    0.19    0.16
 -13  11  -6    0.39    0.21
 -14  12  -6    0.43    0.24
 -15  13  -6   -0.27    0.17
 -15  15   6    2.54    0.31
 -14  14   6    0.43    0.19
  14 -14  -6    0.54    0.24
 -13  13   6    0.66    0.19
  13 -13  -6    0.91    0.25
 -12  12   6    0.05    0.13
  12 -12  -6    0.42    0.19
 -11  11   6    5.21    0.32
  11 -11  -6    4.78    0.36
 -10  10   6    8.57    0.38
  10 -10  -6    9.46    0.47
  -9   9   6   17.74    0.54
   9  -9  -6   16.71    0.60
  -8   8   6   15.61    0.48
   8  -8  -6   15.19    0.54
  -7   7   6    5.63    0.27
   7  -7  -6    5.27    0.29
  -6   6   6   18.45    0.49
   6  -6  -6   17.80    0.53
  -5   5   6  111.25    1.99
   5  -5  -6  108.80    2.05
  -4   4   6    1.85    0.13
   4  -4  -6    1.60    0.15
  -3   3   6    0.46    0.05
  -3   3   6    0.35    0.07
   3  -3  -6    0.49    0.09
  -2   2   6   40.70    0.77
  -2   2   6   39.91    0.72
   2  -2  -6   39.13    0.82
  -1   1   6  157.61    2.61
  -1   1   6  152.98    2.60
   1  -1  -6  152.41    2.68
   0   0   6   64.67    1.12
   0   0   6   62.30    1.13
   0   0  -6   64.67    1.21
   1  -1   6  353.50    5.92
   1  -1   6  363.90    5.95
  -1   1  -6  355.92    6.01
   2  -2   6   38.19    0.75
  -2   2  -6   38.51    0.82
  -2   2  -6   38.39    0.69
   3  -3   6    0.48    0.08
  -3   3  -6    0.28    0.10
  -3   3  -6    0.60    0.06
   4  -4   6   34.18    0.72
  -4   4  -6   33.42    0.61
  -4   4  -6   34.54    0.79
   5  -5   6  124.59    2.22
  -5   5  -6  123.83    2.31
  -5   5  -6  124.39    2.10
   6  -6   6    1.03    0.13
  -6   6  -6    0.95    0.17
   7  -7   6    0.11    0.09
  -7   7  -6    0.07    0.13
   8  -8   6   12.17    0.41
  -8   8  -6   11.63    0.50
   9  -9   6    8.66    0.36
  -9   9  -6    8.49    0.44
  10 -10   6    4.41    0.29
 -10  10  -6    4.83    0.40
  11 -11   6    2.56    0.25
 -11  11  -6    2.07    0.30
 -12  12  -6    1.04    0.25
 -13  13  -6    1.26    0.30
 -17  15   6    0.00    0.17
 -16  14   6    2.97    0.33
  16 -14  -6    2.77    0.39
 -15  13   6    0.07    0.15
  15 -13  -6   -0.13    0.17
 -14  12   6    0.27    0.16
  14 -12  -6    0.28    0.18
 -13  11   6    2.53    0.26
  13 -11  -6    2.67    0.32
 -12  10   6   32.56    0.85
  12 -10  -6   31.76    0.94
 -11   9   6    0.11    0.12
  11  -9  -6   -0.02    0.11
 -10   8   6    0.65    0.14
  10  -8  -6    0.73    0.16
  -9   7   6   -0.05    0.09
   9  -7  -6    0.13    0.10
  -8   6   6   11.77    0.37
   8  -6  -6   11.71    0.42
  -7   5   6    0.88    0.12
   7  -5  -6    0.92    0.14
  -6   4   6   12.00    0.35
   6  -4  -6   12.20    0.39
  -5   3   6   10.65    0.30
  -5   3   6   10.40    0.20
   5  -3  -6    9.93    0.33
  -4   2   6   24.57    0.44
  -4   2   6   24.24    0.51
   4  -2  -6   24.45    0.57
  -3   1   6    0.16    0.05
  -3   1   6    0.21    0.04
   3  -1  -6    0.26    0.07
  -2   0   6  110.41    1.87
   2   0  -6  110.06    1.97
  -1  -1   6  158.35    2.63
  -1  -1   6  152.12    2.57
   1   1  -6  154.96    2.71
   0  -2   6   16.06    0.37
   0   2  -6   15.22    0.42
   0   2  -6   15.26    0.28
   1  -3   6   14.44    0.36
  -1   3  -6   13.20    0.41
   2  -4   6   23.74    0.53
  -2   4  -6   23.20    0.60
   3  -5   6    3.31    0.18
  -3   5  -6    3.31    0.23
  -3   5  -6    3.40    0.10
   4  -6   6   18.47    0.48
  -4   6  -6   18.31    0.56
   5  -7   6    8.12    0.31
  -5   7  -6    8.87    0.40
   6  -8   6    2.83    0.22
  -6   8  -6    2.71    0.28
   7  -9   6   18.68    0.53
  -7   9  -6   16.46    0.61
   8 -10   6   16.68    0.52
  -8  10  -6   15.73    0.63
   9 -11   6    0.84    0.17
  -9  11  -6    0.85    0.23
 -10  12  -6    0.48    0.22
 -11  13  -6   -0.19    0.19
 -12  14  -6   -0.01    0.21
 -18  14   6    1.42    0.26
 -17  13   6    0.26    0.17
  17 -13  -6    0.83    0.25
 -16  12   6    0.39    0.18
  16 -12  -6    0.53    0.22
 -15  11   6    6.04    0.35
  15 -11  -6    6.02    0.41
 -14  10   6    2.51    0.25
  14 -10  -6    2.43    0.29
 -13   9   6   14.66    0.50
  13  -9  -6   14.43    0.57
 -12   8   6    0.94    0.16
  12  -8  -6    1.01    0.18
 -11   7   6    0.44    0.12
  11  -7  -6    0.42    0.13
 -10   6   6    0.27    0.09
  10  -6  -6    0.37    0.12
  -9   5   6    6.15    0.26
   9  -5  -6    6.91    0.30
  -8   4   6    0.43    0.09
   8  -4  -6    0.28    0.09
  -7   3   6   20.78    0.36
  -7   3   6   20.50    0.49
   7  -3  -6   21.82    0.54
  -6   2   6   32.68    0.58
  -6   2   6   32.71    0.67
   6  -2  -6   34.00    0.72
  -5   1   6    0.18    0.04
  -5   1   6    0.19    0.05
   5  -1  -6    0.34    0.08
  -4   0   6   79.21    1.37
  -4   0   6   79.89    1.36
   4   0  -6   77.57    1.46
  -3  -1   6    0.10    0.04
  -3  -1   6    0.25    0.04
   3   1  -6    0.31    0.09
  -2  -2   6   40.00    0.67
  -2  -2   6   38.93    0.75
   2   2  -6   40.00    0.83
  -1  -3   6   30.08    0.61
   1   3  -6   29.91    0.69
   0  -4   6    0.26    0.07
   0   4  -6    0.06    0.09
   1  -5   6    9.35    0.29
  -1   5  -6    9.41    0.35
   2  -6   6   42.07    0.88
  -2   6  -6   43.13    0.75
  -2   6  -6   43.63    0.98
   3  -7   6   13.87    0.41
  -3   7  -6   14.45    0.51
   4  -8   6   14.65    0.44
  -4   8  -6   14.83    0.54
   5  -9   6   18.37    0.52
  -5   9  -6   17.43    0.62
   6 -10   6    0.00    0.11
  -6  10  -6    0.03    0.14
   7 -11   6   10.38    0.40
  -7  11  -6   11.02    0.53
   8 -12   6    1.36    0.20
  -8  12  -6    1.35    0.26
  -9  13  -6   -0.13    0.17
 -10  14  -6    4.02    0.44
 -19  13   6    0.02    0.16
  19 -13  -6    0.10    0.20
 -18  12   6    0.36    0.18
  18 -12  -6   -0.06    0.17
 -17  11   6    1.79    0.25
  17 -11  -6    1.41    0.26
 -16  10   6    3.39    0.30
  16 -10  -6    3.08    0.33
 -15   9   6    3.29    0.28
  15  -9  -6    3.59    0.33
 -14   8   6    9.47    0.40
  14  -8  -6    9.26    0.44
 -13   7   6    0.15    0.11
  13  -7  -6    0.04    0.11
 -12   6   6   26.76    0.68
  12  -6  -6   26.75    0.72
 -11   5   6    3.80    0.22
  11  -5  -6    4.63    0.26
 -10   4   6    0.20    0.08
  10  -4  -6    0.12    0.03
  10  -4  -6    0.32    0.10
  -9   3   6    0.11    0.07
   9  -3  -6    0.15    0.03
   9  -3  -6    0.17    0.09
  -8   2   6    0.31    0.07
   8  -2  -6    0.20    0.08
   8  -2  -6    0.30    0.04
  -7   1   6   54.33    1.03
   7  -1  -6   55.24    1.09
   7  -1  -6   56.07    0.97
  -6   0   6   93.46    1.62
   6   0  -6   93.95    1.60
   6   0  -6   91.72    1.70
  -5  -1   6    0.17    0.05
   5   1  -6    0.22    0.09
  -4  -2   6   23.89    0.45
  -4  -2   6   24.07    0.50
   4   2  -6   23.85    0.57
  -3  -3   6    0.37    0.04
  -3  -3   6    0.45    0.07
   3   3  -6    0.27    0.10
  -2  -4   6   20.83    0.48
   2   4  -6   21.54    0.56
  -1  -5   6    6.10    0.23
   1   5  -6    6.65    0.29
   0  -6   6    2.06    0.16
   0   6  -6    2.04    0.20
   0   6  -6    2.06    0.09
   1  -7   6   34.10    0.75
  -1   7  -6   35.18    0.86
   2  -8   6    2.08    0.18
  -2   8  -6    2.20    0.24
   3  -9   6    8.36    0.33
  -3   9  -6    8.37    0.41
   4 -10   6   10.49    0.38
  -4  10  -6   10.60    0.49
   5 -11   6    6.08    0.30
  -5  11  -6    5.08    0.38
   6 -12   6    0.19    0.14
  -6  12  -6    0.24    0.17
  -7  13  -6   -0.10    0.16
  -8  14  -6    6.55    0.49
 -21  13   6    0.19    0.19
 -20  12   6    0.06    0.16
  20 -12  -6    0.01    0.19
 -19  11   6    0.03    0.15
  19 -11  -6    0.06    0.17
 -18  10   6    5.80    0.37
  18 -10  -6    5.74    0.41
 -17   9   6    1.11    0.19
  17  -9  -6    0.76    0.19
 -16   8   6    5.63    0.32
  16  -8  -6    5.77    0.37
 -15   7   6    1.81    0.20
  15  -7  -6    2.15    0.25
 -14   6   6   50.92    1.11
  14  -6  -6   49.97    1.15
 -13   5   6    0.05    0.09
  13  -5  -6    0.23    0.10
 -12   4   6   12.41    0.40
  12  -4  -6   12.48    0.27
  12  -4  -6   12.79    0.43
 -11   3   6    4.49    0.23
  11  -3  -6    4.99    0.24
  11  -3  -6    4.59    0.14
 -10   2   6   29.66    0.65
  10  -2  -6   29.26    0.55
  10  -2  -6   29.32    0.68
  -9   1   6   24.42    0.55
   9  -1  -6   24.83    0.48
   9  -1  -6   24.17    0.58
  -8   0   6   67.81    1.25
   8   0  -6   69.14    1.21
   8   0  -6   68.96    1.31
  -7  -1   6   54.25    1.00
   7   1  -6   54.30    1.07
   7   1  -6   55.34    0.99
  -6  -2   6   32.42    0.62
   6   2  -6   33.15    0.65
   6   2  -6   32.34    0.71
  -5  -3   6   10.37    0.25
   5   3  -6   10.07    0.34
   5   3  -6   10.70    0.29
  -4  -4   6    1.82    0.11
  -4  -4   6    1.84    0.13
   4   4  -6    1.82    0.17
  -3  -5   6   56.73    1.01
  -3  -5   6   58.11    1.10
   3   5  -6   58.54    1.19
  -2  -6   6   91.76    1.67
  -2  -6   6   89.98    1.55
   2   6  -6   91.86    1.77
  -1  -7   6   -0.07    0.08
   1   7  -6   -0.05    0.09
   0  -8   6    0.31    0.10
   0   8  -6    0.30    0.13
   1  -9   6   20.22    0.54
  -1   9  -6   20.01    0.65
   2 -10   6    2.88    0.23
  -2  10  -6    2.40    0.28
   3 -11   6    0.11    0.12
  -3  11  -6   -0.11    0.13
   4 -12   6    0.06    0.12
  -4  12  -6   -0.08    0.14
   5 -13   6   -0.01    0.13
  -5  13  -6   -0.14    0.17
  -6  14  -6    0.05    0.18
  -7  15  -6    3.35    0.42
 -22  12   6    1.67    0.29
  22 -12  -6    0.73    0.24
 -21  11   6    5.30    0.42
  21 -11  -6    4.34    0.43
 -20  10   6    2.40    0.28
  20 -10  -6    3.09    0.35
 -19   9   6    1.28    0.22
  19  -9  -6    1.11    0.22
 -18   8   6    1.71    0.22
  18  -8  -6    1.92    0.25
 -17   7   6    0.74    0.16
  17  -7  -6    0.79    0.17
 -16   6   6    1.37    0.19
  16  -6  -6    1.45    0.21
 -15   5   6   62.04    1.31
  15  -5  -6   62.20    1.33
 -14   4   6   13.70    0.44
  14  -4  -6   13.99    0.46
  14  -4  -6   13.70    0.32
 -13   3   6   29.77    0.71
  13  -3  -6   30.13    0.72
  13  -3  -6   28.35    0.57
 -12   2   6    1.39    0.15
  12  -2  -6    1.40    0.10
  12  -2  -6    1.16    0.14
 -11   1   6  105.45    1.89
  11  -1  -6  102.39    1.80
 -10   0   6    4.14    0.20
  10   0  -6    3.94    0.19
  10   0  -6    3.69    0.15
  -9  -1   6   23.82    0.53
   9   1  -6   24.37    0.51
   9   1  -6   24.50    0.57
  -8  -2   6    0.28    0.08
   8   2  -6    0.30    0.09
   8   2  -6    0.35    0.07
  -6  -4   6   11.41    0.31
   6   4  -6   12.17    0.33
   6   4  -6   12.09    0.38
  -5  -5   6  106.61    1.88
   5   5  -6  108.28    2.01
   5   5  -6  110.28    1.94
  -4  -6   6    6.43    0.22
  -4  -6   6    7.23    0.27
   4   6  -6    7.03    0.31
  -3  -7   6   40.70    0.78
  -3  -7   6   41.60    0.87
   3   7  -6   41.55    0.96
  -2  -8   6    0.43    0.11
   2   8  -6    0.45    0.14
  -1  -9   6    0.60    0.13
   1   9  -6    0.61    0.17
   0 -10   6    0.23    0.11
   0  10  -6   -0.15    0.12
   1 -11   6    1.80    0.20
  -1  11  -6    1.88    0.26
   2 -12   6    0.03    0.11
  -2  12  -6    0.05    0.16
   3 -13   6    3.85    0.29
  -3  13  -6    3.81    0.39
  -4  14  -6    4.28    0.42
  -5  15  -6    0.73    0.26
 -24  12   6    2.08    0.32
 -23  11   6    0.67    0.22
  23 -11  -6    0.59    0.23
 -22  10   6    4.41    0.39
  22 -10  -6    3.73    0.39
 -21   9   6    8.02    0.45
  21  -9  -6    8.61    0.48
 -20   8   6    0.26    0.16
  20  -8  -6    0.26    0.16
 -19   7   6    0.18    0.14
  19  -7  -6    0.04    0.13
 -18   6   6   10.06    0.43
  18  -6  -6    9.56    0.43
 -17   5   6   17.51    0.56
  17  -5  -6   17.23    0.57
 -16   4   6    0.50    0.13
  16  -4  -6    0.54    0.13
  16  -4  -6    0.41    0.08
 -15   3   6    7.25    0.32
  15  -3  -6    7.65    0.24
 -14   2   6    0.17    0.10
  14  -2  -6   -0.02    0.07
  14  -2  -6    0.11    0.06
 -13   1   6   39.04    0.86
  13  -1  -6   38.67    0.76
  13  -1  -6   39.38    0.85
 -12   0   6    3.30    0.20
  12   0  -6    3.45    0.20
  12   0  -6    3.28    0.15
 -11  -1   6  101.67    1.84
  11   1  -6  101.52    1.78
  11   1  -6   99.35    1.84
 -10  -2   6   30.63    0.66
  10   2  -6   30.07    0.62
  10   2  -6   28.49    0.67
  -9  -3   6    0.02    0.09
   9   3  -6    0.28    0.07
   9   3  -6    0.16    0.09
  -8  -4   6    0.35    0.10
   8   4  -6    0.22    0.07
   8   4  -6    0.14    0.09
  -7  -5   6    0.67    0.11
   7   5  -6    0.79    0.11
  -6  -6   6   18.09    0.44
   6   6  -6   17.77    0.47
   6   6  -6   18.40    0.52
  -5  -7   6    5.52    0.22
   5   7  -6    5.60    0.29
   5   7  -6    6.05    0.25
  -4  -8   6   12.37    0.40
  -4  -8   6   12.11    0.33
   4   8  -6   12.44    0.45
  -3  -9   6    0.29    0.10
   3   9  -6    0.45    0.15
  -2 -10   6    9.20    0.35
   2  10  -6    9.22    0.43
  -1 -11   6    5.78    0.30
   1  11  -6    5.35    0.36
   0 -12   6    0.38    0.14
   0  12  -6    0.62    0.20
   1 -13   6    2.18    0.24
  -1  13  -6    1.93    0.30
  -2  14  -6    0.49    0.22
  -3  15  -6    1.22    0.27
 -25  11   6    2.79    0.35
  25 -11  -6    2.11    0.34
 -24  10   6   14.70    0.64
  24 -10  -6   14.15    0.66
 -23   9   6    5.82    0.40
  23  -9  -6    6.13    0.43
 -22   8   6    0.04    0.15
  22  -8  -6    0.12    0.16
 -21   7   6    0.15    0.14
  21  -7  -6    0.13    0.16
 -20   6   6    4.10    0.34
  20  -6  -6    4.45    0.30
 -19   5   6   11.88    0.48
 -18   4   6   28.30    0.77
  18  -4  -6   28.90    0.76
 -17   3   6   -0.11    0.10
  17  -3  -6    0.12    0.11
  17  -3  -6    0.16    0.08
 -16   2   6    4.44    0.26
  16  -2  -6    4.08    0.24
  16  -2  -6    4.54    0.20
 -15   1   6   51.84    1.12
  15  -1  -6   52.30    1.01
  15  -1  -6   53.26    1.09
 -14   0   6   46.95    1.01
  14   0  -6   45.87    0.97
  14   0  -6   47.39    0.92
 -13  -1   6   38.82    0.86
  13   1  -6   39.73    0.79
  13   1  -6   37.97    0.82
 -12  -2   6    1.34    0.15
  12   2  -6    1.43    0.15
  12   2  -6    1.34    0.12
 -11  -3   6    4.46    0.25
  11   3  -6    4.43    0.20
  11   3  -6    4.27    0.23
 -10  -4   6    0.10    0.11
  10   4  -6    0.13    0.07
  10   4  -6    0.21    0.09
  -9  -5   6    6.44    0.29
   9   5  -6    6.74    0.25
   9   5  -6    6.48    0.28
  -8  -6   6   11.40    0.37
   8   6  -6   11.35    0.39
   8   6  -6   11.37    0.35
  -7  -7   6    5.40    0.26
   7   7  -6    5.02    0.23
  -6  -8   6    0.40    0.11
   6   8  -6    0.46    0.13
   6   8  -6    0.48    0.11
  -5  -9   6   16.23    0.48
   5   9  -6   15.24    0.53
  -4 -10   6   19.41    0.55
   4  10  -6   18.44    0.62
  -3 -11   6    3.24    0.25
   3  11  -6    3.03    0.31
  -2 -12   6    9.12    0.38
   2  12  -6    8.16    0.45
  -1 -13   6    3.09    0.26
   1  13  -6    2.62    0.32
   0 -14   6    1.51    0.22
   0  14  -6    1.52    0.29
  -1  15  -6    1.76    0.31
  -2  16  -6    0.34    0.23
 -26  10   6   -0.10    0.18
 -25   9   6    9.53    0.51
  25  -9  -6    8.65    0.51
 -24   8   6    0.55    0.20
  24  -8  -6    0.22    0.19
 -23   7   6    0.12    0.15
  23  -7  -6    0.06    0.10
 -22   6   6   10.99    0.50
  22  -6  -6   10.49    0.47
 -21   5   6   21.05    0.69
  21  -5  -6   22.16    0.68
 -20   4   6    0.10    0.12
  20  -4  -6    0.18    0.13
 -19   3   6   -0.13    0.10
  19  -3  -6    0.00    0.08
  19  -3  -6    0.06    0.11
 -18   2   6   27.78    0.76
  18  -2  -6   29.29    0.71
  18  -2  -6   28.41    0.65
 -17   1   6    6.44    0.33
  17  -1  -6    6.73    0.30
  17  -1  -6    7.24    0.27
 -16   0   6   31.13    0.77
  16   0  -6   29.57    0.67
  16   0  -6   30.08    0.70
 -15  -1   6   52.22    1.11
  15   1  -6   50.51    1.04
  15   1  -6   51.03    1.02
 -14  -2   6    0.01    0.12
  14   2  -6    0.08    0.07
  14   2  -6    0.16    0.10
 -13  -3   6   29.28    0.71
  13   3  -6   29.26    0.66
  13   3  -6   28.20    0.66
 -12  -4   6   12.55    0.43
  12   4  -6   12.41    0.37
  12   4  -6   12.28    0.39
 -11  -5   6    4.01    0.27
  11   5  -6    4.13    0.23
  11   5  -6    3.90    0.20
 -10  -6   6    0.15    0.13
  10   6  -6    0.21    0.10
  10   6  -6    0.41    0.10
  -9  -7   6   -0.03    0.12
   9   7  -6    0.07    0.08
   9   7  -6    0.05    0.10
  -8  -8   6   15.12    0.45
   8   8  -6   14.27    0.44
   8   8  -6   15.27    0.49
  -7  -9   6    0.00    0.11
   7   9  -6   -0.07    0.09
   7   9  -6   -0.01    0.08
  -6 -10   6    1.70    0.19
   6  10  -6    1.74    0.23
  -5 -11   6   29.80    0.75
   5  11  -6   28.40    0.84
  -4 -12   6    1.32    0.19
   4  12  -6    1.06    0.22
  -3 -13   6    4.09    0.28
   3  13  -6    4.39    0.39
  -2 -14   6    3.68    0.31
   2  14  -6    4.26    0.41
   1  15  -6    2.17    0.33
   0  16  -6    0.95    0.26
 -27   9   6    4.84    0.45
 -26   8   6    1.25    0.25
 -25   7   6    0.88    0.23
 -24   6   6    3.63    0.36
 -23   5   6    0.24    0.16
  23  -5  -6    0.13    0.14
 -22   4   6   20.32    0.69
  22  -4  -6   21.07    0.64
 -21   3   6    1.51    0.22
  21  -3  -6    1.70    0.17
  21  -3  -6    2.07    0.22
 -20   2   6    3.92    0.32
  20  -2  -6    4.16    0.26
  20  -2  -6    3.91    0.22
 -19   1   6   32.29    0.85
  19  -1  -6   34.44    0.78
  19  -1  -6   31.89    0.74
 -18   0   6   79.01    1.63
  18   0  -6   80.04    1.53
  18   0  -6   78.59    1.51
 -17  -1   6    6.47    0.34
  17   1  -6    6.78    0.29
  17   1  -6    6.68    0.28
 -16  -2   6    4.41    0.28
  16   2  -6    3.88    0.22
  16   2  -6    4.14    0.24
 -15  -3   6    7.27    0.35
  15   3  -6    7.92    0.30
  15   3  -6    7.88    0.30
 -14  -4   6   14.16    0.49
  14   4  -6   13.73    0.41
  14   4  -6   13.71    0.40
 -13  -5   6    0.48    0.17
  13   5  -6    0.17    0.09
  13   5  -6    0.25    0.10
 -12  -6   6   27.24    0.71
  12   6  -6   26.56    0.64
  12   6  -6   26.77    0.65
 -11  -7   6    0.71    0.18
  11   7  -6    0.20    0.10
  11   7  -6    0.76    0.13
 -10  -8   6    0.83    0.17
  10   8  -6    0.61    0.14
  10   8  -6    0.46    0.12
  -9  -9   6   17.40    0.53
   9   9  -6   18.94    0.57
   9   9  -6   17.45    0.52
   8  10  -6   23.24    0.69
   8  10  -6   22.92    0.63
   7  11  -6    7.62    0.39
  -6 -12   6    2.61    0.25
   6  12  -6    3.13    0.32
  -5 -13   6    0.29    0.14
   5  13  -6    0.41    0.17
  -4 -14   6    2.92    0.28
   4  14  -6    2.61    0.33
  -3 -15   6    0.22    0.16
   3  15  -6    0.02    0.16
   2  16  -6    1.85    0.31
 -28   8   6    1.97    0.32
 -27   7   6    0.98    0.25
 -26   6   6   -0.12    0.15
 -25   5   6    3.02    0.33
 -24   4   6   28.81    0.87
 -23   3   6   -0.06    0.13
 -22   2   6    0.72    0.19
  22  -2  -6    0.56    0.13
 -21   1   6   10.69    0.46
  21  -1  -6   10.47    0.37
 -20   0   6    9.21    0.42
  20   0  -6    9.15    0.35
 -19  -1   6   31.96    0.85
  19   1  -6   32.79    0.76
 -18  -2   6   28.77    0.78
  18   2  -6   28.04    0.69
 -17  -3   6    0.04    0.15
  17   3  -6    0.08    0.09
 -16  -4   6    0.68    0.20
  16   4  -6    0.55    0.12
 -15  -5   6   61.79    1.35
  15   5  -6   62.87    1.27
 -14  -6   6   50.83    1.15
  14   6  -6   50.98    1.02
  14   6  -6   48.88    1.07
 -13  -7   6    0.13    0.17
  13   7  -6   -0.03    0.09
  13   7  -6    0.03    0.09
 -12  -8   6    0.98    0.20
  12   8  -6    0.75    0.15
  12   8  -6    1.11    0.15
 -11  -9   6   -0.10    0.14
  11   9  -6    0.17    0.12
  11   9  -6    0.23    0.11
  10  10  -6    9.09    0.40
  10  10  -6    8.59    0.36
   9  11  -6    6.39    0.32
   9  11  -6    6.55    0.36
   8  12  -6    0.44    0.16
  -7 -13   6    0.49    0.17
   7  13  -6    0.54    0.18
  -6 -14   6    3.02    0.29
   6  14  -6    3.06    0.33
  -5 -15   6    5.71    0.36
   5  15  -6    4.25    0.41
   4  16  -6    0.46    0.22
 -29   7   6    0.96    0.26
 -28   6   6    0.05    0.17
 -27   5   6    1.26    0.26
 -26   4   6    1.85    0.28
 -25   3   6    8.21    0.45
 -24   2   6    0.59    0.18
  24  -2  -6    0.79    0.15
 -23   1   6    0.97    0.21
  23  -1  -6    0.83    0.15
 -22   0   6    0.37    0.16
  22   0  -6    0.54    0.14
 -21  -1   6   11.21    0.49
  21   1  -6    9.95    0.38
 -20  -2   6    3.61    0.32
  20   2  -6    4.12    0.26
 -19  -3   6    0.15    0.15
  19   3  -6    0.00    0.10
 -18  -4   6   26.73    0.78
  18   4  -6   27.58    0.70
 -17  -5   6   17.59    0.60
  17   5  -6   16.96    0.52
 -16  -6   6    1.27    0.25
  16   6  -6    1.26    0.17
 -15  -7   6    1.81    0.25
  15   7  -6    1.94    0.20
 -14  -8   6    9.31    0.44
  14   8  -6    8.69    0.36
 -13  -9   6   13.66    0.52
  13   9  -6   14.32    0.49
 -12 -10   6   31.18    0.83
  12  10  -6   31.74    0.81
  11  11  -6    4.37    0.28
  10  12  -6    0.23    0.14
  -9 -13   6    3.21    0.29
  -8 -14   6    6.97    0.39
  -7 -15   6   -0.02    0.16
 -30   6   6    0.10    0.19
 -29   5   6    0.83    0.25
 -28   4   6    3.14    0.35
 -27   3   6    0.37    0.19
 -26   2   6    0.45    0.19
 -25   1   6    7.31    0.42
  25  -1  -6    7.16    0.35
 -24   0   6    0.16    0.17
  24   0  -6    0.09    0.12
 -23  -1   6    0.79    0.21
  23   1  -6    0.83    0.15
 -22  -2   6    0.70    0.20
  22   2  -6    0.67    0.15
 -21  -3   6    2.08    0.26
  21   3  -6    2.02    0.22
 -20  -4   6    0.16    0.19
  20   4  -6    0.12    0.13
 -19  -5   6   11.57    0.52
  19   5  -6   12.07    0.44
 -18  -6   6   10.47    0.51
  18   6  -6   10.02    0.41
 -17  -7   6    0.66    0.22
  17   7  -6    0.78    0.15
 -16  -8   6    5.49    0.39
  16   8  -6    6.17    0.33
 -15  -9   6    3.47    0.33
  15   9  -6    3.22    0.27
 -14 -10   6    3.14    0.32
  14  10  -6    2.56    0.25
  13  11  -6    2.19    0.23
  12  12  -6    0.25    0.14
  11  13  -6    2.65    0.27
 -10 -14   6    0.09    0.16
  -9 -15   6   12.10    0.53
 -30   4   6    0.44    0.21
 -29   3   6    0.00    0.18
 -28   2   6    3.64    0.38
 -27   1   6    3.66    0.37
  27  -1  -6    2.82    0.27
 -26   0   6    8.37    0.46
  26   0  -6    7.55    0.37
 -25  -1   6    6.84    0.42
  25   1  -6    7.10    0.36
 -24  -2   6    0.66    0.21
  24   2  -6    0.61    0.16
 -23  -3   6    0.35    0.19
  23   3  -6   -0.18    0.11
 -22  -4   6   20.53    0.71
  22   4  -6   20.60    0.62
 -21  -5   6   21.69    0.74
  21   5  -6   21.58    0.65
 -20  -6   6    3.98    0.36
  20   6  -6    3.94    0.31
 -19  -7   6    0.10    0.20
  19   7  -6    0.01    0.11
 -18  -8   6    1.38    0.27
  18   8  -6    1.71    0.21
 -17  -9   6    0.49    0.22
  17   9  -6    1.10    0.19
 -16 -10   6    3.32    0.35
  16  10  -6    3.75    0.31
  15  11  -6    6.45    0.36
  14  12  -6    0.26    0.15
  13  13  -6    0.55    0.17
  12  14  -6    2.49    0.27
 -11 -15   6    5.05    0.40
 -10 -16   6    0.19    0.19
 -31   3   6    0.19    0.19
 -30   2   6    8.84    0.53
 -29   1   6    0.37    0.20
 -28   0   6    7.44    0.46
  28   0  -6    8.66    0.41
 -27  -1   6    2.53    0.33
  27   1  -6    2.41    0.26
 -26  -2   6    0.43    0.21
  26   2  -6    0.81    0.18
 -25  -3   6    8.42    0.49
  25   3  -6    8.38    0.41
 -24  -4   6   29.52    0.91
  24   4  -6   30.70    0.83
 -23  -5   6    0.10    0.19
  23   5  -6    0.28    0.15
 -22  -6   6   11.23    0.54
  22   6  -6   10.88    0.47
 -21  -7   6    0.17    0.21
  21   7  -6    0.09    0.15
 -20  -8   6    0.41    0.24
  20   8  -6    0.28    0.14
 -19  -9   6    1.21    0.28
  19   9  -6    0.77    0.18
 -18 -10   6    5.42    0.45
  18  10  -6    6.02    0.35
 -17 -11   6    1.48    0.29
  17  11  -6    1.10    0.21
  16  12  -6    0.68    0.19
  15  13  -6    0.02    0.15
  14  14  -6    0.65    0.19
 -12 -16   6    1.80    0.28
 -31   1   6    0.44    0.22
 -30   0   6    2.75    0.35
  30   0  -6    3.08    0.30
 -29  -1   6   -0.07    0.20
  29   1  -6    0.04    0.15
 -28  -2   6    4.01    0.40
  28   2  -6    4.07    0.33
 -27  -3   6    0.45    0.22
  27   3  -6    0.58    0.19
 -26  -4   6    1.23    0.27
  26   4  -6    1.73    0.24
 -25  -5   6    3.44    0.37
  25   5  -6    3.47    0.32
 -24  -6   6    4.41    0.42
  24   6  -6    3.85    0.34
 -23  -7   6    0.07    0.21
  23   7  -6    0.03    0.14
 -22  -8   6    0.10    0.22
  22   8  -6   -0.23    0.12
 -21  -9   6    7.33    0.52
  21   9  -6    7.95    0.41
 -20 -10   6    2.30    0.36
  20  10  -6    2.22    0.27
 -19 -11   6    0.17    0.25
  19  11  -6    0.22    0.16
  18  12  -6    0.50    0.19
  17  13  -6    0.08    0.15
  16  14  -6    2.99    0.32
  15  15  -6    3.03    0.32
 -32   0   6    1.73    0.30
 -31  -1   6    0.32    0.22
  31   1  -6    0.18    0.17
 -30  -2   6    8.01    0.51
  30   2  -6    7.96    0.43
 -29  -3   6    0.47    0.24
  29   3  -6    0.16    0.17
 -28  -4   6    3.08    0.37
  28   4  -6    2.90    0.30
 -27  -5   6    1.88    0.33
  27   5  -6    1.53    0.25
 -26  -6   6   -0.01    0.23
  26   6  -6    0.10    0.16
 -25  -7   6    0.55    0.26
  25   7  -6    0.71    0.20
 -24  -8   6    0.27    0.26
  24   8  -6    0.34    0.18
 -23  -9   6    5.21    0.47
  23   9  -6    4.95    0.38
 -22 -10   6    3.89    0.44
  22  10  -6    3.97    0.35
 -21 -11   6    4.85    0.49
  21  11  -6    4.64    0.38
  20  12  -6    0.05    0.16
  19  13  -6    0.08    0.16
  18  14  -6    1.32    0.25
  32   2  -6    0.45    0.20
 -31  -3   6   -0.05    0.19
  31   3  -6   -0.15    0.16
 -30  -4   6   -0.26    0.21
  30   4  -6    0.32    0.19
 -29  -5   6    1.01    0.28
  29   5  -6    0.65    0.21
 -28  -6   6    0.18    0.24
  28   6  -6    0.33    0.19
 -27  -7   6    0.76    0.28
  27   7  -6    0.70    0.21
 -26  -8   6    1.09    0.32
  26   8  -6    0.57    0.22
 -25  -9   6    9.54    0.60
  25   9  -6    8.74    0.47
 -24 -10   6   14.84    0.73
  24  10  -6   15.26    0.63
 -23 -11   6    0.58    0.31
  23  11  -6    0.80    0.21
  22  12  -6    1.50    0.27
  31   5  -6    2.19    0.30
 -30  -6   6    0.00    0.24
  30   6  -6   -0.11    0.18
 -29  -7   6    0.98    0.29
  29   7  -6    1.00    0.24
 -28  -8   6    1.63    0.36
  28   8  -6    1.62    0.29
 -27  -9   6    4.87    0.50
  27   9  -6    4.43    0.40
 -26 -10   6    0.21    0.27
 -25 -11   6    2.20    0.39
  19  11   7    2.76    0.33
  20  10   7    0.00    0.17
  21   9   7    0.12    0.17
 -21  -9  -7    0.02    0.28
  22   8   7    4.55    0.41
 -22  -8  -7    4.69    0.51
  23   7   7    2.95    0.33
 -23  -7  -7    2.74    0.43
  24   6   7   -0.31    0.16
 -24  -6  -7    0.33    0.30
 -25  -5  -7    0.13    0.31
 -16 -12  -7   -0.01    0.27
  17  11   7    0.21    0.18
 -17 -11  -7    0.39    0.27
  18  10   7    0.07    0.17
 -18 -10  -7    0.02    0.25
  19   9   7    1.48    0.26
 -19  -9  -7    1.48    0.34
  20   8   7    0.20    0.18
 -20  -8  -7   -0.07    0.26
  21   7   7    0.89    0.22
 -21  -7  -7    1.20    0.34
  22   6   7    1.17    0.25
 -22  -6  -7    1.08    0.34
  23   5   7    0.22    0.18
 -23  -5  -7    0.43    0.30
  24   4   7    1.19    0.24
 -24  -4  -7    1.18    0.36
  25   3   7    2.61    0.33
 -25  -3  -7    2.35    0.40
 -26  -2  -7   -0.09    0.26
 -27  -1  -7   -0.01    0.22
 -13 -13  -7    0.88    0.30
 -14 -12  -7    7.80    0.55
  15  11   7    0.15    0.17
 -15 -11  -7    0.08    0.24
  16  10   7    0.00    0.13
 -16 -10  -7   -0.27    0.22
  17   9   7   11.20    0.51
 -17  -9  -7   10.73    0.60
  18   8   7    0.81    0.21
 -18  -8  -7    0.75    0.29
  19   7   7    0.42    0.18
 -19  -7  -7    0.32    0.28
  20   6   7   -0.04    0.16
 -20  -6  -7    0.26    0.25
  21   5   7    1.46    0.25
 -21  -5  -7    1.72    0.34
  22   4   7    0.10    0.18
 -22  -4  -7   -0.24    0.24
  23   3   7    3.96    0.37
 -23  -3  -7    3.51    0.43
  24   2   7    6.21    0.43
 -24  -2  -7    7.52    0.54
  25   1   7    0.57    0.21
 -25  -1  -7    1.20    0.31
  26   0   7    0.18    0.19
 -26   0  -7    0.67    0.25
 -10 -14  -7    0.17    0.23
 -11 -13  -7    8.38    0.54
 -12 -12  -7    0.64    0.26
 -13 -11  -7    3.46    0.38
  14  10   7    0.07    0.14
 -14 -10  -7    0.01    0.21
  15   9   7   12.42    0.50
 -15  -9  -7   12.39    0.60
  16   8   7    0.10    0.15
 -16  -8  -7    0.30    0.23
  17   7   7    9.80    0.47
 -17  -7  -7    9.23    0.55
  18   6   7    5.00    0.38
 -18  -6  -7    5.01    0.46
  19   5   7    1.30    0.23
 -19  -5  -7    1.25    0.30
  20   4   7    8.79    0.44
 -20  -4  -7    7.97    0.52
  21   3   7   18.87    0.68
 -21  -3  -7   17.83    0.77
  22   2   7    2.10    0.28
 -22  -2  -7    2.62    0.40
  23   1   7    0.09    0.17
 -23  -1  -7    0.43    0.24
  24   0   7    0.28    0.18
 -24   0  -7   -0.11    0.21
  25  -1   7    0.40    0.22
  26  -2   7    0.00    0.18
   7  15   7    0.01    0.22
   8  14   7   -0.02    0.21
 -11 -11  -7   13.66    0.61
  12  10   7   -0.10    0.07
 -12 -10  -7    0.34    0.20
  13   9   7    2.78    0.27
 -13  -9  -7    2.88    0.33
  14   8   7   10.07    0.44
 -14  -8  -7   10.25    0.51
  15   7   7   16.89    0.59
 -15  -7  -7   16.10    0.66
  16   6   7    0.11    0.13
 -16  -6  -7    0.50    0.23
  17   5   7    2.59    0.28
 -17  -5  -7    2.79    0.34
  18   4   7    3.32    0.31
 -18  -4  -7    4.37    0.41
  19   3   7    0.07    0.14
 -19  -3  -7   -0.05    0.22
  20   2   7    5.06    0.38
 -20  -2  -7    4.39    0.43
  21   1   7    1.34    0.24
 -21  -1  -7    0.79    0.26
  22   0   7    0.12    0.17
 -22   0  -7   -0.26    0.19
  23  -1   7    0.00    0.16
 -23   1  -7   -0.08    0.19
  24  -2   7    5.92    0.40
  25  -3   7    1.96    0.30
   5  15   7    0.10    0.21
   6  14   7    1.99    0.31
   7  13   7    0.30    0.21
   8  12   7    1.38    0.27
   9  11   7    1.21    0.24
  10  10   7    1.18    0.18
  11   9   7    1.59    0.20
 -11  -9  -7    1.92    0.27
  12   8   7   25.33    0.73
 -12  -8  -7   27.13    0.81
  13   7   7    0.12    0.13
 -13  -7  -7    0.00    0.18
  14   6   7    2.55    0.26
 -14  -6  -7    2.64    0.30
  15   5   7    2.07    0.24
 -15  -5  -7    2.21    0.29
  16   4   7    0.86    0.18
 -16  -4  -7    0.73    0.24
  17   3   7    0.03    0.12
 -17  -3  -7    0.00    0.19
  18   2   7    3.50    0.31
 -18  -2  -7    3.03    0.36
  19   1   7    0.20    0.15
 -19  -1  -7    0.36    0.22
  20   0   7    0.01    0.15
 -20   0  -7    0.06    0.19
  21  -1   7    1.23    0.23
 -21   1  -7    1.41    0.26
  22  -2   7    2.26    0.29
  23  -3   7    3.32    0.35
  24  -4   7    1.11    0.26
  25  -5   7   -0.05    0.19
   2  16   7    0.23    0.20
   3  15   7   -0.22    0.18
   4  14   7    0.44    0.20
   5  13   7    2.62    0.31
   6  12   7    0.16    0.17
   7  11   7    2.38    0.28
   8  10   7    9.34    0.46
   8  10   7    9.45    0.37
   9   9   7   -0.24    0.14
   9   9   7   -0.06    0.10
  10   8   7    0.12    0.11
 -10  -8  -7    0.47    0.17
  11   7   7    8.63    0.37
 -11  -7  -7    9.08    0.43
  12   6   7    0.16    0.12
 -12  -6  -7    0.26    0.16
  13   5   7    1.20    0.19
 -13  -5  -7    1.24    0.23
  14   4   7    0.82    0.16
 -14  -4  -7    0.63    0.20
  15   3   7    0.33    0.13
 -15  -3  -7    0.15    0.18
  16   2   7    0.62    0.15
 -16  -2  -7    0.41    0.20
  17   1   7    0.27    0.14
 -17  -1  -7    0.44    0.22
  18   0   7    0.05    0.13
 -18   0  -7   -0.05    0.19
  19  -1   7    0.11    0.16
 -19   1  -7   -0.07    0.09
  20  -2   7    5.07    0.35
 -20   2  -7    5.04    0.37
  21  -3   7   18.55    0.67
  22  -4   7    0.08    0.17
  23  -5   7    0.59    0.23
  24  -6   7   -0.23    0.18
   0  16   7    0.06    0.20
   1  15   7    0.39    0.20
   2  14   7    3.73    0.37
   3  13   7    2.51    0.31
   4  12   7    1.25    0.24
   5  11   7    0.91    0.20
   6  10   7    0.01    0.14
   7   9   7    9.99    0.43
   7   9   7   10.16    0.37
   8   8   7   24.40    0.64
   8   8   7   24.12    0.71
   9   7   7    0.30    0.15
   9   7   7    0.37    0.11
  10   6   7   11.26    0.42
 -10  -6  -7   11.45    0.45
  11   5   7    3.18    0.25
 -11  -5  -7    3.39    0.29
  12   4   7   11.46    0.42
 -12  -4  -7   11.23    0.47
  13   3   7    4.82    0.29
 -13  -3  -7    5.05    0.34
  14   2   7    0.40    0.13
 -14  -2  -7    0.66    0.20
  15   1   7    0.96    0.17
 -15  -1  -7    0.79    0.22
  16   0   7    0.20    0.13
 -16   0  -7   -0.09    0.18
  17  -1   7    0.13    0.14
 -17   1  -7    0.26    0.16
  18  -2   7    3.23    0.29
 -18   2  -7    3.01    0.30
  19  -3   7   -0.07    0.14
  20  -4   7    8.41    0.44
  21  -5   7    1.84    0.28
  22  -6   7    1.12    0.26
  23  -7   7    2.20    0.32
  -2  16   7    0.11    0.20
   2 -16  -7    0.15    0.21
  -1  15   7    0.56    0.21
   1 -15  -7    0.70    0.24
   0  14   7    2.71    0.31
   0 -14  -7    2.59    0.32
   1  13   7    8.54    0.44
  -1 -13  -7    8.53    0.46
   2  12   7   22.39    0.72
  -2 -12  -7   22.64    0.73
   3  11   7    2.33    0.26
  -3 -11  -7    2.40    0.26
   4  10   7    0.92    0.19
  -4 -10  -7    1.07    0.18
   5   9   7    7.97    0.38
   5   9   7    7.81    0.30
  -5  -9  -7    7.07    0.34
   6   8   7   10.23    0.42
   6   8   7   10.02    0.35
  -6  -8  -7   10.13    0.38
   7   7   7   14.44    0.44
   7   7   7   13.32    0.48
  -7  -7  -7   14.30    0.44
   8   6   7   32.37    0.77
   8   6   7   32.78    0.82
   9   5   7    7.61    0.33
  -9  -5  -7    8.03    0.37
  10   4   7    0.15    0.10
 -10  -4  -7    0.25    0.15
  11   3   7   23.02    0.62
 -11  -3  -7   21.79    0.64
  12   2   7   24.29    0.65
 -12  -2  -7   23.03    0.69
  13   1   7    7.96    0.36
 -13  -1  -7    8.81    0.42
  14   0   7    0.03    0.11
 -14   0  -7   -0.11    0.07
  15  -1   7    0.76    0.17
 -15   1  -7    1.28    0.23
  16  -2   7    0.53    0.16
 -16   2  -7    0.49    0.18
  17  -3   7    0.17    0.14
 -17   3  -7    0.07    0.14
  18  -4   7    3.70    0.32
  19  -5   7    0.97    0.22
  20  -6   7    0.10    0.16
  21  -7   7    1.29    0.26
  22  -8   7    4.01    0.37
  -4  16   7    0.91    0.25
   4 -16  -7    1.00    0.27
  -3  15   7    0.61    0.21
   3 -15  -7    0.27    0.20
  -2  14   7    0.17    0.16
   2 -14  -7    0.14    0.17
  -1  13   7   21.68    0.71
   1 -13  -7   21.88    0.76
   0  12   7    4.81    0.32
   0 -12  -7    4.65    0.35
   1  11   7    5.89    0.34
  -1 -11  -7    6.03    0.36
   2  10   7   17.10    0.57
  -2 -10  -7   17.25    0.58
   3   9   7    6.81    0.35
  -3  -9  -7    6.84    0.34
   4   8   7    0.57    0.11
   4   8   7    0.85    0.17
  -4  -8  -7    0.61    0.14
   5   7   7   70.95    1.36
   5   7   7   69.79    1.44
  -5  -7  -7   70.08    1.39
   6   6   7   31.39    0.73
   6   6   7   32.94    0.79
  -6  -6  -7   32.71    0.74
   7   5   7    5.70    0.29
   7   5   7    5.79    0.26
  -7  -5  -7    5.53    0.25
   8   4   7   42.40    0.92
  -8  -4  -7   41.49    0.86
   9   3   7   68.50    1.38
  -9  -3  -7   69.81    1.31
  -9  -3  -7   70.30    1.40
  10   2   7    0.38    0.12
 -10  -2  -7    0.26    0.13
 -10  -2  -7    0.23    0.11
  11   1   7   32.51    0.78
 -11  -1  -7   32.87    0.71
 -11  -1  -7   31.52    0.80
  12   0   7   -0.13    0.09
 -12   0  -7    0.01    0.14
 -12   0  -7   -0.02    0.09
  13  -1   7    8.31    0.36
 -13   1  -7    8.91    0.33
 -13   1  -7    8.03    0.41
  14  -2   7    0.68    0.16
 -14   2  -7    0.84    0.19
 -14   2  -7    0.61    0.14
  15  -3   7    0.47    0.14
 -15   3  -7    0.20    0.13
 -15   3  -7    0.43    0.16
  16  -4   7    0.87    0.19
  17  -5   7    3.31    0.30
  18  -6   7    5.16    0.35
  19  -7   7   -0.02    0.17
  20  -8   7    0.34    0.18
  -6  16   7    0.06    0.19
   6 -16  -7    0.21    0.20
  -5  15   7    0.42    0.20
   5 -15  -7    0.34    0.20
  -4  14   7    0.30    0.17
   4 -14  -7    0.31    0.18
  -3  13   7    0.01    0.14
   3 -13  -7    0.12    0.16
  -2  12   7    5.98    0.35
   2 -12  -7    6.04    0.40
  -1  11   7   15.45    0.54
   1 -11  -7   16.57    0.60
   0  10   7    4.05    0.28
   0 -10  -7    3.34    0.29
   1   9   7    4.17    0.27
  -1  -9  -7    4.04    0.28
   2   8   7   36.71    0.88
   2   8   7   37.45    0.75
  -2  -8  -7   36.47    0.88
   3   7   7   51.11    1.11
   3   7   7   53.45    1.02
  -3  -7  -7   51.64    1.10
   4   6   7    0.72    0.11
   4   6   7    0.82    0.14
  -4  -6  -7    1.04    0.14
   5   5   7    0.09    0.11
   5   5   7    0.06    0.08
  -5  -5  -7    0.01    0.09
   6   4   7    0.02    0.08
   6   4   7   -0.03    0.09
  -6  -4  -7   -0.01    0.08
   7   3   7    8.60    0.31
  -7  -3  -7    7.87    0.30
   8   2   7   58.60    1.18
  -8  -2  -7   57.89    1.17
  -8  -2  -7   58.05    1.13
   9   1   7   27.62    0.66
  -9  -1  -7   26.79    0.62
  10   0   7   -0.01    0.08
 -10   0  -7    0.10    0.10
 -10   0  -7    0.06    0.12
  11  -1   7   31.88    0.78
 -11   1  -7   32.86    0.75
 -11   1  -7   32.89    0.81
  12  -2   7   23.45    0.64
 -12   2  -7   24.31    0.63
 -12   2  -7   24.26    0.66
  13  -3   7    4.68    0.29
 -13   3  -7    4.82    0.28
 -13   3  -7    4.86    0.28
  14  -4   7    0.64    0.15
 -14   4  -7    0.82    0.17
  15  -5   7    2.20    0.23
 -15   5  -7    2.24    0.25
  16  -6   7    0.07    0.13
 -16   6  -7    0.25    0.17
  17  -7   7    9.65    0.44
 -17   7  -7    9.62    0.48
  18  -8   7    0.79    0.21
 -18   8  -7    0.32    0.20
  19  -9   7    1.76    0.27
 -19   9  -7    2.10    0.31
  -8  16   7    2.79    0.33
   8 -16  -7    3.89    0.45
  -7  15   7    0.68    0.21
   7 -15  -7    0.72    0.24
  -6  14   7    4.28    0.36
   6 -14  -7    3.99    0.40
  -5  13   7    9.55    0.45
   5 -13  -7    8.51    0.49
  -4  12   7    0.53    0.17
   4 -12  -7    0.94    0.21
  -3  11   7    0.30    0.14
   3 -11  -7    0.43    0.17
  -2  10   7    0.25    0.13
   2 -10  -7    0.20    0.12
  -1   9   7    0.06    0.11
   1  -9  -7    0.03    0.11
   0   8   7    1.72    0.19
   0  -8  -7    2.34    0.23
   1   7   7    6.16    0.29
   1   7   7    6.45    0.21
  -1  -7  -7    6.42    0.30
   2   6   7    7.86    0.25
   2   6   7    7.48    0.30
  -2  -6  -7    7.68    0.31
   3   5   7   42.21    0.84
   3   5   7   41.17    0.89
  -3  -5  -7   40.54    0.88
   4   4   7   65.17    1.23
   4   4   7   63.33    1.26
  -4  -4  -7   64.84    1.25
   5   3   7   35.89    0.77
   5   3   7   36.31    0.78
  -5  -3  -7   36.23    0.77
   6   2   7    3.78    0.20
  -6  -2  -7    3.50    0.21
   7   1   7   10.32    0.33
  -7  -1  -7    6.73    0.28
  -7  -1  -7    9.37    0.32
   8   0   7   -0.02    0.07
  -8   0  -7    0.15    0.10
  -8   0  -7    0.03    0.11
   9  -1   7   26.68    0.66
  -9   1  -7   27.59    0.67
  -9   1  -7   27.30    0.66
  10  -2   7    0.28    0.11
 -10   2  -7    0.35    0.15
 -10   2  -7    0.12    0.11
  11  -3   7   20.84    0.58
 -11   3  -7   21.53    0.59
 -11   3  -7   21.17    0.57
  12  -4   7   10.01    0.40
 -12   4  -7    9.90    0.36
 -12   4  -7   10.20    0.41
  13  -5   7    1.09    0.17
 -13   5  -7    1.14    0.19
  14  -6   7    2.22    0.23
 -14   6  -7    2.19    0.25
  15  -7   7   16.85    0.57
 -15   7  -7   15.56    0.61
  16  -8   7    0.46    0.18
 -16   8  -7    0.13    0.17
  17  -9   7   10.61    0.49
 -17   9  -7    9.95    0.54
 -18  10  -7    0.27    0.21
 -19  11  -7    3.48    0.41
 -10  16   7   -0.01    0.16
  -9  15   7    0.18    0.18
   9 -15  -7    0.32    0.22
  -8  14   7    8.51    0.44
   8 -14  -7    8.16    0.52
  -7  13   7    0.54    0.17
   7 -13  -7    0.78    0.21
  -6  12   7    1.40    0.21
   6 -12  -7    1.01    0.22
  -5  11   7    3.08    0.27
   5 -11  -7    2.28    0.28
  -4  10   7    6.32    0.32
   4 -10  -7    5.66    0.36
  -3   9   7    0.08    0.11
   3  -9  -7    0.00    0.11
  -2   8   7   52.15    1.14
   2  -8  -7   55.21    1.21
  -1   7   7   21.48    0.58
  -1   7   7   22.07    0.45
   1  -7  -7   21.44    0.60
   0   6   7    0.01    0.05
   0   6   7    0.02    0.09
   0  -6  -7   -0.04    0.07
   1   5   7    1.76    0.16
   1   5   7    2.35    0.13
  -1  -5  -7    2.55    0.18
   2   4   7    0.37    0.09
   2   4   7    0.57    0.08
  -2  -4  -7    0.55    0.10
   3   3   7    2.95    0.17
   3   3   7    2.97    0.16
  -3  -3  -7    2.87    0.19
   4   2   7   38.85    0.80
   4   2   7   39.58    0.80
  -4  -2  -7   39.13    0.82
   5   1   7   42.02    0.86
  -5  -1  -7   41.73    0.87
   6   0   7    0.08    0.07
  -6   0  -7   -0.14    0.07
  -6   0  -7   -0.01    0.09
   7  -1   7   10.13    0.33
  -7   1  -7   10.25    0.35
  -7   1  -7   10.10    0.34
   8  -2   7   58.50    1.16
  -8   2  -7   55.32    1.16
  -8   2  -7   58.33    1.15
   9  -3   7   69.30    1.37
  -9   3  -7   69.19    1.39
  -9   3  -7   67.58    1.32
  10  -4   7    0.07    0.10
 -10   4  -7    0.30    0.10
 -10   4  -7    0.21    0.13
  11  -5   7    2.92    0.24
 -11   5  -7    2.74    0.26
  12  -6   7    0.10    0.11
 -12   6  -7    0.40    0.16
  13  -7   7    0.09    0.12
 -13   7  -7    0.45    0.18
  14  -8   7    9.69    0.43
 -14   8  -7   10.59    0.51
  15  -9   7   12.50    0.51
 -15   9  -7   12.76    0.59
  16 -10   7    0.15    0.17
 -16  10  -7   -0.04    0.19
 -17  11  -7    0.00    0.20
 -11  15   7   -0.05    0.17
  11 -15  -7   -0.14    0.18
 -10  14   7    7.02    0.41
  10 -14  -7    5.57    0.49
  -9  13   7    0.20    0.14
   9 -13  -7    0.33    0.19
  -8  12   7   12.02    0.49
   8 -12  -7   12.12    0.57
  -7  11   7    0.03    0.12
   7 -11  -7    0.24    0.15
  -6  10   7    7.49    0.36
   6 -10  -7    7.51    0.40
  -5   9   7    8.54    0.36
   5  -9  -7    9.00    0.42
  -4   8   7   69.34    1.42
   4  -8  -7   72.02    1.50
  -3   7   7    0.26    0.11
   3  -7  -7    0.39    0.12
  -2   6   7   79.80    1.39
  -2   6   7   80.82    1.54
   2  -6  -7   81.24    1.59
  -1   5   7    1.35    0.09
  -1   5   7    1.06    0.12
   1  -5  -7    1.12    0.15
   0   4   7    9.16    0.25
   0   4   7    9.83    0.30
   0  -4  -7    9.21    0.32
   1   3   7   66.91    1.21
   1   3   7   65.45    1.24
  -1  -3  -7   66.77    1.29
   2   2   7  115.86    2.03
  -2  -2  -7  114.84    2.07
   3   1   7    1.54    0.12
   3   1   7    1.22    0.11
  -3  -1  -7    1.49    0.15
   4   0   7   -0.01    0.06
  -4   0  -7    0.01    0.06
  -4   0  -7    0.08    0.09
   5  -1   7   42.32    0.86
  -5   1  -7   41.77    0.83
  -5   1  -7   41.17    0.89
   6  -2   7    3.48    0.19
  -6   2  -7    3.69    0.21
  -6   2  -7    3.67    0.23
   7  -3   7    8.69    0.31
  -7   3  -7    7.99    0.28
  -7   3  -7    8.20    0.34
   8  -4   7   43.53    0.93
  -8   4  -7   42.00    0.84
  -8   4  -7   41.76    0.96
   9  -5   7    7.57    0.32
  -9   5  -7    7.32    0.36
  10  -6   7   10.58    0.39
 -10   6  -7   10.95    0.45
  11  -7   7    9.26    0.39
 -11   7  -7    9.15    0.44
  12  -8   7   27.92    0.76
 -12   8  -7   27.01    0.84
  13  -9   7    3.07    0.28
 -13   9  -7    2.70    0.31
  14 -10   7   -0.09    0.15
 -14  10  -7   -0.16    0.18
 -15  11  -7    0.12    0.21
 -16  12  -7    0.02    0.20
 -13  15   7    2.68    0.31
  13 -15  -7    2.63    0.38
 -12  14   7    0.02    0.15
  12 -14  -7   -0.07    0.17
 -11  13   7    3.84    0.34
  11 -13  -7    3.96    0.40
 -10  12   7   16.36    0.59
  10 -12  -7   16.58    0.68
  -9  11   7    0.33    0.15
   9 -11  -7    0.41    0.17
  -8  10   7    0.49    0.15
   8 -10  -7    0.05    0.14
  -7   9   7   18.51    0.56
   7  -9  -7   19.52    0.64
  -6   8   7    1.34    0.17
   6  -8  -7    1.43    0.20
  -5   7   7   36.24    0.83
   5  -7  -7   35.58    0.88
  -4   6   7    9.14    0.33
   4  -6  -7    9.66    0.37
  -3   5   7   13.08    0.38
  -3   5   7   12.95    0.27
   3  -5  -7   13.05    0.42
  -2   4   7    4.16    0.20
  -2   4   7    4.06    0.14
   2  -4  -7    4.28    0.22
  -1   3   7   67.12    1.19
  -1   3   7   66.91    1.24
   1  -3  -7   66.82    1.30
   0   2   7   15.43    0.36
   0   2   7   15.75    0.38
   0  -2  -7   15.83    0.43
   1   1   7   45.08    0.86
  -1  -1  -7   46.04    0.93
   2   0   7    0.02    0.05
   2   0   7    0.03    0.06
  -2   0  -7    0.01    0.08
   3  -1   7    1.48    0.12
  -3   1  -7    1.48    0.11
  -3   1  -7    1.50    0.16
   4  -2   7   40.19    0.81
  -4   2  -7   39.39    0.87
  -4   2  -7   39.25    0.76
   5  -3   7   36.05    0.76
  -5   3  -7   35.09    0.69
  -5   3  -7   35.98    0.82
   6  -4   7    0.02    0.08
  -6   4  -7    0.11    0.06
  -6   4  -7   -0.07    0.09
   7  -5   7    5.79    0.27
  -7   5  -7    6.02    0.32
   8  -6   7   33.54    0.79
  -8   6  -7   33.46    0.87
   9  -7   7    0.23    0.11
  -9   7  -7    0.30    0.15
  10  -8   7    0.21    0.13
 -10   8  -7    0.29    0.16
  11  -9   7    1.89    0.23
 -11   9  -7    1.87    0.26
  12 -10   7    0.03    0.14
 -12  10  -7   -0.01    0.16
  13 -11   7    4.48    0.35
 -13  11  -7    3.83    0.41
 -14  12  -7    7.65    0.53
 -15  15   7    0.29    0.19
 -14  14   7    3.13    0.32
  14 -14  -7    2.50    0.35
 -13  13   7    2.10    0.27
  13 -13  -7    2.20    0.32
 -12  12   7    4.19    0.30
  12 -12  -7    3.76    0.38
 -11  11   7    0.05    0.13
  11 -11  -7    0.13    0.15
 -10  10   7    0.01    0.11
  10 -10  -7   -0.08    0.12
  -9   9   7    0.09    0.12
   9  -9  -7    0.15    0.13
  -8   8   7    0.66    0.14
   8  -8  -7    0.91    0.18
  -7   7   7   53.99    1.13
   7  -7  -7   54.16    1.21
  -6   6   7    0.89    0.13
   6  -6  -7    0.78    0.15
  -5   5   7    5.00    0.23
   5  -5  -7    5.46    0.27
  -4   4   7    0.84    0.11
  -4   4   7    0.92    0.06
   4  -4  -7    0.90    0.13
  -3   3   7   69.37    1.28
  -3   3   7   69.04    1.19
   3  -3  -7   68.27    1.34
  -2   2   7   18.66    0.39
  -2   2   7   18.67    0.42
   2  -2  -7   18.77    0.49
  -1   1   7   58.04    1.05
  -1   1   7   57.97    1.05
   1  -1  -7   58.70    1.14
   0   0   7   -0.03    0.05
   0   0   7    0.00    0.04
   0   0  -7    0.08    0.09
   1  -1   7   45.64    0.87
   1  -1   7   45.39    0.82
  -1   1  -7   46.43    0.95
   2  -2   7  117.02    2.07
  -2   2  -7  118.01    2.15
  -2   2  -7  117.41    1.99
   3  -3   7    3.12    0.17
  -3   3  -7    3.23    0.22
  -3   3  -7    3.17    0.12
   4  -4   7   63.49    1.23
  -4   4  -7   64.19    1.10
  -4   4  -7   64.63    1.32
   5  -5   7    0.13    0.09
  -5   5  -7    0.11    0.11
   6  -6   7   31.26    0.74
  -6   6  -7   33.03    0.84
   7  -7   7   14.62    0.45
  -7   7  -7   14.42    0.54
   8  -8   7   24.58    0.66
  -8   8  -7   25.20    0.77
   9  -9   7    0.02    0.12
  -9   9  -7    0.30    0.17
  10 -10   7    0.97    0.18
 -10  10  -7    0.85    0.22
  11 -11   7   13.08    0.50
 -11  11  -7   13.35    0.63
 -12  12  -7    0.50    0.24
 -13  13  -7    1.97    0.33
 -16  14   7    0.09    0.17
  16 -14  -7   -0.06    0.18
 -15  13   7    2.40    0.29
  15 -13  -7    2.03    0.32
 -14  12   7    0.33    0.15
  14 -12  -7    0.25    0.18
 -13  11   7    1.72    0.23
  13 -11  -7    1.40    0.25
 -12  10   7    0.48    0.14
  12 -10  -7    0.32    0.16
 -11   9   7   13.83    0.49
  11  -9  -7   14.65    0.56
 -10   8   7    2.84    0.24
  10  -8  -7    3.04    0.28
  -9   7   7    2.02    0.19
   9  -7  -7    1.85    0.21
  -8   6   7    0.72    0.12
   8  -6  -7    0.81    0.14
  -7   5   7   24.92    0.60
   7  -5  -7   24.69    0.65
  -6   4   7   -0.02    0.06
   6  -4  -7    0.00    0.07
  -5   3   7    4.84    0.20
  -5   3   7    5.19    0.13
   5  -3  -7    5.33    0.24
  -4   2   7   63.01    1.15
  -4   2   7   61.64    1.08
   4  -2  -7   62.80    1.23
  -3   1   7    4.96    0.15
  -3   1   7    4.97    0.17
   3  -1  -7    4.70    0.23
  -2   0   7    0.00    0.04
  -2   0   7   -0.01    0.02
   2   0  -7    0.07    0.08
  -1  -1   7   58.67    1.07
  -1  -1   7   60.03    1.02
   1   1  -7   57.61    1.16
   0  -2   7   14.96    0.37
   0   2  -7   15.65    0.45
   1  -3   7   65.57    1.21
  -1   3  -7   64.43    1.30
   2  -4   7    0.40    0.09
  -2   4  -7    0.42    0.12
   3  -5   7   41.48    0.87
  -3   5  -7   42.36    0.96
   4  -6   7    0.97    0.13
  -4   6  -7    0.80    0.16
   5  -7   7   70.33    1.39
  -5   7  -7   71.67    1.52
   6  -8   7   10.30    0.38
  -6   8  -7   10.50    0.47
   7  -9   7    9.31    0.37
  -7   9  -7   10.19    0.49
   8 -10   7    9.25    0.39
  -8  10  -7    8.86    0.48
   9 -11   7    1.72    0.22
  -9  11  -7    1.54    0.27
  10 -12   7    5.22    0.33
 -10  12  -7    3.74    0.40
 -11  13  -7    8.14    0.54
 -18  14   7    8.25    0.48
 -17  13   7    6.50    0.42
  17 -13  -7    6.12    0.47
 -16  12   7    0.12    0.15
  16 -12  -7    0.17    0.17
 -15  11   7    3.27    0.30
  15 -11  -7    2.62    0.32
 -14  10   7    5.10    0.32
  14 -10  -7    4.72    0.35
 -13   9   7    2.86    0.26
  13  -9  -7    2.71    0.29
 -12   8   7   35.16    0.86
  12  -8  -7   35.51    0.95
 -11   7   7   15.56    0.49
  11  -7  -7   15.64    0.55
 -10   6   7    0.07    0.08
  10  -6  -7    0.05    0.09
  -9   5   7    0.73    0.12
   9  -5  -7    0.79    0.14
  -8   4   7  135.78    2.43
   8  -4  -7  138.18    2.51
  -7   3   7   17.63    0.44
  -7   3   7   17.29    0.32
   7  -3  -7   17.66    0.49
  -6   2   7   14.29    0.36
  -6   2   7   14.31    0.29
   6  -2  -7   14.25    0.42
  -5   1   7   49.18    0.87
  -5   1   7   48.90    0.91
   5  -1  -7   47.48    0.99
  -4   0   7   -0.01    0.04
  -4   0   7    0.01    0.04
   4   0  -7    0.09    0.08
  -3  -1   7    5.02    0.17
  -3  -1   7    4.84    0.14
   3   1  -7    4.42    0.23
  -2  -2   7   18.81    0.35
  -2  -2   7   19.24    0.43
   2   2  -7   19.89    0.52
  -1  -3   7   67.72    1.25
   1   3  -7   67.24    1.34
   0  -4   7    9.27    0.29
   0   4  -7    9.23    0.35
   1  -5   7    2.69    0.17
  -1   5  -7    2.61    0.23
   2  -6   7    8.35    0.30
  -2   6  -7    8.51    0.37
   3  -7   7   51.41    1.06
  -3   7  -7   51.21    1.17
   4  -8   7    0.50    0.12
  -4   8  -7    0.40    0.15
   5  -9   7    7.92    0.34
  -5   9  -7    7.86    0.42
   6 -10   7    0.03    0.12
  -6  10  -7   -0.21    0.12
   7 -11   7    2.30    0.23
  -7  11  -7    3.00    0.34
   8 -12   7    1.96    0.24
  -8  12  -7    2.12    0.32
  -9  13  -7    5.84    0.51
 -10  14  -7   -0.07    0.21
 -19  13   7    0.44    0.20
  19 -13  -7    0.57    0.24
 -18  12   7   11.11    0.52
  18 -12  -7   11.23    0.59
 -17  11   7   10.05    0.48
  17 -11  -7    9.95    0.54
 -16  10   7    0.97    0.19
  16 -10  -7    1.44    0.25
 -15   9   7   11.49    0.46
  15  -9  -7   12.11    0.54
 -14   8   7   47.78    1.11
  14  -8  -7   49.40    1.20
 -13   7   7    9.61    0.38
  13  -7  -7    9.99    0.43
 -12   6   7    0.83    0.14
  12  -6  -7    0.90    0.17
 -11   5   7    5.87    0.26
  11  -5  -7    5.84    0.30
 -10   4   7   48.02    0.99
  10  -4  -7   46.92    1.04
  -9   3   7   45.38    0.92
   9  -3  -7   44.70    0.97
  -8   2   7   62.03    1.17
   8  -2  -7   61.43    1.23
  -7   1   7   12.33    0.27
  -7   1   7   12.72    0.32
   7  -1  -7   12.14    0.38
  -6   0   7    0.00    0.05
  -6   0   7   -0.01    0.04
   6   0  -7   -0.06    0.07
  -5  -1   7   42.02    0.85
  -5  -1   7   48.64    0.84
   5   1  -7   47.53    0.96
  -4  -2   7   61.51    1.07
  -4  -2   7   62.43    1.14
   4   2  -7   62.85    1.23
  -3  -3   7   68.39    1.13
  -3  -3   7   67.46    1.24
   3   3  -7   67.50    1.34
  -2  -4   7    3.90    0.18
   2   4  -7    3.42    0.23
  -1  -5   7    1.02    0.12
   1   5  -7    1.22    0.16
   0  -6   7    0.07    0.08
   0   6  -7    0.05    0.11
   1  -7   7    5.96    0.26
  -1   7  -7    6.27    0.34
   2  -8   7   37.18    0.84
  -2   8  -7   37.20    0.96
   3  -9   7    6.82    0.30
  -3   9  -7    7.02    0.39
   4 -10   7    1.17    0.17
  -4  10  -7    0.85    0.20
   5 -11   7    1.18    0.19
  -5  11  -7    0.98    0.22
   6 -12   7    0.23    0.15
  -6  12  -7    0.39    0.19
   7 -13   7    0.15    0.15
  -7  13  -7    0.21    0.19
  -8  14  -7   -0.06    0.20
 -21  13   7    2.66    0.34
 -20  12   7    9.55    0.51
  20 -12  -7    9.04    0.56
 -19  11   7    0.16    0.17
  19 -11  -7   -0.19    0.16
 -18  10   7    3.91    0.34
  18 -10  -7    3.08    0.35
 -17   9   7    2.59    0.27
  17  -9  -7    2.99    0.32
 -16   8   7    5.70    0.33
  16  -8  -7    5.21    0.35
 -15   7   7    7.76    0.36
  15  -7  -7    7.75    0.39
 -14   6   7    5.27    0.28
  14  -6  -7    4.84    0.32
 -13   5   7    0.00    0.09
  13  -5  -7    0.18    0.10
 -12   4   7    3.78    0.21
  12  -4  -7    3.72    0.11
  12  -4  -7    4.25    0.26
 -11   3   7   75.47    1.45
  11  -3  -7   75.05    1.30
  11  -3  -7   76.60    1.50
 -10   2   7   26.71    0.61
  10  -2  -7   27.13    0.66
  10  -2  -7   26.80    0.51
  -9   1   7    3.73    0.18
   9  -1  -7    4.33    0.22
   9  -1  -7    3.75    0.14
  -8   0   7   -0.02    0.05
   8   0  -7   -0.02    0.07
   8   0  -7    0.11    0.05
  -7  -1   7   12.65    0.31
   7   1  -7   12.50    0.31
   7   1  -7   12.86    0.40
  -6  -2   7   14.10    0.31
   6   2  -7   14.34    0.42
   6   2  -7   13.86    0.34
  -5  -3   7    5.11    0.19
  -5  -3   7    4.78    0.14
   5   3  -7    4.67    0.25
  -4  -4   7    0.99    0.07
  -4  -4   7    0.99    0.11
   4   4  -7    0.84    0.14
  -3  -5   7   12.30    0.24
  -3  -5   7   12.32    0.35
   3   5  -7   13.24    0.44
  -2  -6   7   79.73    1.49
   2   6  -7   78.31    1.59
  -1  -7   7   21.96    0.55
   1   7  -7   22.07    0.65
   0  -8   7    1.52    0.16
   0   8  -7    1.88    0.23
   1  -9   7    3.74    0.24
  -1   9  -7    4.10    0.30
   2 -10   7   17.84    0.53
  -2  10  -7   17.92    0.65
   3 -11   7    2.31    0.22
  -3  11  -7    2.03    0.27
   4 -12   7    1.46    0.21
  -4  12  -7    1.64    0.27
   5 -13   7    2.79    0.26
  -5  13  -7    2.86    0.37
  -6  14  -7    2.11    0.35
  -7  15  -7    0.43    0.24
 -22  12   7    0.09    0.18
  22 -12  -7    0.13    0.20
 -21  11   7    1.04    0.24
  21 -11  -7    1.13    0.27
 -20  10   7    2.75    0.31
  20 -10  -7    2.60    0.33
 -19   9   7    0.06    0.14
  19  -9  -7    0.21    0.16
 -18   8   7    2.28    0.25
  18  -8  -7    2.09    0.27
 -17   7   7    9.75    0.42
  17  -7  -7    9.35    0.44
 -16   6   7    9.16    0.40
  16  -6  -7    9.63    0.43
 -15   5   7   10.29    0.40
  15  -5  -7   10.40    0.43
 -14   4   7    0.22    0.11
  14  -4  -7    0.37    0.12
 -13   3   7    2.15    0.19
  13  -3  -7    2.33    0.20
  13  -3  -7    2.19    0.11
 -12   2   7   32.99    0.74
  12  -2  -7   31.82    0.76
  12  -2  -7   32.98    0.63
 -11   1   7    3.99    0.20
  11  -1  -7    3.60    0.22
  11  -1  -7    3.86    0.15
 -10   0   7   -0.04    0.05
  10   0  -7   -0.01    0.04
  10   0  -7    0.08    0.08
  -9  -1   7    4.37    0.18
   9   1  -7    3.45    0.22
   9   1  -7    3.69    0.16
  -8  -2   7   60.12    1.11
   8   2  -7   59.78    1.21
   8   2  -7   61.95    1.12
  -7  -3   7   17.59    0.39
   7   3  -7   17.71    0.43
   7   3  -7   17.54    0.49
  -6  -4   7    0.12    0.06
   6   4  -7    0.02    0.06
   6   4  -7    0.05    0.09
  -5  -5   7    5.06    0.22
  -5  -5   7    5.42    0.18
   5   5  -7    5.29    0.28
  -4  -6   7    9.11    0.25
  -4  -6   7    9.05    0.31
   4   6  -7    9.14    0.38
  -3  -7   7    0.27    0.10
   3   7  -7    0.23    0.13
  -2  -8   7   53.00    1.10
   2   8  -7   53.66    1.22
  -1  -9   7   -0.02    0.09
   1   9  -7    0.18    0.13
   0 -10   7    3.69    0.25
   0  10  -7    3.40    0.32
   1 -11   7    6.57    0.32
  -1  11  -7    6.22    0.39
   2 -12   7   21.20    0.63
  -2  12  -7   22.24    0.80
   3 -13   7    2.32    0.25
  -3  13  -7    2.07    0.31
  -4  14  -7    0.04    0.19
  -5  15  -7    0.02    0.20
 -23  11   7    0.79    0.24
  23 -11  -7    0.79    0.24
 -22  10   7    0.94    0.22
  22 -10  -7    1.74    0.30
 -21   9   7    0.77    0.21
  21  -9  -7    1.01    0.24
 -20   8   7    3.52    0.32
  20  -8  -7    3.42    0.34
 -19   7   7    9.21    0.43
  19  -7  -7    9.69    0.46
 -18   6   7    5.84    0.33
  18  -6  -7    6.40    0.36
 -17   5   7    0.13    0.11
  17  -5  -7    0.21    0.13
 -16   4   7    0.83    0.15
  16  -4  -7    1.01    0.17
 -15   3   7    7.38    0.32
  15  -3  -7    7.56    0.33
  15  -3  -7    7.20    0.22
 -14   2   7   21.66    0.58
  14  -2  -7   22.72    0.48
 -13   1   7   19.37    0.50
  13  -1  -7   17.03    0.49
  13  -1  -7   18.18    0.41
 -12   0   7   -0.02    0.07
  12   0  -7    0.11    0.08
  12   0  -7    0.01    0.05
 -11  -1   7    3.76    0.20
  11   1  -7    3.78    0.23
  11   1  -7    3.80    0.16
 -10  -2   7   26.81    0.60
  10   2  -7   26.73    0.65
  10   2  -7   27.30    0.58
  -9  -3   7   44.91    0.89
   9   3  -7   45.77    0.89
   9   3  -7   45.08    0.96
  -8  -4   7  133.79    2.35
   8   4  -7  137.40    2.38
  -7  -5   7   24.26    0.54
   7   5  -7   24.79    0.64
   7   5  -7   25.01    0.58
  -6  -6   7    0.96    0.12
   6   6  -7    0.83    0.11
   6   6  -7    0.87    0.15
  -5  -7   7   34.09    0.70
  -5  -7   7   34.75    0.77
   5   7  -7   35.44    0.86
  -4  -8   7   70.67    1.40
   4   8  -7   71.76    1.51
  -3  -9   7    0.08    0.10
   3   9  -7    0.07    0.12
  -2 -10   7    0.20    0.11
   2  10  -7    0.06    0.14
  -1 -11   7   15.89    0.51
   1  11  -7   14.86    0.60
   0 -12   7    5.04    0.30
   0  12  -7    4.81    0.41
   1 -13   7    9.24    0.40
  -1  13  -7    8.35    0.51
   2 -14   7    3.42    0.30
  -2  14  -7    3.26    0.40
  -3  15  -7   -0.01    0.20
 -25  11   7    1.18    0.26
  25 -11  -7    1.19    0.28
 -24  10   7    0.12    0.19
  24 -10  -7    0.21    0.21
 -23   9   7    2.84    0.33
  23  -9  -7    2.45    0.33
 -22   8   7    7.25    0.44
  22  -8  -7    8.51    0.47
 -21   7   7   30.43    0.89
  21  -7  -7   30.14    0.89
 -20   6   7    3.54    0.32
  20  -6  -7    3.49    0.32
 -19   5   7    5.67    0.33
  19  -5  -7    5.68    0.34
 -17   3   7   12.97    0.46
  17  -3  -7   13.44    0.36
  17  -3  -7   14.29    0.47
 -16   2   7   -0.13    0.09
  16  -2  -7   -0.04    0.06
  16  -2  -7    0.01    0.08
 -15   1   7   10.77    0.39
  15  -1  -7   10.95    0.38
  15  -1  -7   10.08    0.30
 -14   0   7    0.06    0.09
  14   0  -7    0.05    0.06
  14   0  -7    0.01    0.08
 -13  -1   7   18.39    0.50
  13   1  -7   19.14    0.52
  13   1  -7   18.74    0.45
 -12  -2   7   32.92    0.72
  12   2  -7   31.48    0.74
  12   2  -7   31.20    0.68
 -11  -3   7   74.77    1.41
  11   3  -7   74.95    1.45
  11   3  -7   73.52    1.39
 -10  -4   7   46.11    0.94
  10   4  -7   46.49    0.94
  10   4  -7   46.44    0.99
  -9  -5   7    0.54    0.12
   9   5  -7    0.60    0.14
   9   5  -7    0.79    0.11
  -8  -6   7    0.85    0.14
   8   6  -7    0.96    0.12
  -7  -7   7   52.56    1.04
   7   7  -7   52.99    1.08
   7   7  -7   53.43    1.16
  -6  -8   7    1.24    0.16
   6   8  -7    1.30    0.19
  -5  -9   7    8.54    0.35
   5   9  -7    8.07    0.40
  -4 -10   7    5.96    0.29
   4  10  -7    6.28    0.36
  -3 -11   7    0.41    0.14
   3  11  -7    0.36    0.16
  -2 -12   7    6.23    0.34
   2  12  -7    6.79    0.43
  -1 -13   7   22.11    0.65
   1  13  -7   20.99    0.79
   0 -14   7    2.24    0.26
   0  14  -7    3.29    0.39
  -1  15  -7    0.33    0.21
 -26  10   7    0.95    0.26
  26 -10  -7    0.93    0.26
 -25   9   7    1.49    0.27
  25  -9  -7    1.88    0.30
 -24   8   7   13.13    0.59
  24  -8  -7   12.77    0.59
 -23   7   7    4.40    0.37
  23  -7  -7    4.38    0.37
 -22   6   7    7.00    0.41
 -21   5   7    8.56    0.42
  21  -5  -7    8.76    0.41
 -20   4   7   25.34    0.75
  20  -4  -7   24.88    0.71
 -19   3   7    1.00    0.18
  19  -3  -7    0.99    0.12
  19  -3  -7    1.20    0.18
 -18   2   7   24.39    0.70
  18  -2  -7   25.36    0.59
  18  -2  -7   26.10    0.68
 -17   1   7   12.29    0.45
  17  -1  -7   12.36    0.36
  17  -1  -7   12.23    0.42
 -16   0   7   -0.17    0.10
  16   0  -7    0.04    0.10
  16   0  -7    0.04    0.08
 -15  -1   7   10.97    0.39
  15   1  -7   10.54    0.33
  15   1  -7   10.27    0.37
 -14  -2   7   23.56    0.61
  14   2  -7   22.90    0.60
  14   2  -7   23.11    0.55
 -13  -3   7    2.30    0.20
  13   3  -7    1.89    0.16
  13   3  -7    2.17    0.20
 -12  -4   7    4.05    0.26
  12   4  -7    3.94    0.20
  12   4  -7    3.78    0.24
 -11  -5   7    5.58    0.31
  11   5  -7    5.70    0.25
  11   5  -7    6.15    0.29
 -10  -6   7   -0.12    0.12
  10   6  -7    0.01    0.08
  10   6  -7    0.05    0.10
  -9  -7   7    2.16    0.20
   9   7  -7    2.15    0.18
   9   7  -7    2.14    0.21
  -8  -8   7    0.37    0.14
   8   8  -7    0.34    0.12
   7   9  -7   18.75    0.60
  -6 -10   7    7.39    0.33
   6  10  -7    7.38    0.39
  -5 -11   7    2.82    0.24
   5  11  -7    2.78    0.30
  -4 -12   7    0.67    0.17
   4  12  -7    0.95    0.21
  -3 -13   7    0.01    0.14
   3  13  -7    0.27    0.19
  -2 -14   7    0.27    0.16
   2  14  -7    0.15    0.19
   1  15  -7    0.85    0.26
   0  16  -7    0.31    0.21
 -27   9   7    0.69    0.23
 -26   8   7   19.34    0.76
 -25   7   7    0.51    0.19
 -24   6   7    1.84    0.26
  24  -6  -7    2.28    0.28
 -23   5   7    0.69    0.19
  23  -5  -7    0.49    0.17
 -22   4   7   15.29    0.59
  22  -4  -7   15.19    0.54
 -21   3   7    4.47    0.31
  21  -3  -7    5.35    0.30
 -20   2   7   18.25    0.60
  20  -2  -7   16.83    0.54
  20  -2  -7   18.58    0.49
 -19   1   7    2.13    0.24
  19  -1  -7    2.15    0.21
  19  -1  -7    2.26    0.18
 -18   0   7   -0.08    0.12
  18   0  -7    0.02    0.11
  18   0  -7    0.07    0.09
 -17  -1   7   12.14    0.45
  17   1  -7   12.21    0.38
  17   1  -7   12.49    0.42
 -16  -2   7    0.02    0.13
  16   2  -7    0.08    0.12
  16   2  -7   -0.08    0.08
 -15  -3   7    7.24    0.33
  15   3  -7    7.49    0.32
  15   3  -7    6.92    0.28
 -14  -4   7    0.19    0.14
  14   4  -7    0.34    0.12
  14   4  -7    0.34    0.10
 -13  -5   7   -0.01    0.14
  13   5  -7    0.01    0.11
  13   5  -7    0.01    0.08
 -12  -6   7    0.77    0.18
  12   6  -7    0.91    0.15
  12   6  -7    0.74    0.13
 -11  -7   7   15.94    0.50
  11   7  -7   15.11    0.46
  11   7  -7   14.17    0.47
 -10  -8   7    3.17    0.25
  10   8  -7    3.31    0.23
  10   8  -7    3.15    0.26
   9   9  -7    0.18    0.12
   9   9  -7    0.36    0.13
   8  10  -7    0.18    0.09
   8  10  -7    0.42    0.13
  -7 -11   7    0.08    0.12
   7  11  -7   -0.03    0.13
  -6 -12   7    1.14    0.19
   6  12  -7    1.08    0.22
  -5 -13   7   10.32    0.44
   5  13  -7    9.25    0.49
  -4 -14   7    0.11    0.16
   4  14  -7    0.31    0.19
  -3 -15   7    0.70    0.20
   3  15  -7    0.68    0.24
   2  16  -7    0.04    0.19
 -28   8   7    0.43    0.22
 -27   7   7    1.81    0.29
 -26   6   7    1.71    0.27
 -25   5   7    0.08    0.15
 -24   4   7    0.23    0.17
 -23   3   7   16.85    0.62
 -22   2   7    0.09    0.13
  22  -2  -7   -0.03    0.09
 -21   1   7    1.98    0.24
  21  -1  -7    1.89    0.18
 -20   0   7   -0.04    0.13
  20   0  -7   -0.09    0.09
 -19  -1   7    1.94    0.23
  19   1  -7    2.32    0.20
 -18  -2   7   24.56    0.70
  18   2  -7   25.47    0.64
 -17  -3   7   13.17    0.48
  17   3  -7   12.80    0.41
 -16  -4   7    0.91    0.19
  16   4  -7    0.92    0.14
  16   4  -7    0.86    0.15
 -15  -5   7    9.81    0.42
  15   5  -7    9.76    0.36
  15   5  -7    9.49    0.36
 -14  -6   7    4.73    0.34
  14   6  -7    5.26    0.26
  14   6  -7    4.54    0.26
 -13  -7   7    9.44    0.42
  13   7  -7    9.54    0.36
  13   7  -7    9.36    0.37
 -12  -8   7   35.23    0.87
  12   8  -7   36.08    0.85
  12   8  -7   36.51    0.86
 -11  -9   7   13.09    0.48
  11   9  -7   14.32    0.47
  11   9  -7   14.51    0.49
  10  10  -7    0.22    0.14
  10  10  -7    0.11    0.12
   9  11  -7    0.50    0.14
   9  11  -7    0.25    0.15
  -8 -12   7   11.30    0.45
   8  12  -7    8.23    0.43
  -7 -13   7    0.84    0.19
   7  13  -7    1.10    0.23
  -6 -14   7    3.40    0.31
   6  14  -7    3.62    0.38
  -5 -15   7    0.57    0.20
   5  15  -7    0.20    0.20
   4  16  -7    0.67    0.25
 -29   7   7    0.10    0.19
 -28   6   7    0.10    0.19
 -27   5   7    0.82    0.23
 -26   4   7    1.33    0.25
 -25   3   7    0.01    0.16
 -24   2   7   12.05    0.53
 -23   1   7    2.40    0.27
  23  -1  -7    2.25    0.21
 -22   0   7   -0.02    0.13
  22   0  -7   -0.12    0.09
 -21  -1   7    1.60    0.23
  21   1  -7    1.49    0.18
 -20  -2   7   17.80    0.61
  20   2  -7   18.43    0.54
 -19  -3   7    1.29    0.21
  19   3  -7    1.23    0.16
 -18  -4   7    5.24    0.36
  18   4  -7    5.73    0.29
 -17  -5   7    0.16    0.16
  17   5  -7    0.27    0.12
 -16  -6   7    8.20    0.42
  16   6  -7    8.34    0.36
 -15  -7   7    8.06    0.42
  15   7  -7    8.10    0.35
 -14  -8   7   48.69    1.13
  14   8  -7   47.67    1.08
 -13  -9   7    2.45    0.27
  13   9  -7    2.28    0.22
  12  10  -7    0.70    0.16
  11  11  -7    0.02    0.12
  11  11  -7    0.01    0.11
  10  12  -7   15.56    0.59
  -9 -13   7    0.54    0.17
   9  13  -7    0.44    0.18
   8  14  -7    4.02    0.37
  -7 -15   7    0.40    0.19
   7  15  -7    0.58    0.22
   6  16  -7    0.07    0.19
 -30   6   7    1.06    0.26
 -29   5   7    0.18    0.20
 -28   4   7    6.38    0.43
 -27   3   7   21.08    0.77
 -26   2   7    5.70    0.41
 -25   1   7    0.30    0.17
  25  -1  -7    0.74    0.16
 -24   0   7    0.22    0.16
  24   0  -7    0.12    0.12
 -23  -1   7    1.95    0.26
  23   1  -7    2.23    0.22
 -22  -2   7    0.09    0.15
  22   2  -7   -0.04    0.11
 -21  -3   7    4.51    0.33
  21   3  -7    5.09    0.29
 -20  -4   7   23.58    0.72
  20   4  -7   23.36    0.65
 -19  -5   7    5.11    0.37
  19   5  -7    4.97    0.28
 -18  -6   7    6.31    0.40
  18   6  -7    6.00    0.31
 -17  -7   7    9.72    0.48
  17   7  -7    9.31    0.39
 -16  -8   7    5.06    0.39
  16   8  -7    5.24    0.30
 -15  -9   7   11.99    0.52
  15   9  -7   11.93    0.45
  14  10  -7    4.68    0.29
  13  11  -7    1.74    0.22
  12  12  -7    3.64    0.30
 -10 -14   7    4.75    0.37
  -9 -15   7    0.42    0.20
  -8 -16   7    3.75    0.36
 -30   4   7    1.73    0.30
 -29   3   7    5.13    0.44
 -28   2   7    6.26    0.44
 -27   1   7    6.10    0.41
 -26   0   7    0.04    0.17
  26   0  -7    0.11    0.12
 -25  -1   7    0.73    0.20
  25   1  -7    0.41    0.15
 -24  -2   7   12.50    0.56
  24   2  -7   13.52    0.49
 -23  -3   7   15.79    0.61
  23   3  -7   16.30    0.54
 -22  -4   7   14.79    0.59
  22   4  -7   14.18    0.50
 -21  -5   7    9.42    0.47
  21   5  -7    9.05    0.40
 -20  -6   7    3.49    0.35
  20   6  -7    3.46    0.28
 -19  -7   7    8.58    0.46
  19   7  -7    8.82    0.39
 -18  -8   7    1.73    0.29
  18   8  -7    2.04    0.24
 -17  -9   7    2.44    0.31
  17   9  -7    2.71    0.25
 -16 -10   7    1.17    0.26
  16  10  -7    0.98    0.18
  15  11  -7    3.02    0.28
  14  12  -7    0.46    0.16
  13  13  -7    2.61    0.28
 -11 -15   7    0.47    0.19
 -10 -16   7   -0.03    0.18
 -31   3   7    0.89    0.24
 -30   2   7    7.25    0.48
 -29   1   7    0.44    0.22
 -28   0   7   -0.07    0.18
  28   0  -7   -0.05    0.14
 -27  -1   7    7.14    0.46
  27   1  -7    6.69    0.37
 -26  -2   7    6.08    0.41
  26   2  -7    5.86    0.34
 -25  -3   7   -0.13    0.16
  25   3  -7   -0.03    0.14
 -24  -4   7    0.13    0.19
  24   4  -7   -0.07    0.14
 -23  -5   7    0.74    0.24
  23   5  -7    0.71    0.19
 -22  -6   7    5.71    0.40
  22   6  -7    6.17    0.35
 -21  -7   7   28.63    0.89
  21   7  -7   28.64    0.81
 -20  -8   7    3.07    0.36
  20   8  -7    3.71    0.31
 -19  -9   7    0.09    0.22
  19   9  -7    0.08    0.13
 -18 -10   7    2.83    0.35
  18  10  -7    2.77    0.28
  17  11  -7   10.54    0.47
  16  12  -7    0.07    0.15
  15  13  -7    1.81    0.26
  14  14  -7    3.30    0.33
 -13 -15   7    2.16    0.29
 -31   1   7    4.20    0.43
 -30   0   7   -0.35    0.16
 -29  -1   7   -0.06    0.19
  29   1  -7    0.22    0.16
 -28  -2   7    6.45    0.44
  28   2  -7    6.28    0.38
 -27  -3   7   23.13    0.81
  27   3  -7   22.15    0.71
 -26  -4   7    1.19    0.26
  26   4  -7    0.82    0.19
 -25  -5   7    0.32    0.22
  25   5  -7    0.05    0.15
 -24  -6   7    2.16    0.31
  24   6  -7    1.98    0.24
 -23  -7   7    3.78    0.39
  23   7  -7    5.17    0.38
 -22  -8   7    8.06    0.48
  22   8  -7    7.01    0.40
 -21  -9   7    1.39    0.31
  21   9  -7    0.87    0.20
 -20 -10   7    2.32    0.35
  20  10  -7    2.55    0.28
  19  11  -7   -0.10    0.13
  18  12  -7   12.21    0.53
  17  13  -7    6.18    0.40
  16  14  -7    0.21    0.19
 -32   0   7    0.11    0.21
 -31  -1   7    4.41    0.43
  31   1  -7    4.22    0.35
 -30  -2   7    7.12    0.48
  30   2  -7    7.41    0.42
 -29  -3   7    5.63    0.47
  29   3  -7    5.09    0.38
 -28  -4   7    6.27    0.45
  28   4  -7    5.78    0.38
 -27  -5   7    0.09    0.23
  27   5  -7    0.83    0.21
 -26  -6   7    0.83    0.27
  26   6  -7    1.75    0.25
 -25  -7   7    0.82    0.28
  25   7  -7    0.44    0.19
 -24  -8   7   12.00    0.62
  24   8  -7   12.29    0.54
 -23  -9   7    2.74    0.38
  23   9  -7    2.07    0.27
 -22 -10   7    0.80    0.30
  22  10  -7    0.86    0.21
  21  11  -7    1.13    0.23
  20  12  -7    9.77    0.50
  19  13  -7    0.52    0.20
  18  14  -7    7.64    0.45
  32   2  -7    0.17    0.18
 -31  -3   7    0.50    0.24
  31   3  -7    1.02    0.23
 -30  -4   7    2.34    0.34
  30   4  -7    2.29    0.30
 -29  -5   7    0.38    0.25
  29   5  -7   -0.10    0.16
 -28  -6   7    0.42    0.25
  28   6  -7    0.03    0.17
 -27  -7   7    1.81    0.32
  27   7  -7    1.44    0.25
 -26  -8   7   19.06    0.79
  26   8  -7   19.12    0.70
 -25  -9   7    1.41    0.34
  25   9  -7    1.38    0.25
 -24 -10   7   -0.24    0.22
  24  10  -7    0.23    0.19
  23  11  -7    0.28    0.19
  22  12  -7    0.37    0.20
  32   4  -7    0.12    0.18
 -31  -5   7    0.06    0.22
  31   5  -7    0.18    0.19
 -30  -6   7    0.79    0.28
  30   6  -7    0.56    0.21
 -29  -7   7   -0.07    0.24
  29   7  -7   -0.06    0.17
 -28  -8   7    0.21    0.27
  28   8  -7    0.07    0.16
 -27  -9   7    0.82    0.31
  27   9  -7    0.94    0.23
 -26 -10   7    1.40    0.33
  19  11   8    0.83    0.24
  20  10   8    0.03    0.17
  17  11   8    0.18    0.17
 -17 -11  -8    0.24    0.29
  18  10   8    3.34    0.34
 -18 -10  -8    3.21    0.44
  19   9   8    1.86    0.28
 -19  -9  -8    1.69    0.36
  20   8   8   -0.20    0.16
 -20  -8  -8    0.11    0.27
  21   7   8   -0.06    0.16
 -21  -7  -8   -0.34    0.25
  22   6   8    0.91    0.23
 -22  -6  -8    0.44    0.32
  23   5   8    2.02    0.30
 -23  -5  -8    1.32    0.37
  24   4   8    1.88    0.29
 -24  -4  -8    2.07    0.41
 -25  -3  -8    5.34    0.53
 -26  -2  -8    0.32    0.28
 -14 -12  -8   -0.22    0.25
 -15 -11  -8    2.28    0.36
  16  10   8    1.39    0.24
 -16 -10  -8    1.51    0.33
  17   9   8    1.24    0.22
 -17  -9  -8    0.74    0.31
  18   8   8    0.64    0.20
 -18  -8  -8    0.90    0.31
  19   7   8    3.28    0.34
 -19  -7  -8    4.23    0.47
  20   6   8    1.09    0.23
 -20  -6  -8    1.52    0.34
  21   5   8    0.05    0.16
 -21  -5  -8    0.64    0.30
  22   4   8    5.53    0.44
 -22  -4  -8    5.23    0.51
  23   3   8    2.87    0.33
 -23  -3  -8    3.35    0.44
  24   2   8   -0.04    0.17
 -24  -2  -8    0.40    0.28
  25   1   8    0.18    0.21
 -25  -1  -8   -0.03    0.24
 -10 -14  -8    3.76    0.43
 -11 -13  -8    0.60    0.28
 -12 -12  -8    0.12    0.22
 -13 -11  -8    2.16    0.34
  14  10   8    0.05    0.15
 -14 -10  -8    0.15    0.21
  15   9   8    1.19    0.22
 -15  -9  -8    0.72    0.28
  16   8   8    0.18    0.16
 -16  -8  -8   -0.26    0.22
  17   7   8   -0.02    0.14
 -17  -7  -8    0.18    0.25
  18   6   8    7.17    0.40
 -18  -6  -8    6.55    0.53
  19   5   8    5.98    0.39
 -19  -5  -8    5.92    0.50
  20   4   8    0.25    0.16
 -20  -4  -8    0.59    0.27
  21   3   8    0.21    0.17
 -21  -3  -8    0.17    0.27
  22   2   8    2.79    0.32
 -22  -2  -8    2.80    0.41
  23   1   8    0.15    0.18
 -23  -1  -8   -0.02    0.24
  24   0   8   -0.31    0.16
 -24   0  -8   -0.01    0.22
  25  -1   8    0.30    0.21
   8  14   8    0.24    0.24
 -10 -12  -8    0.16    0.21
 -11 -11  -8    0.78    0.24
 -12 -10  -8    7.98    0.48
  13   9   8    0.80    0.19
 -13  -9  -8    0.95    0.24
  14   8   8    2.11    0.25
 -14  -8  -8    1.73    0.28
  15   7   8    3.76    0.32
 -15  -7  -8    3.43    0.37
  16   6   8    7.05    0.38
 -16  -6  -8    6.62    0.47
  17   5   8    1.73    0.25
 -17  -5  -8    0.96    0.27
  18   4   8   11.20    0.49
 -18  -4  -8   12.12    0.60
  19   3   8    0.38    0.17
 -19  -3  -8    0.36    0.25
  20   2   8    5.66    0.37
 -20  -2  -8    5.14    0.46
  21   1   8    4.61    0.38
 -21  -1  -8    4.44    0.43
  22   0   8    1.46    0.26
 -22   0  -8    1.26    0.29
  23  -1   8    0.11    0.17
  24  -2   8    0.03    0.18
  25  -3   8    5.44    0.46
   5  15   8    0.35    0.23
   6  14   8    0.75    0.24
   7  13   8    0.38    0.21
   8  12   8    1.70    0.28
   9  11   8    9.87    0.51
  10  10   8    6.03    0.32
 -11  -9  -8    0.54    0.20
  12   8   8    0.39    0.14
 -12  -8  -8    0.42    0.20
  13   7   8   -0.10    0.12
 -13  -7  -8   -0.07    0.18
  14   6   8    2.34    0.26
 -14  -6  -8    2.42    0.31
  15   5   8   28.62    0.80
 -15  -5  -8   27.97    0.88
  16   4   8    6.20    0.36
 -16  -4  -8    5.99    0.43
  17   3   8    1.79    0.24
 -17  -3  -8    2.29    0.31
  18   2   8    2.79    0.29
 -18  -2  -8    3.07    0.35
  19   1   8   25.82    0.79
 -19  -1  -8   26.74    0.88
  20   0   8    6.01    0.38
 -20   0  -8    6.59    0.45
  21  -1   8    3.77    0.35
 -21   1  -8    2.01    0.26
  22  -2   8    2.33    0.30
  23  -3   8    3.86    0.37
  24  -4   8    1.76    0.30
   3  15   8    0.40    0.23
   4  14   8    1.49    0.29
   5  13   8    1.71    0.28
   6  12   8    6.94    0.43
   7  11   8   -0.07    0.15
   8  10   8   12.39    0.52
   9   9   8   31.25    0.79
   9   9   8   30.53    0.87
 -10  -8  -8    1.15    0.21
  11   7   8    1.90    0.21
 -11  -7  -8    1.76    0.24
  12   6   8    3.46    0.28
 -12  -6  -8    3.67    0.33
  13   5   8   14.69    0.52
 -13  -5  -8   14.51    0.57
  14   4   8    0.21    0.13
 -14  -4  -8    0.03    0.19
  15   3   8   -0.01    0.12
 -15  -3  -8   -0.17    0.18
  16   2   8    3.82    0.31
 -16  -2  -8    3.90    0.37
  17   1   8    0.15    0.15
 -17  -1  -8    0.05    0.19
  18   0   8    5.29    0.36
 -18   0  -8    5.23    0.42
  19  -1   8   27.08    0.82
 -19   1  -8   27.26    0.83
  20  -2   8    5.55    0.38
  21  -3   8   -0.22    0.15
  22  -4   8    4.78    0.41
  23  -5   8    2.10    0.31
  24  -6   8    0.01    0.20
   0  16   8    2.94    0.36
   1  15   8    0.13    0.20
   2  14   8    6.14    0.41
   3  13   8   -0.22    0.16
   4  12   8    1.92    0.27
   5  11   8   23.45    0.75
   6  10   8   14.51    0.56
   7   9   8    3.54    0.24
   7   9   8    3.79    0.32
   8   8   8    4.88    0.32
   8   8   8    5.32    0.28
   9   7   8    2.22    0.25
   9   7   8    1.02    0.15
  10   6   8   -0.03    0.10
 -10  -6  -8    0.13    0.14
  11   5   8   -0.15    0.11
 -11  -5  -8   -0.06    0.14
  12   4   8    0.11    0.12
 -12  -4  -8    0.09    0.15
  13   3   8    0.52    0.15
 -13  -3  -8    0.70    0.19
  14   2   8   20.87    0.63
 -14  -2  -8   20.07    0.67
  15   1   8    7.26    0.36
 -15  -1  -8    7.41    0.43
  17  -1   8   -0.16    0.12
 -17   1  -8    0.17    0.19
  18  -2   8    2.52    0.27
 -18   2  -8    3.24    0.31
  19  -3   8    0.62    0.19
  20  -4   8    0.13    0.17
  21  -5   8   -0.35    0.16
  22  -6   8    1.33    0.27
  23  -7   8    1.19    0.27
  -2  16   8    0.29    0.23
   2 -16  -8    0.27    0.23
  -1  15   8    0.22    0.20
   1 -15  -8    0.26    0.20
   0  14   8    5.56    0.43
   0 -14  -8    5.12    0.44
   1  13   8    0.18    0.17
  -1 -13  -8    0.31    0.18
   2  12   8    0.29    0.18
  -2 -12  -8    0.11    0.16
   3  11   8    9.32    0.45
  -3 -11  -8    9.04    0.43
   4  10   8    2.62    0.27
  -4 -10  -8    2.98    0.27
   5   9   8   10.83    0.45
  -5  -9  -8   10.38    0.41
   6   8   8    7.45    0.38
   6   8   8    7.71    0.31
  -6  -8  -8    6.94    0.33
   7   7   8    5.28    0.27
   7   7   8    5.90    0.32
   8   6   8    7.05    0.34
   8   6   8    5.43    0.28
   9   5   8    5.40    0.28
  -9  -5  -8    4.78    0.30
  10   4   8    0.51    0.13
 -10  -4  -8    0.46    0.16
  11   3   8    0.82    0.16
 -11  -3  -8    1.01    0.20
  12   2   8   10.56    0.41
 -12  -2  -8    9.76    0.43
  13   1   8    0.60    0.14
 -13  -1  -8    0.66    0.20
  14   0   8    3.68    0.29
 -14   0  -8    3.44    0.32
  15  -1   8    8.00    0.38
 -15   1  -8    7.88    0.44
  16  -2   8    4.06    0.32
 -16   2  -8    4.64    0.33
  17  -3   8    2.20    0.25
  18  -4   8   11.78    0.51
  19  -5   8    6.03    0.38
  20  -6   8    1.31    0.24
  21  -7   8    0.24    0.19
  22  -8   8   -0.04    0.19
  -4  16   8   -0.15    0.17
   4 -16  -8    0.17    0.21
  -3  15   8    0.64    0.23
   3 -15  -8    1.19    0.28
  -2  14   8    0.13    0.17
   2 -14  -8    0.33    0.20
  -1  13   8    1.50    0.24
   1 -13  -8    1.71    0.28
   0  12   8    0.22    0.16
   0 -12  -8    0.14    0.15
   1  11   8    0.06    0.13
  -1 -11  -8    0.44    0.17
   2  10   8    3.24    0.29
  -2 -10  -8    3.76    0.29
   3   9   8    3.33    0.28
  -3  -9  -8    3.67    0.29
   4   8   8    2.83    0.26
   4   8   8    2.83    0.18
  -4  -8  -8    2.52    0.23
   5   7   8    2.84    0.19
   5   7   8    3.18    0.26
  -5  -7  -8    3.22    0.24
   6   6   8   21.49    0.56
   6   6   8   21.36    0.61
  -6  -6  -8   21.27    0.57
   7   5   8    0.60    0.14
   7   5   8    0.36    0.11
  -7  -5  -8    0.29    0.12
   8   4   8   33.07    0.79
  -8  -4  -8   34.03    0.76
   9   3   8    5.00    0.27
  -9  -3  -8    5.61    0.27
  -9  -3  -8    5.22    0.31
  10   2   8    2.61    0.22
 -10  -2  -8    2.69    0.21
 -10  -2  -8    2.79    0.25
  11   1   8    8.01    0.34
 -11  -1  -8    8.25    0.32
  12   0   8   23.09    0.64
 -12   0  -8   23.37    0.59
 -12   0  -8   23.43    0.68
  13  -1   8    0.71    0.15
 -13   1  -8    0.77    0.14
 -13   1  -8    0.86    0.20
  14  -2   8   20.49    0.63
 -14   2  -8   19.99    0.63
  15  -3   8    0.17    0.14
  16  -4   8    6.53    0.36
  17  -5   8    1.84    0.24
  18  -6   8    7.05    0.40
  19  -7   8    3.68    0.35
  20  -8   8   -0.07    0.17
  21  -9   8    2.28    0.32
  -6  16   8   -0.04    0.17
   6 -16  -8   -0.12    0.20
  -5  15   8    0.18    0.18
   5 -15  -8   -0.03    0.17
  -4  14   8    0.07    0.16
   4 -14  -8    0.33    0.18
  -3  13   8    0.09    0.14
   3 -13  -8   -0.03    0.16
  -2  12   8   -0.08    0.13
   2 -12  -8   -0.02    0.15
  -1  11   8    4.99    0.32
   1 -11  -8    5.37    0.35
   0  10   8    3.50    0.29
   0 -10  -8    3.59    0.31
   1   9   8    0.74    0.16
  -1  -9  -8    0.43    0.14
   2   8   8    6.05    0.31
  -2  -8  -8    6.28    0.32
   3   7   8    1.16    0.13
   3   7   8    1.33    0.18
  -3  -7  -8    1.50    0.18
   4   6   8    2.38    0.18
   4   6   8    2.85    0.24
  -4  -6  -8    2.90    0.23
   5   5   8   49.07    1.02
   5   5   8   49.17    1.06
  -5  -5  -8   49.74    1.04
   6   4   8   60.51    1.24
   6   4   8   61.24    1.22
  -6  -4  -8   60.31    1.21
   7   3   8    0.30    0.10
  -7  -3  -8    0.43    0.13
   8   2   8   10.79    0.37
  -8  -2  -8   10.24    0.35
  -8  -2  -8   10.47    0.38
   9   1   8   13.94    0.43
  -9  -1  -8   13.09    0.44
  -9  -1  -8   13.77    0.42
  10   0   8   35.78    0.83
 -10   0  -8   35.86    0.81
 -10   0  -8   35.16    0.84
  11  -1   8    7.98    0.34
 -11   1  -8    8.57    0.34
 -11   1  -8    8.77    0.39
  12  -2   8    9.90    0.40
 -12   2  -8   10.64    0.40
 -12   2  -8   10.79    0.42
  13  -3   8    0.42    0.14
 -13   3  -8    0.47    0.15
 -13   3  -8    0.64    0.15
  14  -4   8    0.31    0.14
 -14   4  -8    0.10    0.14
  15  -5   8   26.75    0.77
 -15   5  -8   27.26    0.78
  16  -6   8    7.15    0.38
 -16   6  -8    6.69    0.40
  17  -7   8   -0.03    0.16
 -17   7  -8   -0.07    0.16
  18  -8   8    1.11    0.22
  19  -9   8    1.55    0.27
  -8  16   8    5.04    0.42
  -7  15   8   11.41    0.55
   7 -15  -8   10.66    0.60
  -6  14   8    0.37    0.18
   6 -14  -8    0.10    0.18
  -5  13   8    0.25    0.17
   5 -13  -8    0.27    0.19
  -4  12   8    3.03    0.29
   4 -12  -8    2.93    0.33
  -3  11   8    5.63    0.33
   3 -11  -8    4.92    0.36
  -2  10   8    1.27    0.19
   2 -10  -8    1.14    0.20
  -1   9   8    3.92    0.27
   1  -9  -8    4.48    0.29
   0   8   8    6.43    0.31
   0  -8  -8    6.97    0.34
   1   7   8    0.29    0.08
   1   7   8    0.42    0.13
  -1  -7  -8    0.45    0.13
   2   6   8    9.05    0.29
   2   6   8    9.02    0.34
  -2  -6  -8    9.15    0.36
   3   5   8   89.56    1.69
   3   5   8   89.10    1.64
  -3  -5  -8   88.57    1.70
   4   4   8   14.16    0.42
   4   4   8   13.19    0.39
  -4  -4  -8   13.94    0.42
   5   3   8    7.22    0.28
   5   3   8    7.36    0.30
  -5  -3  -8    7.48    0.31
   6   2   8    5.22    0.24
  -6  -2  -8    5.19    0.27
   7   1   8   11.38    0.37
  -7  -1  -8   10.83    0.37
  -7  -1  -8   11.05    0.37
   8   0   8    8.18    0.32
  -8   0  -8    7.81    0.32
  -8   0  -8    8.24    0.33
   9  -1   8   14.63    0.45
  -9   1  -8   14.86    0.46
  -9   1  -8   14.10    0.46
  10  -2   8    2.46    0.21
 -10   2  -8    2.81    0.23
 -10   2  -8    2.49    0.24
  11  -3   8    0.62    0.14
 -11   3  -8    0.92    0.17
 -11   3  -8    0.91    0.16
  12  -4   8    0.13    0.11
 -12   4  -8    0.22    0.14
  13  -5   8   13.46    0.50
 -13   5  -8   15.47    0.55
  14  -6   8    2.10    0.24
 -14   6  -8    1.75    0.24
  15  -7   8    3.97    0.33
 -15   7  -8    3.26    0.33
  16  -8   8    0.21    0.18
 -16   8  -8   -0.02    0.18
  17  -9   8    0.85    0.22
 -17   9  -8    0.77    0.24
  18 -10   8    3.48    0.35
 -18  10  -8    2.87    0.37
 -19  11  -8    1.27    0.31
  -9  15   8    6.85    0.44
   9 -15  -8    6.93    0.50
  -8  14   8    0.89    0.21
   8 -14  -8    0.82    0.24
  -7  13   8    0.36    0.16
   7 -13  -8    0.54    0.21
  -6  12   8    4.48    0.31
   6 -12  -8    3.79    0.36
  -5  11   8    0.14    0.13
   5 -11  -8   -0.04    0.14
  -4  10   8   13.54    0.50
   4 -10  -8   14.90    0.57
  -3   9   8   26.98    0.72
   3  -9  -8   26.43    0.77
  -2   8   8    1.62    0.19
   2  -8  -8    1.73    0.21
  -1   7   8    4.76    0.27
   1  -7  -8    5.10    0.29
   0   6   8   41.24    0.91
   0   6   8   41.57    0.80
   0  -6  -8   40.62    0.93
   1   5   8    0.15    0.10
   1   5   8    0.09    0.06
  -1  -5  -8   -0.02    0.09
   2   4   8    0.92    0.11
   2   4   8    1.03    0.13
  -2  -4  -8    0.98    0.13
   3   3   8    5.59    0.23
   3   3   8    6.08    0.25
  -3  -3  -8    5.95    0.27
   4   2   8    0.05    0.06
   4   2   8    0.23    0.09
  -4  -2  -8    0.17    0.11
   5   1   8    0.18    0.08
  -5  -1  -8    0.29    0.12
   6   0   8   24.10    0.58
  -6   0  -8   23.94    0.57
  -6   0  -8   24.17    0.61
   7  -1   8   10.26    0.35
  -7   1  -8   11.54    0.36
  -7   1  -8   10.68    0.38
   8  -2   8    9.87    0.35
  -8   2  -8   10.21    0.38
  -8   2  -8   10.22    0.37
   9  -3   8    4.82    0.26
  -9   3  -8    4.44    0.26
  -9   3  -8    4.70    0.27
  10  -4   8    0.29    0.12
 -10   4  -8    0.25    0.13
  11  -5   8   -0.01    0.11
 -11   5  -8    0.19    0.14
  12  -6   8    3.13    0.26
 -12   6  -8    3.38    0.31
  13  -7   8    0.06    0.14
 -13   7  -8    0.06    0.15
  14  -8   8    1.85    0.24
 -14   8  -8    2.29    0.30
  15  -9   8    1.07    0.22
 -15   9  -8    0.65    0.23
  16 -10   8    1.92    0.27
 -16  10  -8    1.05    0.27
 -17  11  -8    0.36    0.24
 -11  15   8    5.02    0.41
  11 -15  -8    5.12    0.51
 -10  14   8   13.52    0.57
  10 -14  -8   14.66    0.69
  -9  13   8    1.70    0.25
   9 -13  -8    1.67    0.29
  -8  12   8    0.14    0.14
   8 -12  -8    0.17    0.17
  -7  11   8   15.68    0.56
   7 -11  -8   16.93    0.65
  -6  10   8   16.99    0.56
   6 -10  -8   17.92    0.64
  -5   9   8    0.28    0.13
   5  -9  -8    0.25    0.13
  -4   8   8    0.59    0.14
   4  -8  -8    0.50    0.14
  -3   7   8   20.25    0.57
   3  -7  -8   20.78    0.62
  -2   6   8    2.95    0.20
  -2   6   8    2.90    0.12
   2  -6  -8    2.52    0.22
  -1   5   8  104.06    1.91
  -1   5   8  103.57    1.80
   1  -5  -8  103.16    1.96
   0   4   8   10.91    0.34
   0   4   8   11.89    0.31
   0  -4  -8   11.87    0.39
   1   3   8    1.55    0.13
   1   3   8    1.85    0.13
  -1  -3  -8    1.75    0.16
   2   2   8   28.01    0.61
  -2  -2  -8   27.98    0.66
   3   1   8   22.33    0.51
   3   1   8   21.40    0.49
  -3  -1  -8   22.04    0.56
   4   0   8    0.08    0.06
  -4   0  -8    0.15    0.07
  -4   0  -8    0.13    0.10
   5  -1   8    0.36    0.09
  -5   1  -8    0.34    0.10
  -5   1  -8    0.25    0.12
   6  -2   8    5.19    0.24
  -6   2  -8    4.95    0.26
  -6   2  -8    4.69    0.24
   7  -3   8    0.37    0.11
  -7   3  -8    0.32    0.14
  -7   3  -8    0.14    0.10
   8  -4   8   34.27    0.80
  -8   4  -8   32.94    0.84
   9  -5   8    4.59    0.26
  -9   5  -8    5.22    0.31
  10  -6   8    0.27    0.12
 -10   6  -8    0.06    0.14
  11  -7   8    1.93    0.22
 -11   7  -8    1.95    0.26
  12  -8   8    0.36    0.16
 -12   8  -8    0.23    0.17
  13  -9   8    1.18    0.21
 -13   9  -8    0.71    0.23
  14 -10   8    0.08    0.16
 -14  10  -8    0.05    0.19
  15 -11   8    3.22    0.33
 -15  11  -8    2.82    0.37
 -16  12  -8    0.46    0.24
 -13  15   8    6.86    0.45
 -12  14   8   -0.03    0.17
  12 -14  -8   -0.06    0.18
 -11  13   8    0.21    0.16
  11 -13  -8    0.39    0.20
 -10  12   8    0.16    0.14
  10 -12  -8    0.13    0.18
  -9  11   8    1.62    0.22
   9 -11  -8    1.47    0.25
  -8  10   8    8.50    0.38
   8 -10  -8    8.12    0.43
  -7   9   8   18.25    0.56
   7  -9  -8   18.85    0.65
  -6   8   8    6.53    0.31
   6  -8  -8    5.91    0.35
  -5   7   8    0.91    0.14
   5  -7  -8    0.78    0.16
  -4   6   8   70.36    1.39
   4  -6  -8   70.92    1.45
  -3   5   8   11.14    0.25
  -3   5   8   11.31    0.36
   3  -5  -8   11.35    0.40
  -2   4   8   23.58    0.56
  -2   4   8   23.67    0.48
   2  -4  -8   23.69    0.61
  -1   3   8    4.54    0.20
  -1   3   8    4.52    0.17
   1  -3  -8    4.25    0.23
   0   2   8   20.11    0.45
   0   2   8   20.89    0.47
   0  -2  -8   20.07    0.53
   1   1   8    2.34    0.13
   1   1   8    1.88    0.12
  -1  -1  -8    2.10    0.18
   2   0   8  187.20    3.16
   2   0   8  181.62    3.12
  -2   0  -8  184.30    3.24
   3  -1   8   21.56    0.51
  -3   1  -8   21.23    0.45
  -3   1  -8   21.63    0.56
   4  -2   8    0.22    0.08
  -4   2  -8    0.29    0.09
  -4   2  -8    0.34    0.12
   5  -3   8    7.35    0.28
  -5   3  -8    7.17    0.24
  -5   3  -8    7.96    0.34
   6  -4   8   60.43    1.22
  -6   4  -8   60.55    1.29
   7  -5   8    0.43    0.12
  -7   5  -8    0.45    0.16
   8  -6   8    6.48    0.30
  -8   6  -8    6.94    0.36
   9  -7   8    3.09    0.26
  -9   7  -8    2.88    0.29
  10  -8   8    1.39    0.20
 -10   8  -8    1.64    0.24
  11  -9   8    0.69    0.18
 -11   9  -8    0.54    0.21
  12 -10   8    8.46    0.41
 -12  10  -8    7.73    0.49
  13 -11   8    2.50    0.28
 -13  11  -8    1.97    0.32
 -14  12  -8    0.34    0.23
 -15  15   8    2.93    0.34
 -14  14   8    4.33    0.38
  14 -14  -8    3.76    0.44
 -13  13   8    0.45    0.19
  13 -13  -8    0.19    0.19
 -12  12   8    0.03    0.13
  12 -12  -8    0.03    0.17
 -11  11   8    4.76    0.32
  11 -11  -8    4.85    0.42
 -10  10   8   30.10    0.81
  10 -10  -8   30.53    0.91
  -9   9   8    4.55    0.29
   9  -9  -8    4.32    0.32
  -8   8   8    0.41    0.13
   8  -8  -8    0.29    0.13
  -7   7   8    0.01    0.09
   7  -7  -8    0.00    0.10
  -6   6   8   22.46    0.58
   6  -6  -8   23.22    0.66
  -5   5   8   18.49    0.49
   5  -5  -8   18.08    0.54
  -4   4   8  120.30    2.03
  -4   4   8  121.86    2.16
   4  -4  -8  118.77    2.22
  -3   3   8   62.61    1.10
  -3   3   8   62.47    1.18
   3  -3  -8   62.24    1.26
  -2   2   8    1.93    0.13
  -2   2   8    1.86    0.11
   2  -2  -8    1.98    0.17
  -1   1   8   83.59    1.47
  -1   1   8   83.08    1.48
   1  -1  -8   83.05    1.58
   0   0   8  306.72    5.22
   0   0   8  318.78    5.19
   0   0  -8  311.79    5.33
   1  -1   8    2.31    0.14
   1  -1   8    2.15    0.11
  -1   1  -8    2.27    0.20
   2  -2   8   27.59    0.61
  -2   2  -8   28.23    0.54
  -2   2  -8   28.43    0.70
   3  -3   8    5.48    0.23
  -3   3  -8    5.88    0.30
  -3   3  -8    5.53    0.17
   4  -4   8   13.81    0.40
  -4   4  -8   12.88    0.45
   5  -5   8   49.27    1.01
  -5   5  -8   47.20    1.09
   6  -6   8   21.82    0.58
  -6   6  -8   21.27    0.65
   7  -7   8    5.81    0.29
  -7   7  -8    5.73    0.34
   8  -8   8    5.40    0.29
  -8   8  -8    5.72    0.36
   9  -9   8   31.54    0.81
  -9   9  -8   30.48    0.92
  10 -10   8    5.67    0.34
 -10  10  -8    6.57    0.44
  11 -11   8    0.54    0.17
 -11  11  -8    0.86    0.24
  12 -12   8    0.16    0.17
 -12  12  -8    0.12    0.21
 -13  13  -8    0.19    0.23
 -16  14   8   -0.01    0.16
  16 -14  -8    0.10    0.21
 -15  13   8    3.18    0.33
  15 -13  -8    3.26    0.39
 -14  12   8   -0.08    0.13
  14 -12  -8    0.13    0.17
 -13  11   8    6.14    0.35
  13 -11  -8    6.32    0.43
 -12  10   8    0.12    0.14
  12 -10  -8    0.03    0.14
 -11   9   8   15.59    0.53
  11  -9  -8   15.25    0.60
 -10   8   8   17.56    0.55
  10  -8  -8   17.86    0.62
  -9   7   8    1.07    0.16
   9  -7  -8    1.31    0.19
  -8   6   8    0.36    0.11
   8  -6  -8    0.22    0.12
  -7   5   8   42.87    0.92
   7  -5  -8   44.62    1.00
  -6   4   8   34.90    0.75
  -6   4   8   33.95    0.59
   6  -4  -8   34.44    0.81
  -5   3   8   11.94    0.26
  -5   3   8   11.99    0.34
   5  -3  -8   11.73    0.39
  -4   2   8    8.01    0.25
  -4   2   8    8.08    0.20
   4  -2  -8    8.19    0.31
  -3   1   8   72.43    1.31
  -3   1   8   72.93    1.28
   3  -1  -8   73.11    1.42
  -2   0   8   41.59    0.77
   2   0  -8   41.72    0.90
  -1  -1   8   82.32    1.50
  -1  -1   8   85.71    1.44
   1   1  -8   84.33    1.61
   0  -2   8   21.57    0.49
   0   2  -8   20.84    0.57
   1  -3   8    1.74    0.14
  -1   3  -8    1.47    0.18
   2  -4   8    0.95    0.12
  -2   4  -8    1.17    0.17
   3  -5   8   91.51    1.69
  -3   5  -8   89.15    1.79
   4  -6   8    2.95    0.20
  -4   6  -8    2.77    0.27
   5  -7   8    3.22    0.22
  -5   7  -8    2.91    0.28
   6  -8   8    6.98    0.31
  -6   8  -8    7.12    0.40
   7  -9   8    3.68    0.25
  -7   9  -8    3.48    0.34
   8 -10   8   12.49    0.47
  -8  10  -8   12.43    0.58
   9 -11   8   10.61    0.45
  -9  11  -8    9.77    0.54
  10 -12   8    0.23    0.16
 -10  12  -8    0.15    0.20
 -11  13  -8    0.46    0.25
 -18  14   8    2.21    0.30
 -17  13   8    0.56    0.20
  17 -13  -8    0.33    0.21
 -16  12   8    3.58    0.34
  16 -12  -8    3.52    0.39
 -15  11   8    1.05    0.21
  15 -11  -8    0.96    0.24
 -14  10   8    9.81    0.43
  14 -10  -8    9.55    0.50
 -13   9   8    4.00    0.27
  13  -9  -8    3.66    0.34
 -12   8   8    0.78    0.16
  12  -8  -8    0.76    0.19
 -11   7   8    0.07    0.10
  11  -7  -8   -0.03    0.10
 -10   6   8   14.83    0.46
  10  -6  -8   14.70    0.51
  -9   5   8    1.71    0.17
   9  -5  -8    1.82    0.20
  -8   4   8    1.89    0.16
   8  -4  -8    1.81    0.19
  -7   3   8    0.99    0.12
  -7   3   8    1.25    0.07
   7  -3  -8    1.09    0.15
  -6   2   8   30.96    0.58
  -6   2   8   31.48    0.66
   6  -2  -8   31.57    0.74
  -5   1   8   58.44    1.07
  -5   1   8   57.27    1.03
   5  -1  -8   57.75    1.17
  -4   0   8  178.15    3.01
  -4   0   8  178.89    3.01
   4   0  -8  178.35    3.15
  -3  -1   8   71.51    1.30
  -3  -1   8   73.02    1.26
   3   1  -8   73.19    1.42
  -2  -2   8    2.04    0.08
  -2  -2   8    1.96    0.13
   2   2  -8    2.19    0.20
  -1  -3   8    4.04    0.18
   1   3  -8    3.86    0.24
   0  -4   8   11.22    0.33
   0   4  -8   10.54    0.40
   1  -5   8    0.12    0.08
  -1   5  -8    0.31    0.13
   2  -6   8    8.59    0.32
  -2   6  -8    9.48    0.41
   3  -7   8    1.18    0.15
  -3   7  -8    1.64    0.23
   4  -8   8    2.41    0.21
  -4   8  -8    2.73    0.28
   5  -9   8   10.90    0.41
  -5   9  -8   10.42    0.49
   6 -10   8   13.05    0.47
  -6  10  -8   14.76    0.61
   7 -11   8    0.09    0.13
  -7  11  -8    0.22    0.18
   8 -12   8    1.70    0.24
  -8  12  -8    1.53    0.28
  -9  13  -8    1.54    0.32
 -10  14  -8    3.92    0.46
 -19  13   8    0.11    0.18
  19 -13  -8   -0.06    0.19
 -18  12   8    0.31    0.18
  18 -12  -8    0.07    0.20
 -17  11   8    0.09    0.15
  17 -11  -8    0.08    0.17
 -16  10   8    3.61    0.31
  16 -10  -8    3.90    0.38
 -15   9   8    4.50    0.30
  15  -9  -8    4.26    0.38
 -14   8   8    0.56    0.15
  14  -8  -8    0.53    0.17
 -13   7   8    1.74    0.20
  13  -7  -8    1.93    0.24
 -12   6   8    7.10    0.31
  12  -6  -8    6.23    0.34
 -11   5   8   13.93    0.44
  11  -5  -8   14.30    0.49
 -10   4   8    1.34    0.14
  10  -4  -8    1.11    0.16
  -9   3   8    1.84    0.15
  -9   3   8    1.87    0.08
   9  -3  -8    1.85    0.18
  -8   2   8    5.41    0.16
  -8   2   8    6.15    0.23
   8  -2  -8    5.54    0.27
  -7   1   8   31.07    0.64
  -7   1   8   30.83    0.59
   7  -1  -8   30.17    0.72
  -6   0   8   11.03    0.27
  -6   0   8   11.14    0.29
   6   0  -8   11.41    0.38
  -5  -1   8   57.47    1.00
  -5  -1   8   51.90    1.02
   5   1  -8   57.79    1.15
  -4  -2   8    8.17    0.25
  -4  -2   8    8.33    0.19
   4   2  -8    7.87    0.33
  -3  -3   8   62.12    1.17
   3   3  -8   62.94    1.28
  -2  -4   8   23.40    0.55
   2   4  -8   24.24    0.64
  -1  -5   8  100.69    1.86
   1   5  -8  103.78    1.98
   0  -6   8   40.50    0.87
   0   6  -8   40.90    0.98
   1  -7   8    0.40    0.11
  -1   7  -8    0.37    0.14
   2  -8   8    6.15    0.29
  -2   8  -8    5.69    0.35
   3  -9   8    3.89    0.25
  -3   9  -8    3.83    0.33
   4 -10   8    2.67    0.24
  -4  10  -8    3.21    0.32
   5 -11   8   24.09    0.68
  -5  11  -8   23.97    0.83
   6 -12   8    7.34    0.37
  -6  12  -8    7.12    0.48
   7 -13   8    0.46    0.17
  -7  13  -8    0.91    0.25
  -8  14  -8    0.25    0.22
 -21  13   8    0.77    0.24
 -20  12   8    0.84    0.22
  20 -12  -8    0.46    0.23
 -19  11   8    0.78    0.20
  19 -11  -8    1.01    0.25
 -18  10   8    0.20    0.16
  18 -10  -8   -0.28    0.14
 -17   9   8    2.39    0.26
  17  -9  -8    2.91    0.32
[truncated: 365,802 more chars]
