# Supplementary material for: Crystal structure of {(but-3-en-1-yl)bis­[(pyridin-2-yl)meth­yl]amine-κ3 N,N′,N′′}di­chlorido­copper(II) diethyl ether hemisolvate
Source: Acta Crystallogr E Crystallogr Commun. 2015 Feb 25;71(Pt 3):309–11. doi: 10.1107/S2056989015003448 (PMC4350743; doi:10.1107/S2056989015003448)
Supplement: Supplementary file 2 [file e-71-00309-Isup2.hkl]

#
# h,k,l, Fc-squared, Fo-squared, sigma(Fo-squared), status flag
#
data_I
_shelx_title ' kobpma in C2/c'
_shelx_refln_list_code          4
_shelx_F_calc_maximum      556.53
_exptl_crystal_F_000      1760.00
_reflns_d_resolution_high  0.6595

loop_
 _space_group_symop_operation_xyz
 'x, y, z'
 '-x, y, -z+1/2'
 'x+1/2, y+1/2, z'
 '-x+1/2, y+1/2, -z+1/2'
 '-x, -y, -z'
 'x, -y, z-1/2'
 '-x+1/2, -y+1/2, -z'
 'x+1/2, -y+1/2, z-1/2'

_cell_length_a    22.1614
_cell_length_b    11.5738
_cell_length_c    16.4530
_cell_angle_alpha  90.000
_cell_angle_beta  108.771
_cell_angle_gamma  90.000

_shelx_F_squared_multiplier     1.000

loop_
 _refln_index_h
 _refln_index_k
 _refln_index_l
 _refln_F_squared_calc
 _refln_F_squared_meas
 _refln_F_squared_sigma
 _refln_observed_status
   2   0   0      87638.41      85369.50      1010.93 o
   4   0   0      16284.47      15702.05       258.50 o
   6   0   0      15158.71      17132.22       178.07 o
   8   0   0       7026.36       7721.51       120.51 o
  10   0   0      26150.55      25513.85       267.28 o
  12   0   0      26153.06      26337.04       280.17 o
  14   0   0        306.14        338.39        22.11 o
  16   0   0        980.23        933.50        55.11 o
  18   0   0        648.20        706.04        51.93 o
  20   0   0       4173.04       3992.13       110.84 o
  22   0   0        493.92        474.01        51.96 o
  24   0   0        274.24        191.70        85.63 o
  26   0   0       2746.95       2712.74       134.09 o
  28   0   0       1787.98       1761.63        98.43 o
  30   0   0          8.65         41.68        45.01 o
   1   1   0      36119.91      24152.33      8880.96 o
   3   1   0      47660.09      48411.77       446.80 o
   5   1   0        742.90        894.98        19.38 o
   7   1   0       2648.18       2173.26        33.41 o
   9   1   0      13865.51      14020.88       110.00 o
  11   1   0      12807.68      12894.98       105.60 o
  13   1   0       1150.30       1155.04        24.57 o
  15   1   0       2500.82       2211.14        50.95 o
  17   1   0      10329.29      10031.88       127.14 o
  19   1   0      20749.17      20292.63       219.70 o
  21   1   0        880.53        915.44        44.89 o
  23   1   0        418.22        395.95        35.03 o
  25   1   0        305.75        348.99        36.20 o
  27   1   0       1173.39       1122.52        56.45 o
  29   1   0       2687.66       2824.72       139.45 o
  31   1   0       1128.18       1196.55        84.45 o
   0   2   0         44.14        163.21        10.09 o
   2   2   0        754.76        707.86        15.41 o
   4   2   0       4295.48       4172.00        39.84 o
   6   2   0       2561.76       2854.96        34.75 o
   8   2   0        218.68        288.16        13.63 o
  10   2   0       1721.47       1397.46        42.82 o
  12   2   0       6164.71       5769.58        68.28 o
  14   2   0        559.25        584.48        34.98 o
  16   2   0       3547.18       3632.34        56.99 o
  18   2   0         77.84         80.52        22.93 o
  20   2   0       2976.84       3087.54        69.06 o
  22   2   0       1281.17       1354.35        54.48 o
  24   2   0          2.51         14.42        24.48 o
  26   2   0        329.50        383.63        38.29 o
  28   2   0          1.69         -2.48        27.64 o
  30   2   0         26.70        114.09        33.59 o
   1   3   0        364.70        474.55        20.91 o
   3   3   0        192.58        166.25         8.43 o
   5   3   0        529.80        530.28        14.19 o
   7   3   0       1623.38       1812.54        48.16 o
   9   3   0       1834.60       1973.90        33.08 o
  11   3   0       6343.32       6323.85        71.44 o
  13   3   0       5331.17       5151.52        66.51 o
  15   3   0        705.72        749.31        33.84 o
  17   3   0         30.73         25.80        15.30 o
  19   3   0         35.95          8.13        32.65 o
  21   3   0          8.70        -13.29        20.46 o
  23   3   0       2261.66       2342.75        64.35 o
  25   3   0       1487.42       1378.41        62.96 o
  27   3   0          2.36        -14.15        28.23 o
  29   3   0          4.17          5.93        28.90 o
   0   4   0       1449.27       2085.49        84.01 o
   2   4   0       5518.83       5779.67        56.36 o
   4   4   0      25551.48      25838.54       186.78 o
   6   4   0      26318.46      26686.68       212.81 o
   8   4   0       3264.65       3397.29        49.88 o
  10   4   0       3161.54       3000.60        44.32 o
  12   4   0        122.82        125.20        14.58 o
  14   4   0        838.15       1029.06        31.89 o
  16   4   0       6193.35       5654.62        87.23 o
  18   4   0       4498.29       4527.78        93.14 o
  20   4   0       2642.17       2670.73        66.73 o
  22   4   0       5734.48       5646.23        99.86 o
  24   4   0          0.71         17.18        24.53 o
  26   4   0       1382.50       1491.53        71.45 o
  28   4   0        570.80        634.29        72.88 o
  30   4   0        405.94        478.22        93.70 o
   1   5   0      38930.52      41317.42       359.33 o
   3   5   0      71376.30      74102.56       559.73 o
   5   5   0        792.46        994.33        19.82 o
   7   5   0       6013.40       5480.20        72.23 o
   9   5   0       4048.99       4020.93        49.06 o
  11   5   0        200.95        176.02        15.34 o
  13   5   0      13277.95      12833.33       148.74 o
  15   5   0       1627.35       1859.69        50.26 o
  17   5   0        372.41        370.10        29.65 o
  19   5   0       1642.16       1690.31        46.25 o
  21   5   0        396.75        398.25        35.45 o
  23   5   0       6777.78       6706.91       113.04 o
  25   5   0       2468.58       2310.81        83.28 o
  27   5   0         77.30        100.72        56.49 o
  29   5   0        405.58        360.51        65.93 o
   0   6   0      31822.54      33301.90       538.00 o
   2   6   0          6.26         29.08        17.82 o
   4   6   0      14861.59      14069.96       127.45 o
   6   6   0      14738.57      14700.37       119.48 o
   8   6   0       3709.47       3829.05        45.31 o
  10   6   0       1909.33       1903.36        35.12 o
  12   6   0       3824.10       3714.57        63.02 o
  14   6   0        740.76        689.45        29.29 o
  16   6   0      11111.59      11203.21       124.51 o
  18   6   0       1263.31       1326.02        48.27 o
  20   6   0       2895.64       2977.57        61.60 o
  22   6   0        628.43        661.59        52.53 o
  24   6   0        500.93        482.63        49.60 o
  26   6   0        471.99        383.42        48.76 o
  28   6   0         28.13         43.71        39.94 o
   1   7   0       6817.59       6456.35        69.79 o
   3   7   0       2117.95       2086.34        31.57 o
   5   7   0       4261.55       4216.77        48.41 o
   7   7   0        325.41        311.11        15.68 o
   9   7   0         73.89         52.94        12.95 o
  11   7   0         40.85         39.08        14.01 o
  13   7   0       6306.05       6036.48        89.11 o
  15   7   0       4599.40       4537.01        81.15 o
  17   7   0       2038.21       1944.45        48.94 o
  19   7   0        850.12        949.49        54.90 o
  21   7   0        128.47         93.69        27.76 o
  23   7   0        169.95        225.90        41.24 o
  25   7   0          2.71         28.59        33.55 o
  27   7   0         73.02         62.63        57.59 o
   0   8   0        385.38        472.48        51.20 o
   2   8   0       1633.60       1627.38        36.30 o
   4   8   0         12.49          4.81         9.71 o
   6   8   0       5179.21       5118.61        58.34 o
   8   8   0         67.42        106.31        24.53 o
  10   8   0      10639.18      10788.55       173.15 o
  12   8   0        287.71        258.53        21.61 o
  14   8   0        417.77        435.56        36.77 o
  16   8   0       1657.03       1464.66        61.23 o
  18   8   0          0.07         12.64        18.97 o
  20   8   0        109.92         48.86        24.64 o
  22   8   0        423.43        374.09        38.78 o
  24   8   0          2.97         -9.86        32.77 o
  26   8   0        345.00        307.48        63.12 o
   1   9   0        181.87        169.49        16.30 o
   3   9   0       3466.02       3448.83        54.49 o
   5   9   0        237.88        269.05        18.85 o
   7   9   0       8497.21       8863.89        88.19 o
   9   9   0       9334.39       9429.61       113.51 o
  11   9   0       3500.20       3446.39        66.82 o
  13   9   0       3112.63       3293.04        69.06 o
  15   9   0        157.99        112.29        24.87 o
  17   9   0       1274.67       1302.66        59.39 o
  19   9   0       1389.62       1235.37        68.86 o
  21   9   0        406.18        452.13        49.94 o
  23   9   0       1170.81       1055.04        86.93 o
  25   9   0       1098.18       1031.92        89.27 o
   0  10   0       3778.35       3994.12        78.36 o
   2  10   0        567.80        555.34        24.93 o
   4  10   0        241.29        312.44        18.84 o
   6  10   0       9890.13      10001.46       108.78 o
   8  10   0       1688.90       1783.02        54.98 o
  10  10   0       8489.13       8401.18       115.64 o
  12  10   0       2177.71       2288.09        58.36 o
  14  10   0       1552.21       1481.65        53.13 o
  16  10   0       2131.14       2177.11        70.44 o
  18  10   0        354.03        321.47        35.76 o
  20  10   0        722.78        669.78        56.64 o
  22  10   0       1950.96       2079.77        86.52 o
  24  10   0         78.13         69.84        54.80 o
   1  11   0        700.21        772.81        28.05 o
   3  11   0       3881.01       3859.95        70.15 o
   5  11   0       1355.34       1372.32        39.31 o
   7  11   0       2196.17       2090.59        76.83 o
   9  11   0       2270.57       2298.74        56.90 o
  11  11   0        959.30        919.40        51.77 o
  13  11   0       5389.20       5288.97        93.93 o
  15  11   0        705.19        722.48        62.88 o
  17  11   0        340.21        297.09        41.75 o
  19  11   0        150.10        168.89        64.53 o
  21  11   0         56.02         11.81        49.77 o
  23  11   0       1340.29       1314.06        88.86 o
   0  12   0       2110.19       2209.04        81.40 o
   2  12   0       1107.16       1128.96        38.07 o
   4  12   0       3234.57       3323.04        99.36 o
   6  12   0       2501.34       2385.92        57.83 o
   8  12   0          5.42         -8.51        13.66 o
  10  12   0        428.69        413.72        40.21 o
  12  12   0         21.62         12.02        28.92 o
  14  12   0        474.41        494.29        57.32 o
  16  12   0        980.96       1007.25        65.71 o
  18  12   0        999.02        908.76        64.86 o
  20  12   0          3.25        -23.99        44.50 o
  22  12   0        810.68        920.89       122.79 o
   1  13   0         46.66         80.05        24.04 o
   3  13   0        550.82        521.23        48.98 o
   5  13   0        968.68        969.13       124.20 o
   7  13   0         35.41         21.07        30.83 o
   9  13   0        306.79        262.37        52.55 o
  11  13   0          4.94        -12.02        34.67 o
  13  13   0          1.86        -24.90        42.01 o
  15  13   0         52.25         63.37        33.86 o
  17  13   0          3.86        -27.68        34.58 o
  19  13   0         48.42          5.38        42.91 o
   2  14   0        458.26        533.15        74.32 o
   4  14   0        309.95        273.90        38.52 o
   6  14   0       2404.42       1796.55       109.86 o
   8  14   0        127.51        164.79        64.62 o
  10  14   0       3116.51       3234.43       168.02 o
  12  14   0        390.12        304.31        42.30 o
  14  14   0        450.53        408.15        55.08 o
  16  14   0        192.32        186.84        44.48 o
  18  14   0         47.78         46.08        47.39 o
   1  15   0         15.72         12.92        77.55 o
   3  15   0        744.65        837.83        75.29 o
   5  15   0        887.59        930.59       116.32 o
   7  15   0       2245.29       1812.70       158.33 o
   9  15   0       5336.05       5404.27       253.65 o
  11  15   0          8.63         55.22        49.65 o
  13  15   0        731.54        969.22        92.51 o
  15  15   0         75.55         67.86        93.70 o
   0  16   0       4241.22       4223.18       203.57 o
   2  16   0       1806.84       1890.66       122.79 o
   4  16   0         16.89        -48.47        48.47 o
   6  16   0        351.87        316.66        87.24 o
   8  16   0        561.96        529.92       103.40 o
   1  17   0         31.35         33.80        44.51 o
   3  17   0          3.46        -16.16        61.39 o
 -31   1   1        890.07        833.92        78.38 o
 -29   1   1        500.19        544.54        44.94 o
 -27   1   1         79.23        114.68        30.46 o
 -25   1   1       1400.28       1330.72        56.21 o
 -23   1   1        104.44        118.79        29.16 o
 -21   1   1        339.64        314.91        30.37 o
 -19   1   1        160.51        159.17        29.16 o
 -17   1   1        317.98        357.33        28.21 o
 -15   1   1        514.05        546.46        24.10 o
 -13   1   1       3486.03       3479.09        62.62 o
 -11   1   1       2444.25       2278.13        30.35 o
  -9   1   1      10709.88      10673.18        95.30 o
  -7   1   1       2277.07       2281.52        27.49 o
  -5   1   1     188076.55     188658.83      1291.05 o
  -3   1   1      64210.27      64447.53       484.02 o
  -1   1   1       3719.80       3668.90        96.94 o
   1   1   1      66588.16      67871.09       508.03 o
   3   1   1       3580.23       3436.49        32.46 o
   5   1   1       4738.07       4584.01        43.48 o
   7   1   1      19488.38      19664.79       144.97 o
   9   1   1         44.08         56.43        16.36 o
  11   1   1       1721.89       1583.99        24.91 o
  13   1   1         16.38         47.92         8.67 o
  15   1   1          2.10         -0.84        18.19 o
  17   1   1        588.31        590.98        34.76 o
  19   1   1         59.34         36.27        22.93 o
  21   1   1        356.36        372.81        33.92 o
  23   1   1       2124.96       2066.67        84.88 o
  25   1   1        154.77        158.93        31.76 o
  27   1   1       1664.62       1582.90        65.18 o
  29   1   1        165.59        179.50        36.70 o
 -30   2   1          1.22         39.82        30.95 o
 -28   2   1       3092.91       3088.95        88.15 o
 -26   2   1       1672.70       1636.44        60.19 o
 -24   2   1       2340.90       2217.48        87.68 o
 -22   2   1       2425.61       2401.03        83.02 o
 -20   2   1        647.76        611.08        39.64 o
 -18   2   1       2038.35       1843.42        49.60 o
 -16   2   1       4835.97       4910.82        69.09 o
 -14   2   1       1058.70       1171.34        37.65 o
 -12   2   1      29188.23      29267.93       242.80 o
 -10   2   1       8796.29       8220.99        96.77 o
  -8   2   1      27168.00      26495.78       209.64 o
  -6   2   1      42343.54      43868.09       304.16 o
  -4   2   1         41.13         71.74         5.81 o
  -2   2   1      95472.70     100794.41       687.13 o
   0   2   1      19758.44      20608.31       175.59 o
   2   2   1       2536.23       2961.79        29.84 o
   4   2   1       7276.86       8762.14        74.25 o
   6   2   1      24682.18      24363.96       251.10 o
   8   2   1      13997.58      13318.77       230.14 o
  10   2   1      35246.70      33619.29       271.50 o
  12   2   1       2987.36       3058.43        47.35 o
  14   2   1       5349.56       4941.97        66.26 o
  16   2   1       2775.23       2749.92        50.54 o
  18   2   1        657.67        592.19        35.70 o
  20   2   1       6724.58       6636.96       105.14 o
  22   2   1       2431.72       2389.17        80.68 o
  24   2   1       2753.33       2792.69       122.19 o
  26   2   1       3857.21       3875.78        89.54 o
  28   2   1        230.53        269.96        51.81 o
  30   2   1        683.09        797.41        64.57 o
 -29   3   1       1870.44       1890.64        69.36 o
 -27   3   1        514.47        521.49        42.55 o
 -25   3   1       3448.07       3421.66        79.76 o
 -23   3   1       1438.62       1482.15        56.71 o
 -21   3   1       9731.66       9541.63       132.03 o
 -19   3   1        597.77        555.73        33.85 o
 -17   3   1       1137.19       1117.43        62.42 o
 -15   3   1        287.05        221.56        21.19 o
 -13   3   1       5071.67       4665.26        61.28 o
 -11   3   1      13013.42      12627.68       118.49 o
  -9   3   1      49153.34      49484.21       375.71 o
  -7   3   1      12315.72      13046.56       101.65 o
  -5   3   1       7836.27       6816.98        57.55 o
  -3   3   1      51735.27      52905.66       397.29 o
  -1   3   1       6713.59       6607.58       137.55 o
   1   3   1        589.63        773.65        15.14 o
   3   3   1      57208.61      59656.92       501.18 o
   5   3   1       1427.01       1771.21        23.84 o
   7   3   1      37539.17      36734.07       273.57 o
   9   3   1        114.50        100.44        13.01 o
  11   3   1      30318.25      29973.31       248.46 o
  13   3   1       2471.86       2142.54        41.53 o
  15   3   1       4264.68       4300.33        64.12 o
  17   3   1       7418.71       7266.95        92.06 o
  19   3   1       5326.50       5338.05        91.69 o
  21   3   1          5.68         -8.57        22.53 o
  23   3   1       3700.98       3641.69        81.58 o
  25   3   1         33.78         44.83        29.03 o
  27   3   1       3411.92       3418.60        86.74 o
  29   3   1       2525.88       2559.28       119.81 o
 -30   4   1          6.96         41.98        36.20 o
 -28   4   1       1380.54       1473.61        77.46 o
 -26   4   1       1009.91       1059.19        54.24 o
 -24   4   1       2759.28       2658.01        70.24 o
 -22   4   1        253.99        305.60        32.15 o
 -20   4   1        981.00       1020.96        67.60 o
 -18   4   1         22.75         31.25        16.80 o
 -16   4   1        392.31        391.24        24.01 o
 -14   4   1       1994.51       1997.96        46.46 o
 -12   4   1      10700.23      10113.97       103.29 o
 -10   4   1        176.23         74.48        12.07 o
  -8   4   1      36500.88      38534.32       275.71 o
  -6   4   1       7989.98       7877.39        67.98 o
  -4   4   1       3771.55       3751.05        44.23 o
  -2   4   1      18584.56      18224.40       146.60 o
   0   4   1      20280.12      20791.30       166.56 o
   2   4   1       8417.53       8860.41        72.08 o
   4   4   1       1608.13       1403.23        21.21 o
   6   4   1      11225.15      11620.09        93.71 o
   8   4   1      13464.40      12788.63       104.04 o
  10   4   1      16207.96      15728.07       160.59 o
  12   4   1       1373.79       1364.37        78.60 o
  14   4   1         16.53         -1.43        14.03 o
  16   4   1       1948.21       1877.44        44.68 o
  18   4   1        339.70        414.96        27.42 o
  20   4   1       1654.51       1645.12        70.89 o
  22   4   1       2982.59       2878.06        72.10 o
  24   4   1         62.17         75.15        28.15 o
  26   4   1       1269.52       1347.77        62.46 o
  28   4   1        344.00        333.89        39.86 o
  30   4   1       1860.02       2200.45       151.87 o
 -29   5   1        110.99         53.25        38.12 o
 -27   5   1        359.95        308.28        48.69 o
 -25   5   1         60.99         50.93        34.12 o
 -23   5   1        639.00        565.39        60.61 o
 -21   5   1        467.14        381.79        33.22 o
 -19   5   1        583.46        603.12        31.75 o
 -17   5   1       1379.56       1362.71        39.65 o
 -15   5   1       2142.30       2179.03        50.52 o
 -13   5   1        318.91        318.20        21.49 o
 -11   5   1       5665.96       5934.67        60.84 o
  -9   5   1      23053.29      23207.60       176.55 o
  -7   5   1        477.55        427.59        16.62 o
  -5   5   1       6653.09       7648.40        67.74 o
  -3   5   1      12254.98      12800.17       101.24 o
  -1   5   1       6745.53       7445.10        71.44 o
   1   5   1        341.97        389.72        19.51 o
   3   5   1       7800.26       8361.04        71.79 o
   5   5   1      16317.41      17012.16       144.75 o
   7   5   1       2494.49       2215.45        33.36 o
   9   5   1         16.49         23.49        10.12 o
  11   5   1       8128.71       8392.81        91.28 o
  13   5   1        303.38        272.38        22.63 o
  15   5   1        340.79        300.99        23.01 o
  17   5   1       4035.90       3985.93        66.67 o
  19   5   1          7.17          9.92        29.38 o
  21   5   1        550.97        544.87        39.06 o
  23   5   1         25.56         27.08        35.09 o
  25   5   1        136.59        107.36        30.94 o
  27   5   1        383.51        370.35        52.08 o
  29   5   1          0.90         71.09        61.39 o
 -28   6   1          5.88         17.24        32.77 o
 -26   6   1         86.55         55.64        37.73 o
 -24   6   1        342.78        346.81        43.84 o
 -22   6   1       1807.58       1798.84       100.31 o
 -20   6   1       3019.73       2982.32        70.73 o
 -18   6   1         11.41         17.58        16.09 o
 -16   6   1         20.27        -10.61        16.04 o
 -14   6   1          9.86         37.88        15.13 o
 -12   6   1       3140.04       3058.70        60.23 o
 -10   6   1         11.07         38.12        12.19 o
  -8   6   1       1371.43       1366.75        25.98 o
  -6   6   1       7096.97       7591.08        70.37 o
  -4   6   1       4005.50       4295.46        50.35 o
  -2   6   1      12660.30      13054.99       116.57 o
   0   6   1       8865.61       8832.89        77.38 o
   2   6   1      29941.77      32101.39       255.24 o
   4   6   1      37157.55      39398.29       311.29 o
   6   6   1       7458.25       7932.27        80.89 o
   8   6   1        619.49        745.80        27.31 o
  10   6   1       4353.93       4392.85        51.33 o
  12   6   1        987.44       1079.21        31.74 o
  14   6   1       2152.79       2235.17        49.52 o
  16   6   1       8503.43       8623.59       117.88 o
  18   6   1        240.35        273.56        25.83 o
  20   6   1       1160.71       1186.16        44.38 o
  22   6   1        875.96        922.24        48.23 o
  24   6   1        482.26        522.64        51.26 o
  26   6   1        992.98        969.39        66.26 o
  28   6   1        226.71        229.32        50.11 o
 -29   7   1        183.21        222.95        74.32 o
 -27   7   1        228.94        168.50        43.40 o
 -25   7   1       2947.94       2902.67        94.59 o
 -23   7   1       2617.48       2523.38        85.20 o
 -21   7   1         13.94         12.04        24.37 o
 -19   7   1        937.76        869.27        45.79 o
 -17   7   1        261.89        315.15        30.36 o
 -15   7   1      20549.42      20842.15       217.21 o
 -13   7   1      10603.65      10512.47       113.76 o
 -11   7   1       5283.08       5044.24        66.26 o
  -9   7   1       1515.87       1452.35        34.19 o
  -7   7   1       1398.09       1386.75        32.07 o
  -5   7   1      18530.39      18936.79       183.78 o
  -3   7   1      31101.11      31367.61       328.90 o
  -1   7   1        262.79        409.22        16.26 o
   1   7   1      12396.97      13323.86       110.48 o
   3   7   1        441.57        385.13        16.24 o
   5   7   1       8229.26       8179.21        85.21 o
   7   7   1       9765.03       9264.75        85.89 o
   9   7   1       4461.06       4438.88        53.11 o
  11   7   1        546.03        536.20        25.43 o
  13   7   1       7413.72       7593.44        92.66 o
  15   7   1         67.24         79.71        24.02 o
  17   7   1       6659.06       6475.10       124.75 o
  19   7   1        561.45        533.88        43.00 o
  21   7   1       2589.79       2483.58       100.74 o
  23   7   1       2383.30       2571.59       181.16 o
  25   7   1        684.51        631.55        60.51 o
  27   7   1         67.54         35.20        47.79 o
 -28   8   1        983.63       1008.14       119.55 o
 -26   8   1         13.04        -33.08        33.08 o
 -24   8   1       1277.00       1257.41        99.66 o
 -22   8   1       1803.12       1565.91        72.71 o
 -20   8   1        178.55        181.93        30.49 o
 -18   8   1       2552.97       2515.60        66.73 o
 -16   8   1       7302.26       6999.00       108.72 o
 -14   8   1       1607.44       1611.09        49.61 o
 -12   8   1       5041.96       4880.73        99.81 o
 -10   8   1       1932.21       2013.69        40.09 o
  -8   8   1       2325.57       2049.08        65.32 o
  -6   8   1      17191.31      17192.29       155.80 o
  -4   8   1       6448.66       6286.44       107.73 o
  -2   8   1       6917.30       7307.30        72.48 o
   0   8   1       1016.58       1016.56        28.23 o
   2   8   1       7350.21       7049.34        71.23 o
   4   8   1      23011.06      22278.24       175.62 o
   6   8   1       9707.42       9421.70       109.81 o
   8   8   1       4459.05       4349.06        53.78 o
  10   8   1       5519.90       5733.78        73.90 o
  12   8   1      11178.44      10642.94       151.80 o
  14   8   1      14265.63      14028.02       146.63 o
  16   8   1       5652.72       5887.55        86.02 o
  18   8   1         35.66         33.32        24.08 o
  20   8   1        188.26        166.46        38.24 o
  22   8   1         10.50         28.65        29.14 o
  24   8   1        461.53        416.35        63.96 o
  26   8   1       1671.72       1602.51       108.69 o
 -25   9   1       2053.62       2275.54        95.02 o
 -23   9   1        336.75        375.35        40.95 o
 -21   9   1         16.32        -31.89        33.58 o
 -19   9   1         30.47         16.27        24.29 o
 -17   9   1        579.60        536.57        42.44 o
 -15   9   1       8998.97       7841.52      1067.91 o
 -13   9   1       6924.58       6883.68       190.64 o
 -11   9   1         29.10         65.47        25.48 o
  -9   9   1        859.08        854.95        36.89 o
  -7   9   1       4357.62       4368.08        82.35 o
  -5   9   1       4885.75       4905.19        71.40 o
  -3   9   1       2898.67       2959.24        47.15 o
  -1   9   1        505.58        605.06        24.78 o
   1   9   1        142.25        112.59        13.55 o
   3   9   1        288.56        282.34        26.79 o
   5   9   1         22.47         30.59        13.16 o
   7   9   1       7114.86       7015.43        77.96 o
   9   9   1       3846.67       3868.48        64.55 o
  11   9   1       6697.26       6681.89       106.33 o
  13   9   1       5938.10       5735.86        93.41 o
  15   9   1          0.37        -11.03        19.57 o
  17   9   1         45.98         67.15        24.19 o
  19   9   1         11.51        -21.67        34.04 o
  21   9   1        477.12        395.98        48.44 o
  23   9   1       2312.02       2202.89       253.65 o
  25   9   1        906.30        908.08        84.27 o
 -24  10   1        734.10        625.07        75.86 o
 -22  10   1         68.92         57.22        36.43 o
 -20  10   1        117.68         54.68        26.53 o
 -18  10   1        579.72        659.65        64.85 o
 -16  10   1          8.99         22.67        17.71 o
 -14  10   1        322.07        249.71        55.38 o
 -12  10   1         73.74         79.23        29.85 o
 -10  10   1         10.35        -11.07        18.88 o
  -8  10   1       1332.79       1393.03        42.46 o
  -6  10   1        706.05        607.50        31.23 o
  -4  10   1        526.48        567.92        28.10 o
  -2  10   1       1104.36       1242.39        32.86 o
   0  10   1       2583.40       2645.34        48.24 o
   2  10   1        223.04        249.80        18.06 o
   4  10   1       1631.43       1719.19        37.93 o
   6  10   1       7016.42       7208.85        78.76 o
   8  10   1        322.92        397.85        21.69 o
  10  10   1         40.38         35.50        20.18 o
  12  10   1        262.53        351.71        30.10 o
  14  10   1       1210.03       1289.91        48.99 o
  16  10   1        153.74         94.16        34.04 o
  18  10   1       1929.43       1699.19        88.35 o
  20  10   1        927.43        833.51        70.86 o
  22  10   1          2.38        -35.33        35.33 o
  24  10   1         68.50         36.37        49.42 o
 -23  11   1        786.25        790.10        65.47 o
 -21  11   1        258.44        212.53        57.29 o
 -19  11   1       2601.42       2654.85        98.73 o
 -17  11   1        117.75         97.58        27.20 o
 -15  11   1        421.52        473.62        38.41 o
 -13  11   1        728.48        713.36        45.52 o
 -11  11   1       2066.49       2011.00        55.12 o
  -9  11   1        490.88        468.75        39.64 o
  -7  11   1       3008.28       3109.49        72.49 o
  -5  11   1         25.27         32.29        16.28 o
  -3  11   1       1090.07       1183.41        41.78 o
  -1  11   1       1141.03       1008.42        92.06 o
   1  11   1       9211.28       9516.86       108.14 o
   3  11   1       4366.69       4594.17        85.24 o
   5  11   1        122.73        111.55        18.50 o
   7  11   1        209.74        221.72        22.08 o
   9  11   1        112.16        145.92        26.07 o
  11  11   1         18.70         52.05        29.32 o
  13  11   1        935.31        953.61        99.87 o
  15  11   1        137.79        137.98        40.59 o
  17  11   1       2011.95       2118.08        82.72 o
  19  11   1          6.76        -39.26        39.26 o
  21  11   1       1415.05       1521.10        83.12 o
  23  11   1         76.63         61.39        64.62 o
 -22  12   1        183.28        160.65        55.81 o
 -20  12   1         32.74         -0.97        39.07 o
 -18  12   1       2442.59       2576.82        90.04 o
 -16  12   1       1551.98       1380.42        73.03 o
 -14  12   1       1052.88        988.71        70.06 o
 -12  12   1       2933.63       2930.18        70.18 o
 -10  12   1        125.91        127.41        28.49 o
  -8  12   1        591.96        645.74        39.18 o
  -6  12   1       1031.55        942.34        52.14 o
  -4  12   1        335.29        313.36        24.80 o
  -2  12   1       7633.28       7543.37       109.30 o
   0  12   1       9881.20       9024.12       778.11 o
   2  12   1        220.81        225.01        30.21 o
   4  12   1        997.91       1086.71        38.57 o
   6  12   1         18.47         23.70        23.32 o
   8  12   1       1902.88       1779.86        63.13 o
  10  12   1       3708.03       3680.36        92.94 o
  12  12   1       4186.10       4368.78       104.98 o
  14  12   1         16.46         44.93        32.09 o
  16  12   1        627.40        605.54        65.73 o
  18  12   1       2335.46       2277.76        88.38 o
  20  12   1       3640.10       3673.90       175.92 o
  22  12   1        315.70        384.51        93.70 o
 -21  13   1       1053.48       1050.14       148.64 o
 -19  13   1       3350.42       3572.25       111.18 o
 -17  13   1        193.68        123.55        39.01 o
 -15  13   1       1578.55       1688.82        75.14 o
 -13  13   1         19.20          6.35        29.14 o
 -11  13   1       4535.65       4463.10       150.61 o
  -9  13   1       4441.86       4591.65       103.24 o
  -7  13   1       3589.77       3657.55       111.48 o
  -5  13   1        487.79        524.96        34.37 o
  -3  13   1       1625.02       1778.24        94.69 o
  -1  13   1       1011.16        839.75       148.42 o
   1  13   1       9648.28       8372.72       928.23 o
   3  13   1       2788.02       2900.81        83.67 o
   5  13   1       1892.30       2033.45        71.49 o
   7  13   1       1309.39       1304.97        83.71 o
   9  13   1          4.82         24.62        27.58 o
  11  13   1        818.05        838.26        55.55 o
  13  13   1       1615.50       1541.75        72.49 o
  15  13   1        145.60        147.06        47.82 o
  17  13   1       4083.49       4122.10       136.54 o
  19  13   1        650.59        727.23        87.53 o
 -18  14   1       1456.43       1211.76       114.71 o
 -16  14   1       1849.58       1717.38        85.57 o
 -14  14   1        753.45        699.29        97.17 o
 -12  14   1       1600.64       1851.74       101.35 o
 -10  14   1          2.13         20.29        34.06 o
  -8  14   1          5.47        -36.34        36.34 o
  -6  14   1         96.70         93.70        58.16 o
  -4  14   1          3.89          9.48        34.04 o
  -2  14   1       1013.90       1209.83        63.52 o
   0  14   1       1093.67        970.66       142.11 o
   2  14   1        806.81        576.33       132.80 o
   4  14   1        772.74        820.92        56.74 o
   6  14   1         54.41         42.36        54.93 o
   8  14   1        301.76        287.58        77.55 o
  10  14   1       1837.08       1855.91       130.86 o
  12  14   1        714.71        756.10       113.09 o
  14  14   1        669.06        746.29       105.01 o
  16  14   1        379.35        436.39        52.89 o
  18  14   1        672.47        739.95        96.94 o
 -15  15   1         65.74         32.31        54.93 o
 -13  15   1         23.90        -38.77        51.70 o
 -11  15   1          9.88          3.23        64.62 o
  -9  15   1         30.24        -45.24        54.93 o
  -7  15   1        244.00        277.88        80.78 o
  -5  15   1         62.09        -45.24        48.47 o
  -3  15   1          1.25        -22.62        51.70 o
  -1  15   1        262.13         80.78        61.39 o
   1  15   1        848.01        803.99        75.29 o
   3  15   1        106.96         37.73        29.19 o
   5  15   1        147.13        109.78        45.53 o
   7  15   1          7.92        109.86        71.09 o
   9  15   1        194.77        264.96        84.01 o
  11  15   1          6.61        -71.09        71.09 o
  13  15   1        120.06        147.64        59.27 o
  15  15   1         58.11        -29.08        90.47 o
  -8  16   1        741.85        685.02       109.86 o
  -6  16   1        682.71        652.70       106.63 o
  -4  16   1         17.09          9.69        51.70 o
  -2  16   1         44.15         46.16        39.94 o
   0  16   1        111.56         70.51        44.51 o
   2  16   1          1.05        -34.27        34.27 o
   6  16   1        622.83        778.72       113.09 o
   8  16   1        124.53         35.54        64.62 o
  12  16   1        402.35        403.90       106.63 o
  -3  17   1       1616.69       1693.15       158.33 o
  -1  17   1         35.36         68.68        44.51 o
   1  17   1       1078.12       1151.85        95.32 o
 -32   0   2        293.55        281.11        74.32 o
 -30   0   2       3746.47       4021.55       197.10 o
 -28   0   2       2158.81       2102.79        92.35 o
 -26   0   2        262.28        265.11        44.17 o
 -24   0   2        123.11        105.30        38.77 o
 -22   0   2        160.02        152.86        34.67 o
 -20   0   2       2914.64       2966.36        91.50 o
 -18   0   2      22079.63      22322.07       326.13 o
 -16   0   2         54.43         62.96        16.75 o
 -14   0   2      17197.40      17735.64       202.25 o
 -12   0   2       2308.39       2004.87        76.56 o
 -10   0   2       6235.73       5798.81        78.25 o
  -8   0   2      35685.68      36259.12       362.37 o
  -6   0   2      76219.79      79616.22       764.23 o
  -4   0   2      75442.16      76392.64       768.58 o
  -2   0   2      89035.28      90597.23       888.38 o
   0   0   2      13800.98      14495.67       176.97 o
   2   0   2      72960.30      74538.01       732.50 o
   4   0   2       6439.28       5977.87        85.66 o
   6   0   2      23589.77      23427.62       240.46 o
   8   0   2      15571.11      15230.60       167.99 o
  10   0   2       4380.42       4026.30        63.54 o
  12   0   2       6200.73       6595.75        93.90 o
  14   0   2       5283.98       5327.10        83.05 o
  16   0   2        212.24        287.21        38.16 o
  18   0   2      16662.89      17142.14       274.74 o
  20   0   2       3864.40       3814.23       135.71 o
  22   0   2       2194.40       2100.03       103.40 o
  24   0   2        542.13        527.02       114.71 o
  26   0   2         11.73         -6.92        38.77 o
  28   0   2        119.75         87.56        46.46 o
  30   0   2       1387.94       1484.82        96.12 o
 -31   1   2        437.12        475.28        43.51 o
 -29   1   2        217.91        181.96        42.44 o
 -27   1   2        916.60        946.63        50.87 o
 -25   1   2        286.07        287.54        32.58 o
 -23   1   2          5.50        -19.53        19.53 o
 -21   1   2       4530.15       4519.95       127.32 o
 -19   1   2       4468.33       4353.04        76.73 o
 -17   1   2       8504.42       8632.46        97.21 o
 -15   1   2       9586.80       9561.30        88.73 o
 -13   1   2      26419.29      26351.67       225.61 o
 -11   1   2      29019.84      29527.80       217.27 o
  -9   1   2      21386.46      21573.85       160.39 o
  -7   1   2      17421.43      17895.89       132.17 o
  -5   1   2      55741.20      55311.07       526.11 o
  -3   1   2         54.28         84.00         4.82 o
  -1   1   2      17745.28      19874.38       150.18 o
   1   1   2       8562.20       9931.91        79.98 o
   3   1   2       7401.91       7420.65        58.88 o
   5   1   2        780.09        546.28        14.21 o
   7   1   2      11245.89      11988.42       103.61 o
   9   1   2       3588.90       3449.44        44.82 o
  11   1   2       9945.37       9515.35        83.97 o
  13   1   2      15615.23      14970.00       141.46 o
  15   1   2       1197.44       1245.91        34.75 o
  17   1   2      10629.94      10185.07       131.96 o
  19   1   2       2475.63       2588.54        96.08 o
  21   1   2      12589.54      12473.37       161.61 o
  23   1   2        702.36        693.08        44.11 o
  25   1   2        387.19        375.39        38.29 o
  27   1   2        460.29        388.69        41.31 o
  29   1   2        769.47        814.15        54.42 o
 -30   2   2        897.19        922.70        64.36 o
 -28   2   2        143.86        137.27        32.87 o
 -26   2   2          3.21        -16.25        23.21 o
 -24   2   2       1309.18       1171.31        51.05 o
 -22   2   2       1067.86       1083.22        49.44 o
 -20   2   2        832.66        766.96        54.90 o
 -18   2   2       8269.80       8091.84        95.63 o
 -16   2   2       4346.68       4378.54        62.64 o
 -14   2   2        788.99        803.59        29.18 o
 -12   2   2       1292.05       1354.70        37.81 o
 -10   2   2       2795.49       2608.49        33.08 o
  -8   2   2       8904.53       9103.65        82.39 o
  -6   2   2      72778.72      75399.02       515.47 o
  -4   2   2     154212.25     159007.23      1092.55 o
  -2   2   2      40718.77      41751.80       350.47 o
   0   2   2         27.51         49.76         5.73 o
   2   2   2      22654.19      23938.17       184.58 o
   4   2   2       3510.44       3886.26        39.87 o
   6   2   2      12581.50      12535.31        97.80 o
   8   2   2       1188.69       1243.94        25.96 o
  10   2   2       2762.25       2364.68        50.37 o
  12   2   2         37.17         70.41        13.60 o
  14   2   2        979.23        927.28        31.53 o
  16   2   2       3831.10       3809.15        61.39 o
  18   2   2      12907.62      12905.59       158.21 o
  20   2   2       2735.31       2587.25        65.87 o
  22   2   2        849.52        888.75        57.37 o
  24   2   2        152.19        151.65        30.73 o
  26   2   2         99.78         99.97        31.12 o
  28   2   2        139.21        172.44        35.56 o
  30   2   2       1135.25       1008.19        80.89 o
 -31   3   2        360.74        402.88        61.18 o
 -29   3   2        479.66        440.39        50.57 o
 -27   3   2          3.24         16.55        26.08 o
 -25   3   2        273.50        292.87        33.58 o
 -23   3   2        194.53        173.76        27.76 o
 -21   3   2         12.64          6.93        20.55 o
 -19   3   2       1525.91       1498.81        40.90 o
 -17   3   2         30.61          8.67        20.58 o
 -15   3   2       5908.32       5905.01        73.99 o
 -13   3   2       9831.38      10168.82       103.49 o
 -11   3   2         83.30        112.56         8.72 o
  -9   3   2         38.29         69.29         8.98 o
  -7   3   2      51142.97      53962.19       374.73 o
  -5   3   2      76317.09      80060.45       546.27 o
  -3   3   2      13932.60      14969.64       133.72 o
  -1   3   2      19997.98      21203.63       151.53 o
   1   3   2       6740.92       7501.80        60.46 o
   3   3   2       9242.42       9502.28        82.66 o
   5   3   2      22474.26      22777.38       166.29 o
   7   3   2       1587.90       1507.24        26.25 o
   9   3   2       2869.39       2897.87        42.58 o
  11   3   2          4.11          7.90         9.82 o
  13   3   2       2835.67       2910.43        54.70 o
  15   3   2       5215.74       4938.68        70.27 o
  17   3   2       2060.13       2090.59        46.80 o
  19   3   2        198.34        179.86        27.23 o
  21   3   2        399.54        378.33        33.90 o
  23   3   2        621.22        655.87        77.40 o
  25   3   2         84.96         87.21        30.30 o
  27   3   2          3.90         45.36        31.51 o
  29   3   2        145.08        143.61        44.77 o
 -30   4   2         86.03        147.31        46.14 o
 -28   4   2        231.64        203.20        42.71 o
 -26   4   2       1627.02       1573.74       124.11 o
 -24   4   2       3511.54       3423.72        92.81 o
 -22   4   2        882.11        862.97        43.43 o
 -20   4   2        104.76         92.66        19.24 o
 -18   4   2        818.39        827.35        33.90 o
 -16   4   2        198.96        177.88        18.69 o
 -14   4   2       6684.74       6485.07        78.60 o
 -12   4   2       5593.81       5548.54        57.09 o
 -10   4   2       2472.82       2845.95        35.61 o
  -8   4   2      22007.53      22918.17       186.43 o
  -6   4   2      22091.12      24798.43       181.17 o
  -4   4   2       1275.88       1248.38        20.21 o
  -2   4   2      29841.01      29354.56       227.32 o
   0   4   2       2291.05       2454.58        27.31 o
   2   4   2      11668.36      11213.85        91.04 o
   4   4   2      15965.45      16919.33       140.76 o
   6   4   2        193.89        227.16        11.37 o
   8   4   2       4134.81       3665.94        41.55 o
  10   4   2        766.11       1090.60        40.22 o
  12   4   2      11591.04      11629.59       118.21 o
  14   4   2      13787.44      13820.52       155.10 o
  16   4   2       1905.11       1682.87        42.63 o
  18   4   2       3027.84       3035.99        58.83 o
  20   4   2       1722.99       1625.03        54.88 o
  22   4   2        536.82        558.81        41.30 o
  24   4   2       5864.99       5739.83       108.82 o
  26   4   2       1077.85       1010.47        56.08 o
  28   4   2         20.56         44.75        32.47 o
 -29   5   2         32.40         84.33        38.57 o
 -27   5   2       1720.38       1821.62        84.64 o
 -25   5   2       1656.50       1704.00       116.04 o
 -23   5   2         10.24          4.64        30.42 o
 -21   5   2        922.49        928.98        39.58 o
 -19   5   2       1497.97       1473.09        49.47 o
 -17   5   2       6989.38       6988.61        89.09 o
 -15   5   2       9896.77       9736.34       219.00 o
 -13   5   2       1070.59       1301.35        32.36 o
 -11   5   2       7180.17       6693.34        71.40 o
  -9   5   2       2062.16       2057.67        30.39 o
  -7   5   2       1309.79       1262.85        22.57 o
  -5   5   2      69461.47      70179.27       531.59 o
  -3   5   2       9789.61       9432.31        85.48 o
  -1   5   2      24839.80      26129.37       190.79 o
   1   5   2      35417.98      36244.45       258.61 o
   3   5   2       1106.18        973.39        19.29 o
   5   5   2      34116.82      31652.33       278.25 o
   7   5   2      14556.18      14683.35       118.57 o
   9   5   2         25.84         33.53        10.06 o
  11   5   2       4098.89       3939.94        60.74 o
  13   5   2       2347.60       2541.42        51.22 o
  15   5   2       9064.55       9397.72       108.82 o
  17   5   2       6569.94       6627.71       101.00 o
  19   5   2         12.41          9.42        18.87 o
  21   5   2       3149.40       3438.22        82.15 o
  23   5   2        449.69        430.39        38.69 o
  25   5   2       1338.95       1273.72        59.79 o
  27   5   2       1020.51        897.04       132.05 o
 -30   6   2         59.97        106.63        67.86 o
 -28   6   2        202.28        143.13        43.00 o
 -26   6   2         11.41        -26.80        32.77 o
 -24   6   2       2205.82       2086.76        79.02 o
 -22   6   2       4458.90       4261.41       158.28 o
 -20   6   2          8.66         37.16        29.38 o
 -18   6   2       8446.43       8214.33       223.01 o
 -16   6   2       2742.05       2893.25        54.25 o
 -14   6   2      29824.63      29469.02       254.71 o
 -12   6   2       1047.82       1132.23        37.31 o
 -10   6   2       2596.98       2856.95        39.38 o
  -8   6   2       4553.76       4695.74        51.39 o
  -6   6   2       1549.51       1396.78        27.70 o
  -4   6   2      15504.37      16682.81       130.99 o
  -2   6   2      18968.05      18131.11       140.28 o
   0   6   2        264.53        245.13        11.85 o
   2   6   2       7049.69       5938.21        57.74 o
   4   6   2       6176.35       5933.81        58.59 o
   6   6   2        125.99        146.28        11.69 o
   8   6   2       4539.24       4594.60        55.58 o
  10   6   2        755.12        761.90        27.34 o
  12   6   2        150.39        226.65        24.93 o
  14   6   2       9073.26       8922.60       104.55 o
  16   6   2       2706.42       2408.01        53.56 o
  18   6   2       3028.82       2993.03        60.69 o
  20   6   2        987.77       1051.67        57.87 o
  22   6   2       1938.98       1761.80       100.97 o
  24   6   2       1654.79       1679.91        99.25 o
  26   6   2        221.54        288.72        61.56 o
 -29   7   2         40.20         90.47        64.62 o
 -27   7   2          8.18         -3.10        34.36 o
 -25   7   2         97.65         49.22        65.32 o
 -23   7   2         17.12        -21.32        28.76 o
 -21   7   2       3237.99       2965.30        73.68 o
 -19   7   2        139.32         91.06        24.40 o
 -17   7   2       2767.12       2917.24        67.01 o
 -15   7   2       1071.68       1016.12        43.86 o
 -13   7   2       1596.03       1680.26        38.92 o
 -11   7   2          4.60        -10.29        10.29 o
  -9   7   2         21.67         26.87        10.26 o
  -7   7   2        637.05        747.78        23.88 o
  -5   7   2       4230.26       4179.04        47.83 o
  -3   7   2      18404.35      19010.48       149.86 o
  -1   7   2        179.32        285.10        20.91 o
   1   7   2        657.15        541.96        19.44 o
   3   7   2       8213.87       8356.75        77.60 o
   5   7   2      15242.46      15814.86       130.14 o
   7   7   2        240.39        191.50        23.25 o
   9   7   2        179.63        186.13        15.65 o
  11   7   2         42.09         39.32        14.33 o
  13   7   2        606.98        712.05        31.18 o
  15   7   2        145.41        149.05        22.98 o
  17   7   2       1951.99       2111.13        51.92 o
  19   7   2         30.78         33.01        20.80 o
  21   7   2        687.39        644.56        42.97 o
  23   7   2          4.67        -15.67        50.08 o
  25   7   2        398.47        291.81       100.17 o
 -28   8   2        925.78        907.97       113.09 o
 -26   8   2        145.26         83.32        39.14 o
 -24   8   2        361.93        354.89       113.35 o
 -22   8   2        313.50        273.42        35.00 o
 -20   8   2         59.18         66.22        25.94 o
 -18   8   2        296.79        337.14        32.52 o
 -16   8   2        443.09        439.63        34.41 o
 -14   8   2          2.51         15.14        20.05 o
 -12   8   2       3478.98       3419.08        74.31 o
 -10   8   2        636.42        705.48        30.52 o
  -8   8   2      12621.07      12429.38       110.72 o
  -6   8   2        152.54        184.04        23.10 o
  -4   8   2       5032.47       5394.25        63.48 o
  -2   8   2          2.10          5.50         9.01 o
   0   8   2        160.90        194.74        13.95 o
   2   8   2        262.77        235.13        14.66 o
   4   8   2       1620.94       1580.14        30.19 o
   6   8   2       1687.15       1720.85        55.63 o
   8   8   2         86.78        110.67        14.01 o
  10   8   2          0.70         -0.51        13.42 o
  12   8   2       2053.77       1994.69        43.87 o
  14   8   2        275.79        238.36        23.53 o
  16   8   2        773.45        767.82        35.95 o
  18   8   2          5.63          2.58        31.41 o
  20   8   2        226.61        221.24        39.40 o
  22   8   2        603.14        534.84        66.74 o
  24   8   2        377.93        417.88        66.35 o
 -27   9   2        772.56        691.48       103.40 o
 -25   9   2        754.92        662.06        60.18 o
 -23   9   2       2177.51       2254.29        77.73 o
 -21   9   2       1521.93       1471.73        61.48 o
 -19   9   2        317.20        293.68        33.52 o
 -17   9   2          9.44          7.23        21.51 o
 -15   9   2       1909.87       1848.22        62.96 o
 -13   9   2        689.53        722.07        37.87 o
 -11   9   2       2270.82       2344.92        62.07 o
  -9   9   2       7119.79       7120.83        95.20 o
  -7   9   2       3363.29       3287.29        61.10 o
  -5   9   2      15259.70      15324.92       131.67 o
  -3   9   2         32.25         39.89        11.62 o
  -1   9   2        419.46        394.22        23.22 o
   1   9   2       1277.45       1225.48        40.30 o
   3   9   2       1549.46       1564.38        31.78 o
   5   9   2      11853.11      11942.46       109.19 o
   7   9   2       1338.08       1595.03        37.43 o
   9   9   2       4203.65       4001.78        87.66 o
  11   9   2       2636.51       2708.26        51.80 o
  13   9   2       2646.39       2545.39        52.81 o
  15   9   2       3046.91       3042.07        92.56 o
  17   9   2        291.61        220.10        43.32 o
  19   9   2        418.04        442.31        47.42 o
  21   9   2        226.88        152.07        75.93 o
  23   9   2       1961.95       2006.64       117.22 o
 -24  10   2       2395.01       2369.62       103.87 o
 -22  10   2        490.71        409.00        41.78 o
 -20  10   2       1514.99       1641.81        65.07 o
 -18  10   2       2422.24       2380.72       101.94 o
 -16  10   2        119.20        131.79        27.07 o
 -14  10   2        919.10       1015.57        46.59 o
 -12  10   2       4303.26       4517.29        82.34 o
 -10  10   2         22.79          5.44        20.39 o
  -8  10   2       7104.75       7049.11       112.40 o
  -6  10   2         17.77         26.55        16.81 o
  -4  10   2      13523.18      13229.83       331.23 o
  -2  10   2       4847.78       5198.54        66.52 o
   0  10   2       2029.46       2124.85        37.75 o
   2  10   2        813.88        885.40        36.12 o
   4  10   2      11020.27      11276.77       107.37 o
   6  10   2         37.83         24.98        13.99 o
   8  10   2      18272.90      17685.01       189.72 o
  10  10   2       1639.54       1744.92        50.16 o
  12  10   2       2383.38       2402.90        80.23 o
  14  10   2       1554.91       1492.97        79.24 o
  16  10   2         69.42         22.13        31.73 o
  18  10   2        912.57        905.22        61.15 o
  20  10   2       1488.52       1438.90        93.94 o
  22  10   2         38.42         18.33        36.43 o
 -23  11   2         46.87         41.93        40.19 o
 -21  11   2        829.18        827.97        55.97 o
 -19  11   2         12.55          1.99        25.44 o
 -17  11   2       1306.54       1358.91        57.37 o
 -15  11   2        940.09        999.04        63.43 o
 -13  11   2          1.66          2.67        19.57 o
 -11  11   2       1659.21       1647.94        51.30 o
  -9  11   2        469.43        422.33        31.12 o
  -7  11   2       1457.49       1451.22        69.40 o
  -5  11   2       5410.86       5447.55        95.11 o
  -3  11   2         23.72         74.88        20.35 o
  -1  11   2       3421.51       3412.75        58.73 o
   1  11   2       6277.87       6170.06       102.58 o
   3  11   2       1562.46       1644.17        36.06 o
   5  11   2       4756.27       4652.40        69.34 o
   7  11   2       7677.41       7629.92       128.44 o
   9  11   2       1105.27        256.03       471.76 o
  11  11   2       3911.30       4012.51        95.94 o
  13  11   2        227.85        236.21        36.47 o
  15  11   2        494.41        508.16        48.90 o
  17  11   2       1108.48       1130.48        68.33 o
  19  11   2        172.31        156.08        48.92 o
  21  11   2        605.00        637.63        60.81 o
 -22  12   2        279.53        192.95        65.28 o
 -20  12   2         86.77         24.54        40.67 o
 -18  12   2        142.32        117.34        38.35 o
 -16  12   2        495.73        451.84        48.42 o
 -14  12   2        603.86        748.12        54.65 o
 -12  12   2          4.77        -15.20        15.64 o
 -10  12   2         14.08          4.91        15.84 o
  -8  12   2        398.51        348.58        36.83 o
  -6  12   2        175.40        166.66        22.19 o
  -4  12   2        200.49        222.65        26.01 o
  -2  12   2        662.80        733.48        42.01 o
   0  12   2        718.10        764.27        39.47 o
   2  12   2       1147.43       1137.92        45.99 o
   4  12   2       1533.98       1520.49        60.70 o
   6  12   2        106.35         45.73        21.53 o
   8  12   2        594.62        538.43        41.24 o
  10  12   2         72.19         32.00        46.53 o
  12  12   2        690.28        658.26        51.31 o
  14  12   2        241.05        296.76        41.85 o
  16  12   2        534.03        514.19        52.66 o
  18  12   2         36.78         -6.06        41.56 o
  20  12   2        320.64        359.72        52.04 o
 -21  13   2         97.30        -64.62        93.70 o
 -19  13   2          1.34         58.81        39.48 o
 -17  13   2         38.20         56.35        46.79 o
 -15  13   2         18.92         26.69        37.52 o
 -13  13   2        252.95        255.41        40.84 o
 -11  13   2       2046.15       2113.70        69.02 o
  -9  13   2       1282.83       1052.43       118.73 o
  -7  13   2         35.61          4.42        13.59 o
  -5  13   2          0.93         19.22        15.93 o
  -3  13   2        156.76        212.47        35.45 o
  -1  13   2         44.09         47.85        27.86 o
   1  13   2       1905.76       1807.26        69.16 o
   3  13   2       2950.24       2844.32        84.07 o
   5  13   2        512.83        499.91        45.01 o
   7  13   2        190.92        143.92        42.22 o
   9  13   2        511.76        516.52       116.32 o
  11  13   2        894.98        906.25        78.60 o
  13  13   2        236.10        228.06        41.38 o
  15  13   2        289.75        158.40        54.85 o
  17  13   2         78.93        173.30        51.87 o
  19  13   2        339.98        327.72        56.57 o
 -18  14   2        919.81        998.61       143.79 o
 -16  14   2        773.14        756.83        62.29 o
 -14  14   2        233.70        237.27        42.93 o
 -12  14   2        553.54        598.05        64.62 o
 -10  14   2        727.61        883.11        69.08 o
  -8  14   2       4254.56       3443.14       835.03 o
  -6  14   2       1358.94       1137.85       231.42 o
  -4  14   2         58.56         -8.22        19.05 o
  -2  14   2        788.52        759.47        53.73 o
   0  14   2        290.49        272.60        38.44 o
   2  14   2        413.63        452.34        46.56 o
   4  14   2        931.42        895.96        60.38 o
   6  14   2        316.73        362.46        54.27 o
   8  14   2       1757.03       1790.09       158.33 o
  10  14   2        158.66        180.29        55.94 o
  12  14   2       1138.41       1228.31       203.57 o
  14  14   2        216.73        178.10        58.23 o
  16  14   2       1636.25       1392.65       155.10 o
  18  14   2       1061.63       1021.06       109.86 o
 -15  15   2        982.19       1063.07       106.63 o
 -13  15   2         91.30         92.77        42.69 o
 -11  15   2       3784.69       3819.28       203.57 o
  -9  15   2       2276.42       2087.36       151.87 o
  -7  15   2         80.53        210.03        74.32 o
  -5  15   2        181.20         73.35        46.85 o
  -3  15   2       1021.59       1040.01        84.45 o
  -1  15   2       1814.87       1794.82        73.26 o
   1  15   2       1655.84       1530.47        77.17 o
   3  15   2        968.38        943.56       103.57 o
   5  15   2        295.31        230.62        52.55 o
   7  15   2        304.00        274.65        80.78 o
   9  15   2       1342.28       1438.87       101.50 o
  11  15   2       2849.46       3118.00       211.64 o
  13  15   2         28.09        -61.39        80.78 o
  -8  16   2       1537.20       1709.31       161.56 o
  -6  16   2         95.90        138.94        71.09 o
  -4  16   2       1174.84       1050.14       129.25 o
  -2  16   2        928.96        814.26       109.86 o
   0  16   2        149.54        142.57        46.46 o
   2  16   2        439.59        403.90        96.94 o
   4  16   2       1189.90       1198.78       138.94 o
   6  16   2         24.89        -85.37        87.24 o
   8  16   2       2595.01       2679.44       201.95 o
  10  16   2        390.82        497.61       106.63 o
  -3  17   2        608.30        510.53        96.94 o
  -1  17   2        327.60        282.01        55.94 o
   1  17   2        160.68        203.57        74.32 o
 -31   1   3        500.52        440.82        47.57 o
 -29   1   3        780.23        830.94        50.04 o
 -27   1   3       2018.29       1967.32        63.32 o
 -25   1   3        170.35        134.77        27.91 o
 -23   1   3       1018.61        993.79        45.69 o
 -21   1   3        232.72        162.28        24.71 o
 -19   1   3       2850.02       2819.52        70.89 o
 -17   1   3       4701.18       4664.62        64.79 o
 -15   1   3       1839.28       1755.73        31.08 o
 -13   1   3        187.37        137.90        11.65 o
 -11   1   3       3954.37       3687.32        42.23 o
  -9   1   3       6787.31       7461.79        66.10 o
  -7   1   3       8799.04       8383.80       181.46 o
  -5   1   3      18894.77      19174.65       138.40 o
  -3   1   3      11934.20      11887.87        97.02 o
  -1   1   3         42.47         49.60         4.34 o
   1   1   3      10286.44      10324.78        84.77 o
   3   1   3       2758.76       2710.44        29.17 o
   5   1   3       9216.00       8538.56        70.93 o
   7   1   3          3.89         36.44         8.67 o
   9   1   3      16870.58      16320.84       140.55 o
  11   1   3      18839.96      19902.91       156.63 o
  13   1   3        195.82        242.23        19.18 o
  15   1   3        196.01        251.53        26.22 o
  17   1   3       1153.72       1176.83        47.09 o
  19   1   3       1443.64       1514.31        61.24 o
  21   1   3       2676.89       2743.95       109.13 o
  23   1   3        423.19        409.26        37.84 o
  25   1   3        126.03         95.68        35.08 o
  27   1   3          4.16         -1.53        29.04 o
  29   1   3        268.70        294.45        40.83 o
 -32   2   3         82.89        126.02        67.86 o
 -30   2   3       2007.80       2054.87        92.87 o
 -28   2   3        735.64        789.68        48.00 o
 -26   2   3       1322.23       1469.73       113.33 o
 -24   2   3        280.57        289.00        32.59 o
 -22   2   3        974.75       1001.36        47.01 o
 -20   2   3       7742.88       7615.50       108.53 o
 -18   2   3       4147.58       4377.54        65.24 o
 -16   2   3        446.06        505.74        24.01 o
 -14   2   3      12278.79      12111.42       105.39 o
 -12   2   3       4780.47       4728.96        56.36 o
 -10   2   3      83410.09      85285.66       587.51 o
  -8   2   3     119425.41     118894.56      3079.37 o
  -6   2   3      12078.16      12608.48        96.93 o
  -4   2   3         76.69        138.42         9.66 o
  -2   2   3      10200.44      11872.86        88.27 o
   0   2   3       3780.42       3508.46        40.20 o
   2   2   3      10271.02      10589.46       105.73 o
   4   2   3      10936.67      10574.69        83.88 o
   6   2   3       1872.35       1558.76        33.67 o
   8   2   3       5415.87       4058.05        59.25 o
  10   2   3       1938.18       1811.40        32.27 o
  12   2   3      22402.78      22438.71       220.35 o
  14   2   3       2603.58       2717.66        49.02 o
  16   2   3       5434.50       5455.63        75.47 o
  18   2   3      10790.10      10735.72       174.44 o
  20   2   3       1183.00       1211.60        51.95 o
  22   2   3       2161.81       2142.67        63.99 o
  24   2   3       2637.64       2456.87        72.03 o
  26   2   3         19.16          7.76        27.90 o
  28   2   3       1310.42       1430.54        76.23 o
 -31   3   3         37.06         43.65        36.14 o
 -29   3   3       1553.05       1472.19        82.54 o
 -27   3   3       2413.64       2598.76        87.00 o
 -25   3   3          0.17         -1.26        24.25 o
 -23   3   3       1132.90       1148.48        49.70 o
 -21   3   3        992.38        903.58        42.14 o
 -19   3   3       1135.44       1203.02        36.90 o
 -17   3   3       5815.83       5823.72        76.87 o
 -15   3   3       4761.74       4565.62        62.78 o
 -13   3   3       2134.81       2066.88        31.73 o
 -11   3   3      70174.50      71591.45       545.98 o
  -9   3   3      54202.28      60636.45       422.87 o
  -7   3   3      75113.12      74840.68       514.60 o
  -5   3   3       1884.43       1971.90        23.41 o
  -3   3   3      35119.10      35955.56       865.51 o
  -1   3   3       4645.38       4288.06        38.37 o
   1   3   3      15485.09      15398.58       114.48 o
   3   3   3         62.14         99.71         7.11 o
   5   3   3      22711.41      21519.01       159.47 o
   7   3   3       4082.06       4378.27        57.32 o
   9   3   3      41736.92      41787.00       300.87 o
  11   3   3       4494.15       4042.41        57.05 o
  13   3   3      15199.79      15473.16       241.26 o
  15   3   3       6452.33       6281.00        91.41 o
  17   3   3        506.11        517.21        28.78 o
  19   3   3       2432.72       2437.86        62.94 o
  21   3   3       8397.25       8372.48       127.49 o
  23   3   3        719.16        796.49        47.60 o
  25   3   3       2168.60       2168.39        71.27 o
  27   3   3       1012.28       1023.43        58.72 o
  29   3   3         87.73        113.09        69.47 o
 -30   4   3       1180.49       1159.28        71.29 o
 -28   4   3        381.78        386.59        47.71 o
 -26   4   3       1023.21       1100.39        94.86 o
 -24   4   3        915.54        968.20        84.05 o
 -22   4   3       2571.85       2654.52        65.46 o
 -20   4   3       3806.48       3883.43        65.89 o
 -18   4   3        677.30        677.81        30.49 o
 -16   4   3        704.11        747.94        30.31 o
 -14   4   3        477.10        485.41        26.58 o
 -12   4   3       4890.77       5220.45        55.82 o
 -10   4   3       3221.06       2979.24        43.34 o
  -8   4   3      24434.94      22975.96       172.22 o
  -6   4   3       2739.54       2953.40        33.19 o
  -4   4   3       2137.73       1856.16        37.09 o
  -2   4   3       5557.67       6147.35        53.43 o
   0   4   3       3030.77       3030.55        31.58 o
   2   4   3      15389.30      15398.67       117.59 o
   4   4   3      14338.18      14544.83       124.50 o
   6   4   3       6298.32       6634.24        62.18 o
   8   4   3      34093.38      34620.21       253.02 o
  10   4   3       6882.88       6961.52        67.79 o
  12   4   3       5954.67       5642.27        73.04 o
  14   4   3         92.55         71.21        20.02 o
  16   4   3        537.45        634.65        33.15 o
  18   4   3        337.58        374.41        54.74 o
  20   4   3       1865.50       1715.50        55.79 o
  22   4   3         92.44         99.55        27.76 o
  24   4   3       1221.80       1323.21        75.55 o
  26   4   3        203.57        222.03        36.12 o
  28   4   3       1076.10       1176.98        62.73 o
 -29   5   3        131.53        158.80        41.15 o
 -27   5   3       1153.55       1114.09        67.46 o
 -25   5   3        130.74        106.92        36.07 o
 -23   5   3        410.26        365.65        42.59 o
 -21   5   3        686.17        622.55        38.84 o
 -19   5   3       2900.57       2889.42       108.50 o
 -17   5   3        110.32         80.26        17.28 o
 -15   5   3         51.36         55.17        15.73 o
 -13   5   3        692.60        754.57        27.08 o
 -11   5   3        293.45        199.10        13.28 o
  -9   5   3          4.13         22.10         8.04 o
  -7   5   3         28.58        101.43         8.82 o
  -5   5   3       4673.23       5078.41        49.27 o
  -3   5   3       9628.07       9665.11        80.37 o
  -1   5   3       3620.12       4112.04        41.75 o
   1   5   3       1208.87       1116.31        24.32 o
   3   5   3       8055.49       7996.66        70.43 o
   5   5   3       5318.11       5905.93       100.36 o
   7   5   3        202.13        186.93        12.17 o
   9   5   3      11287.20      11290.15       110.50 o
  11   5   3        142.93        106.28        15.52 o
  13   5   3        386.47        402.11        24.42 o
  15   5   3       5032.86       4918.57        73.12 o
  17   5   3       1400.62       1371.95        47.43 o
  19   5   3          0.63        -16.13        22.85 o
  21   5   3        705.48        722.24        52.35 o
  23   5   3       1355.08       1330.33        59.70 o
  25   5   3        138.46        160.71        33.21 o
  27   5   3          4.06         12.80        36.53 o
 -30   6   3         91.54         42.01        64.62 o
 -28   6   3        376.01        301.36        47.30 o
 -26   6   3        211.62        310.35        46.37 o
 -24   6   3        291.58        323.48        43.50 o
 -22   6   3       2850.11       2994.01        77.42 o
 -20   6   3         55.93         59.39        22.96 o
 -18   6   3        865.12        861.84        49.65 o
 -16   6   3      11633.23      11307.20       142.62 o
 -14   6   3       5835.34       5829.33        75.17 o
 -12   6   3        601.59        638.62        21.49 o
 -10   6   3         36.32         59.01         9.80 o
  -8   6   3        415.42        429.09        22.54 o
  -6   6   3       1739.83       1884.39        27.80 o
  -4   6   3      31974.42      33668.67       266.87 o
  -2   6   3      27181.03      27823.82       205.60 o
   0   6   3        401.64        355.33        13.66 o
   2   6   3       5683.10       5922.20        57.84 o
   4   6   3       1334.51       1304.59        24.35 o
   6   6   3       1542.49       1450.87        37.81 o
   8   6   3      10297.19       9949.96        90.99 o
  10   6   3          3.68         -3.87        12.07 o
  12   6   3       3842.04       3884.75        60.47 o
  14   6   3       3244.77       3162.50        56.99 o
  16   6   3        271.46        309.16        25.70 o
  18   6   3        794.60        809.49        37.87 o
  20   6   3       1136.54       1129.41        51.55 o
  22   6   3       2329.14       2290.21        68.88 o
  24   6   3         33.68         56.81        40.68 o
  26   6   3         52.82        137.75        55.70 o
 -29   7   3         51.50         77.55        61.39 o
 -27   7   3        168.77        203.01        43.15 o
 -25   7   3         72.45         19.82        35.33 o
 -23   7   3       1444.95       1504.24        84.18 o
 -21   7   3       3487.31       3205.61       112.54 o
 -19   7   3         84.15         85.08        23.86 o
 -17   7   3       6010.60       5833.75       115.20 o
 -15   7   3         87.14        124.53        23.22 o
 -13   7   3      16230.50      16598.41       287.21 o
 -11   7   3       6275.85       6331.44        78.03 o
  -9   7   3       4243.60       4165.19        49.86 o
  -7   7   3      20902.55      20748.41       163.09 o
  -5   7   3       9792.69       9502.40        85.39 o
  -3   7   3         36.91         48.42         9.88 o
  -1   7   3       5203.12       4921.03        52.23 o
   1   7   3       1837.13       1971.10        30.58 o
   3   7   3      12828.08      12782.21       108.70 o
   5   7   3       9593.46       9555.43        87.23 o
   7   7   3       2721.45       2670.32        44.11 o
   9   7   3        303.52        321.86        28.45 o
  11   7   3       2278.39       2070.78        42.90 o
  13   7   3       2252.91       2269.39        52.45 o
  15   7   3      15902.77      15747.75       171.79 o
  17   7   3       3367.12       3325.69        63.99 o
  19   7   3        271.07        280.42        33.33 o
  21   7   3        470.36        453.18        46.01 o
  23   7   3        792.81        676.51        72.14 o
  25   7   3       1285.91       1552.46       104.53 o
 -28   8   3        107.47         67.00        51.87 o
 -26   8   3       3128.55       3230.85       116.61 o
 -24   8   3        718.28        713.28        78.64 o
 -22   8   3        230.69        201.23        31.40 o
 -20   8   3        375.02        420.73        37.03 o
 -18   8   3         12.82         10.63        22.12 o
 -16   8   3       5989.21       6113.13       100.16 o
 -14   8   3      10865.13      10624.94       204.28 o
 -12   8   3       3226.36       3393.05        66.51 o
 -10   8   3        802.79        906.15        32.08 o
  -8   8   3       5135.74       5195.27        69.17 o
  -6   8   3       2449.27       2398.37        38.92 o
  -4   8   3      22790.75      22547.83       176.92 o
  -2   8   3      25672.55      26017.00       250.29 o
   0   8   3         67.64         44.20        10.61 o
   2   8   3       6950.10       6944.53        70.65 o
   4   8   3        158.80        177.51        13.99 o
   6   8   3      15775.75      15773.27       133.90 o
   8   8   3       1553.79       1550.50        33.48 o
  10   8   3       1080.88       1039.57        33.18 o
  12   8   3       4641.10       4609.92        69.30 o
  14   8   3        697.39        825.11        41.97 o
  16   8   3       1196.22       1145.97        50.87 o
  18   8   3       1884.22       1930.91        61.27 o
  20   8   3         19.03        -19.98        29.85 o
  22   8   3        545.95        615.08        71.73 o
  24   8   3       2079.39       2130.68       193.87 o
 -27   9   3        117.34          4.98        48.16 o
 -25   9   3        515.70        521.67        55.60 o
 -23   9   3       2224.73       2286.83        98.16 o
 -21   9   3       1516.76       1418.90        60.01 o
 -19   9   3         13.15         10.29        24.11 o
 -17   9   3        923.34        904.17        49.44 o
 -15   9   3        808.46        877.34        71.84 o
 -13   9   3        780.36        717.91        38.60 o
 -11   9   3       2835.17       2950.06        62.41 o
  -9   9   3       1748.13       1758.68        41.46 o
  -7   9   3       6384.85       6795.53        84.32 o
  -5   9   3       2654.56       2776.67        54.39 o
  -3   9   3         63.68         86.62        12.52 o
  -1   9   3        116.73        163.66        19.27 o
   1   9   3          1.83          7.38        10.59 o
   3   9   3      10883.49      11046.45       102.47 o
   5   9   3      14297.89      14716.98       128.98 o
   7   9   3       2199.75       2272.29        39.88 o
   9   9   3         54.38         61.29        19.28 o
  11   9   3        178.62        188.11        24.22 o
  13   9   3       1778.93       1934.32        55.07 o
  15   9   3       4159.82       4379.93        85.38 o
  17   9   3       1373.47       1437.61        76.86 o
  19   9   3         88.90         33.38        35.50 o
  21   9   3         12.67          0.98        37.46 o
  23   9   3          8.92         25.85        48.39 o
 -26  10   3        296.01        141.00        57.73 o
 -24  10   3        331.45        234.44        48.97 o
 -22  10   3        122.05        140.14        34.59 o
 -20  10   3       1391.61       1338.32        60.99 o
 -18  10   3       1368.79       1421.29        57.86 o
 -16  10   3       1113.66       1065.66        50.18 o
 -14  10   3        589.30        615.30        38.12 o
 -12  10   3       2112.92       2066.51        55.93 o
 -10  10   3       2155.32       2211.50        55.20 o
  -8  10   3       1241.49       1325.09        38.42 o
  -6  10   3       6629.88       6437.72        94.50 o
  -4  10   3       7108.67       7085.49        88.30 o
  -2  10   3        396.67        369.79        23.53 o
   0  10   3       2827.11       2733.13        49.07 o
   2  10   3        164.53        178.00        18.98 o
   4  10   3       1214.54       1305.98        35.25 o
   6  10   3       3020.30       2974.29        52.93 o
   8  10   3       8962.91       8847.65       126.39 o
  10  10   3          1.41         38.30        20.49 o
  12  10   3         87.93         53.39        32.63 o
  14  10   3        147.15        173.57        35.58 o
  16  10   3          9.32        -19.86        29.11 o
  18  10   3        566.96        605.13        54.65 o
  20  10   3        332.67        255.93        45.90 o
  22  10   3          1.37        -16.02        48.92 o
 -23  11   3         26.36         11.21        30.55 o
 -21  11   3        524.13        520.96        45.12 o
 -19  11   3         48.39         51.73        28.43 o
 -17  11   3       4716.84       4816.95        97.74 o
 -15  11   3        793.62        773.85        53.63 o
 -13  11   3        551.70        603.26        39.44 o
 -11  11   3        150.46        102.93        30.78 o
  -9  11   3         24.44         35.16        17.61 o
  -7  11   3         13.29         10.21        16.28 o
  -5  11   3       3005.09       3136.77        57.31 o
  -3  11   3          6.47         13.81        16.30 o
  -1  11   3       6065.11       6233.98        95.64 o
   1  11   3       2071.38       2026.94        52.95 o
   3  11   3       1973.37       1890.70        53.97 o
   5  11   3        382.74        364.33        28.03 o
   7  11   3       3929.28       3861.66        90.94 o
   9  11   3       2553.72       2367.05        74.97 o
  11  11   3       5166.81       4908.91       120.50 o
  13  11   3        741.62        740.13        51.82 o
  15  11   3        208.20        208.15        49.18 o
  17  11   3        260.81        232.34        43.34 o
  19  11   3       2730.70       2629.24       127.72 o
  21  11   3       1606.10       1696.07       263.34 o
 -22  12   3          7.67        -29.05        34.65 o
 -20  12   3       3174.56       3251.95        87.01 o
 -18  12   3       2486.25       2355.32        73.72 o
 -16  12   3       1116.69       1307.85        66.23 o
 -14  12   3        239.24        259.16        33.18 o
 -12  12   3       1670.14       1714.84        56.21 o
 -10  12   3       4051.78       4022.81        80.56 o
  -8  12   3       2550.39       2459.51        54.70 o
  -6  12   3        944.88        958.00        60.16 o
  -4  12   3       2057.46       2077.08        57.42 o
  -2  12   3       8345.41       7996.35       193.55 o
   0  12   3       1228.47       1245.81        47.12 o
   2  12   3      10783.34      10841.03       142.55 o
   4  12   3        274.58        267.52        28.06 o
   6  12   3       2497.09       2526.90        96.92 o
   8  12   3       1218.62       1191.32        56.33 o
  10  12   3         65.17         50.12        29.77 o
  12  12   3       1612.12       1710.28        77.15 o
  14  12   3        914.74        823.34        57.53 o
  16  12   3       1295.10       1215.71        70.95 o
  18  12   3       2072.73       2458.28       173.80 o
  20  12   3          4.47        -51.70        51.70 o
 -21  13   3       1148.60       1111.53       151.87 o
 -19  13   3        116.56        147.11        42.88 o
 -17  13   3       2449.54       2445.87        90.73 o
 -15  13   3         97.78        150.44        30.85 o
 -13  13   3       2965.76       3075.83        77.07 o
 -11  13   3        469.54        493.18        42.78 o
  -9  13   3        438.64        499.07        42.38 o
  -7  13   3        469.04        501.03        36.25 o
  -5  13   3       2900.86       2985.41        76.49 o
  -3  13   3        305.67        358.45        32.12 o
  -1  13   3      11195.39      11185.46       149.55 o
   1  13   3       2802.33       2828.49        84.82 o
   3  13   3       1215.86       1177.08        62.06 o
   5  13   3        595.16        597.43        60.26 o
   7  13   3       1361.12       1445.62        88.76 o
   9  13   3       2045.96       1993.65       148.64 o
  11  13   3        965.80        848.27        77.68 o
  13  13   3         33.20         26.53        33.58 o
  15  13   3       1231.76       1181.19       130.57 o
  17  13   3        246.92        329.58        96.73 o
  19  13   3        742.47        814.26       103.40 o
 -18  14   3       1562.20       1412.04       122.79 o
 -16  14   3        194.41        203.64        69.47 o
 -14  14   3        463.43        294.45        49.65 o
 -12  14   3        741.63        831.29       113.09 o
 -10  14   3       1269.53       1307.52        64.64 o
  -8  14   3        433.69        525.86        57.43 o
  -6  14   3         55.69         73.18        25.65 o
  -4  14   3         53.91         17.53        22.74 o
  -2  14   3         34.67          1.89        27.05 o
   0  14   3       2428.02       2473.75        80.62 o
   2  14   3       1828.09       1961.99        75.45 o
   4  14   3         40.41         59.78        41.13 o
   6  14   3         23.31         33.39        63.01 o
   8  14   3         21.18         19.39        58.16 o
  10  14   3         35.66         89.63        59.78 o
  12  14   3        303.27        381.09        68.43 o
  14  14   3       1810.65       1902.59       121.03 o
 -15  15   3         99.77         87.24        58.16 o
 -13  15   3          2.54          1.20        39.55 o
 -11  15   3        252.51        206.09        48.13 o
  -9  15   3        509.37        436.21        93.70 o
  -7  15   3          5.92          0.00        54.93 o
  -5  15   3         92.77         84.33        33.25 o
  -3  15   3        191.22        180.54        38.44 o
  -1  15   3        637.58        586.64        61.35 o
   1  15   3        370.41        366.80        46.15 o
   3  15   3         10.89        -11.69        38.04 o
   5  15   3          0.03        -14.86        39.94 o
   7  15   3        145.73        148.64        72.70 o
   9  15   3        284.10        405.55        68.43 o
  11  15   3        914.52        875.08       148.64 o
  13  15   3       1454.85       1363.57       151.87 o
  -8  16   3         51.62         29.08        64.62 o
  -6  16   3         10.32         45.24        61.39 o
  -4  16   3        216.14        150.89        49.08 o
  -2  16   3         54.49         50.83        42.22 o
   0  16   3         66.83         91.51        35.93 o
   2  16   3         34.06         14.06        41.12 o
   4  16   3        109.43         56.16        47.82 o
   6  16   3        245.84        159.43        56.57 o
   8  16   3         70.07        103.40        74.32 o
  10  16   3        305.31        229.42        93.70 o
  -3  17   3          8.92        -51.70        51.70 o
  -1  17   3       1127.15       1248.07        97.93 o
   1  17   3        268.97        258.50        87.24 o
 -32   0   4       1977.07       1828.86       126.02 o
 -30   0   4          8.07          6.73        46.85 o
 -28   0   4       2309.24       2287.74        95.23 o
 -26   0   4         65.66        116.42        40.39 o
 -24   0   4         37.91         16.62        31.02 o
 -22   0   4       2646.09       2581.61        86.88 o
 -20   0   4      12940.01      12529.35       212.52 o
 -18   0   4         28.33         99.94        46.85 o
 -16   0   4       9066.86       8407.09       117.20 o
 -14   0   4         84.27         42.16        20.53 o
 -12   0   4       6149.59       5859.76        84.17 o
 -10   0   4      37230.43      35622.55       362.42 o
  -8   0   4       1570.84       1506.93        31.84 o
  -6   0   4      49170.10      53826.36       639.70 o
  -4   0   4      16631.11      15441.96       159.61 o
  -2   0   4       1835.72       1974.49        81.44 o
   0   0   4     309731.16     308485.53      8366.36 o
   2   0   4      34071.48      36478.43       360.01 o
   4   0   4      26624.56      27728.15       281.68 o
   6   0   4       8162.48       7128.20       341.92 o
   8   0   4          1.57         20.75        12.34 o
  10   0   4      17238.39      16791.77       192.71 o
  12   0   4      34988.12      34897.15       441.00 o
  14   0   4       2022.32       1999.80        74.47 o
  16   0   4      13990.14      14198.54       238.36 o
  18   0   4       1108.47       1299.19        72.69 o
  20   0   4        882.29        903.56        69.47 o
  22   0   4         86.91        146.40        48.47 o
  24   0   4         29.02         18.34        38.04 o
  26   0   4         12.54         -6.10        40.37 o
  28   0   4        669.28        646.21       100.17 o
 -31   1   4       1352.41       1281.05        73.49 o
 -29   1   4       1841.09       1861.18       107.74 o
 -27   1   4        396.89        388.59        36.01 o
 -25   1   4       1026.08        976.88        47.46 o
 -23   1   4        488.28        471.57        53.63 o
 -21   1   4        328.15        333.99        28.81 o
 -19   1   4      22968.18      22936.04       248.86 o
 -17   1   4      26701.55      26884.16       233.41 o
 -15   1   4        503.58        416.14        18.57 o
 -13   1   4       7851.25       8033.94        80.37 o
 -11   1   4       3363.13       3303.62        39.75 o
  -9   1   4      12609.80      13123.12       104.25 o
  -7   1   4       6327.88       5628.61        52.74 o
  -5   1   4        627.74        642.48        13.92 o
  -3   1   4      19603.44      19346.27       138.75 o
  -1   1   4       6877.01       6799.09        54.43 o
   1   1   4       4566.88       4364.97        52.35 o
   3   1   4       4596.64       3883.92        38.57 o
   5   1   4       1936.74       2027.11        28.09 o
   7   1   4       7831.60       7891.57        71.29 o
   9   1   4       9501.09       8915.30        81.12 o
  11   1   4       9435.53       9662.75       141.35 o
  13   1   4       2950.07       2965.44        50.52 o
  15   1   4       9156.52       9105.65       121.68 o
  17   1   4       2912.28       3018.69        69.00 o
  19   1   4      19071.38      18607.99       213.75 o
  21   1   4       1817.71       1904.71        80.24 o
  23   1   4         26.63        -21.58        27.98 o
  25   1   4        167.13        153.50        33.65 o
  27   1   4         65.05         33.94        31.70 o
  29   1   4       1036.56       1399.11       138.94 o
 -32   2   4        174.90        171.25        67.86 o
 -30   2   4         89.43        104.41        37.37 o
 -28   2   4          5.69         18.32        26.07 o
 -26   2   4         21.83         81.09        26.96 o
 -24   2   4        982.52       1015.03        46.34 o
 -22   2   4        391.67        414.60        32.25 o
 -20   2   4       6600.72       6405.00        96.36 o
 -18   2   4        994.78        975.13        41.29 o
 -16   2   4        875.58        895.00        29.93 o
 -14   2   4        730.11        914.83        24.14 o
 -12   2   4       3775.78       3353.25        42.08 o
 -10   2   4       7251.24       7240.38        72.61 o
  -8   2   4       7778.02       7470.28        65.69 o
  -6   2   4        362.58        305.67        10.42 o
  -4   2   4       8955.14       9499.64        74.56 o
  -2   2   4        818.89        852.51        15.41 o
   0   2   4      52222.84      54052.81       408.85 o
   2   2   4      25614.91      25457.53       182.79 o
   4   2   4        592.70        566.10        16.86 o
   6   2   4      10073.64      10790.96       122.83 o
   8   2   4      28437.70      30077.26       222.35 o
  10   2   4       3598.70       3625.19        45.26 o
  12   2   4       8692.98       8683.08        96.33 o
  14   2   4       2278.83       2353.93        51.98 o
  16   2   4       3166.20       3061.82        68.56 o
  18   2   4        335.52        392.50        33.64 o
  20   2   4       3877.61       3914.70       126.86 o
  22   2   4        227.99        265.58        33.59 o
  24   2   4          0.68         44.37        29.65 o
  26   2   4         58.83        102.64        33.79 o
  28   2   4         69.04        109.49        54.57 o
 -31   3   4        340.45        357.13        59.77 o
 -29   3   4        457.01        467.53        50.68 o
 -27   3   4        365.46        369.02        45.34 o
 -25   3   4        911.38        905.72        46.86 o
 -23   3   4       1772.41       1797.51        55.25 o
 -21   3   4       1900.61       1828.35        57.68 o
 -19   3   4        294.53        325.39        23.94 o
 -17   3   4        550.74        577.21        26.84 o
 -15   3   4       1337.96       1332.46        33.72 o
 -13   3   4      16380.06      16635.79       148.45 o
 -11   3   4      11030.92      10991.01        94.61 o
  -9   3   4       3043.00       3459.75        39.72 o
  -7   3   4       5052.44       5688.15        52.63 o
  -5   3   4        881.26        932.28        21.14 o
  -3   3   4         95.59         79.09        11.48 o
  -1   3   4        850.82       1003.90        23.12 o
   1   3   4       1172.29       1155.41        16.51 o
   3   3   4       3464.16       4209.57        41.85 o
   5   3   4       7990.98       8250.36        72.27 o
   7   3   4        241.95        310.89        14.07 o
   9   3   4       1174.37       1338.96        26.39 o
  11   3   4        411.34        428.85        23.43 o
  13   3   4       6421.82       6273.04        79.95 o
  15   3   4        509.24        500.74        28.29 o
  17   3   4          1.75         24.94        13.27 o
  19   3   4        101.74         88.90        25.28 o
  21   3   4         27.32         74.47        26.96 o
  23   3   4       1413.11       1448.67        61.10 o
  25   3   4       1271.93       1396.06        64.10 o
  27   3   4         98.49         74.84        32.44 o
 -30   4   4        414.22        483.83        53.21 o
 -28   4   4         18.76        -28.11        33.58 o
 -26   4   4        436.24        451.22        46.37 o
 -24   4   4        780.40        704.33        60.91 o
 -22   4   4       2070.84       1944.14       104.85 o
 -20   4   4       7433.58       7484.92        96.09 o
 -18   4   4        755.65        877.33        33.70 o
 -16   4   4      13719.34      13969.21       139.34 o
 -14   4   4      15616.41      16429.64       164.37 o
 -12   4   4        780.97        765.13        21.63 o
 -10   4   4      21377.65      22657.09       173.50 o
  -8   4   4        477.67        575.75        18.63 o
  -6   4   4      30970.83      31593.59       253.38 o
  -4   4   4      16649.24      16081.59       137.23 o
  -2   4   4       7039.57       7208.02        61.21 o
   0   4   4         73.90         45.82         6.08 o
   2   4   4       6990.95       7745.12        71.77 o
   4   4   4       6460.28       6540.27        60.12 o
   6   4   4      25941.93      24891.99       186.62 o
   8   4   4       2758.38       2786.44        37.66 o
  10   4   4       6828.73       7172.06        82.17 o
  12   4   4       1360.96       1444.65        36.83 o
  14   4   4       1557.73       1613.37        41.83 o
  16   4   4       9945.15       9493.74       114.43 o
  18   4   4       5245.49       4958.35        89.50 o
  20   4   4       1646.80       1661.01       127.99 o
  22   4   4       1137.55       1034.33       155.67 o
  24   4   4          3.23         -2.78        27.90 o
  26   4   4        321.05        267.82        47.73 o
  28   4   4        393.88        297.27        80.78 o
 -29   5   4        202.53        183.78        40.67 o
 -27   5   4         12.62          7.27        33.07 o
 -25   5   4        417.04        457.02        47.63 o
 -23   5   4       8029.40       8051.63       147.29 o
 -21   5   4         36.07         55.69        36.38 o
 -19   5   4       4442.85       4514.17        84.17 o
 -17   5   4        474.57        510.20        29.96 o
 -15   5   4       3281.59       3151.44        52.77 o
 -13   5   4      27923.84      28001.79       214.98 o
 -11   5   4      23479.51      23897.84       184.31 o
  -9   5   4       1302.44       1228.68        23.38 o
  -7   5   4       5958.80       5327.99        52.32 o
  -5   5   4         20.78         14.00         6.85 o
  -3   5   4      23781.95      23549.09       192.53 o
  -1   5   4      47499.69      49007.71       344.44 o
   1   5   4        169.45        118.85         9.05 o
   3   5   4      58268.14      58064.70       406.56 o
   5   5   4         88.51        153.20        14.93 o
   7   5   4      10147.99      10346.73        91.46 o
   9   5   4      10732.63      11247.14       100.24 o
  11   5   4         74.65         63.65        15.80 o
  13   5   4      10429.91      10250.35       113.66 o
  15   5   4      11074.10      10984.99       180.41 o
  17   5   4         34.70         78.69        21.01 o
  19   5   4       1377.85       1499.71        78.35 o
  21   5   4        438.89        461.21        38.93 o
  23   5   4       1472.85       1440.74        73.77 o
  25   5   4        661.52        665.61        57.25 o
  27   5   4        271.17        273.86       182.56 o
 -30   6   4         72.86        103.40        67.86 o
 -28   6   4        209.16        192.01        42.40 o
 -26   6   4        371.88        290.16        43.87 o
 -24   6   4        765.80        875.47        59.85 o
 -22   6   4        698.34        617.09        41.23 o
 -20   6   4       2685.87       2617.61        78.14 o
 -18   6   4       3480.92       3479.18        73.69 o
 -16   6   4      12485.86      12359.22       151.11 o
 -14   6   4        891.15        845.20        37.29 o
 -12   6   4        275.89        222.55        18.50 o
 -10   6   4       1864.13       1819.10        30.56 o
  -8   6   4        910.26       1051.40        21.23 o
  -6   6   4       6548.97       6040.63        58.62 o
  -4   6   4      22698.67      22176.34       168.10 o
  -2   6   4       2288.16       2433.37        41.18 o
   0   6   4      17410.68      17024.39       133.86 o
   2   6   4       2429.93       2581.44        34.19 o
   4   6   4       6999.65       7121.37        68.20 o
   6   6   4       8552.70       8537.22        87.52 o
   8   6   4       1507.69       1362.07        27.95 o
  10   6   4         91.95         52.73        14.33 o
  12   6   4       2512.67       2543.16        48.91 o
  14   6   4       1637.40       1531.82        41.28 o
  16   6   4       6339.77       6390.80        89.70 o
  18   6   4       3645.33       3714.55        70.16 o
  20   6   4        697.86        743.43        53.01 o
  22   6   4       1224.09       1358.78        80.36 o
  24   6   4         27.23         10.69        34.93 o
  26   6   4        320.40        254.52        55.42 o
 -29   7   4          3.71         37.27        38.26 o
 -27   7   4        339.84        345.60        49.65 o
 -25   7   4        273.30        271.35        63.23 o
 -23   7   4        875.85        813.65        48.47 o
 -21   7   4       1196.10       1203.15        54.65 o
 -19   7   4       2334.94       2430.82        63.58 o
 -17   7   4        227.63        184.85        26.51 o
 -15   7   4       1005.09       1180.91        69.49 o
 -13   7   4         20.44         18.46        17.85 o
 -11   7   4       1446.48       1626.85        37.77 o
  -9   7   4         16.46         23.42        12.64 o
  -7   7   4       1269.28       1384.90        38.00 o
  -5   7   4       8098.20       8267.62        90.69 o
  -3   7   4        153.15        131.67        14.46 o
  -1   7   4       7038.06       6808.50        79.66 o
   1   7   4       6754.86       7146.99        74.72 o
   3   7   4       8342.62       8841.36        81.73 o
   5   7   4          1.04         -2.44         9.10 o
   7   7   4          6.19          2.74         7.26 o
   9   7   4       4005.20       4013.92        63.49 o
  11   7   4        167.99        166.69        18.58 o
  13   7   4       1045.98       1099.45        43.06 o
  15   7   4       3539.72       3676.85       107.81 o
  17   7   4          0.62         34.90        24.22 o
  19   7   4       1143.08       1186.91        54.22 o
  21   7   4         41.98         33.64        33.52 o
  23   7   4        162.27        121.42        39.01 o
  25   7   4        526.05        590.10       105.01 o
 -28   8   4          0.24         -1.95        37.06 o
 -26   8   4        254.42        246.94        45.35 o
 -24   8   4          1.71        -11.35        23.01 o
 -22   8   4         77.16         60.63        28.80 o
 -20   8   4        454.07        396.75        36.61 o
 -18   8   4        401.93        367.65        32.76 o
 -16   8   4        550.57        585.78        36.64 o
 -14   8   4        915.15        916.57        41.87 o
 -12   8   4         54.62         43.94        18.36 o
 -10   8   4      11446.85      11697.54       122.47 o
  -8   8   4        561.39        525.68        25.57 o
  -6   8   4       2291.00       2211.88        42.56 o
  -4   8   4        405.97        343.63        22.08 o
  -2   8   4        197.46        121.51        12.11 o
   0   8   4        719.41        839.88        25.05 o
   2   8   4        373.37        317.45        16.21 o
   4   8   4       4399.65       4347.99        52.99 o
   6   8   4       1335.86       1316.91        29.77 o
   8   8   4       1079.72       1069.63        47.96 o
  10   8   4       5986.89       6126.04        92.32 o
  12   8   4         69.28         16.79        19.38 o
  14   8   4        528.57        559.63        35.82 o
  16   8   4         85.78         28.97        25.25 o
  18   8   4         15.00        -19.34        24.22 o
  20   8   4          2.34          0.39        46.17 o
  22   8   4        225.10        196.22        52.79 o
  24   8   4         32.51          6.03        46.95 o
 -27   9   4        180.12        202.77        57.97 o
 -25   9   4       1374.05       1378.75        76.67 o
 -23   9   4       1406.08       1355.45        64.32 o
 -21   9   4        236.60        237.37        34.23 o
 -19   9   4       1681.86       1681.73        58.94 o
 -17   9   4        218.45        294.64        31.20 o
 -15   9   4        103.04         84.44        22.80 o
 -13   9   4       3736.73       3850.58        74.52 o
 -11   9   4       2963.00       3179.22        56.67 o
  -9   9   4       3743.20       3920.16        62.35 o
  -7   9   4      14276.02      14807.12       223.10 o
  -5   9   4       1397.80       1406.10        41.17 o
  -3   9   4        241.36        203.03        19.01 o
  -1   9   4         15.82          4.97        13.25 o
   1   9   4        275.89        262.59        16.48 o
   3   9   4        487.48        521.65        24.92 o
   5   9   4       4008.45       4211.10        62.01 o
   7   9   4       2677.23       2630.70        49.13 o
   9   9   4       6731.72       6623.15       199.35 o
  11   9   4        777.67        804.85        39.70 o
  13   9   4       3901.63       4132.35        80.09 o
  15   9   4         10.20         14.28        23.61 o
  17   9   4         86.13         39.90        26.86 o
  19   9   4       1514.66       1443.12        75.57 o
  21   9   4       1699.31       1641.05       103.16 o
  23   9   4        288.14        187.96        55.27 o
 -26  10   4       1707.42       1674.73       110.84 o
 -24  10   4        192.46        159.30        39.18 o
 -22  10   4       2323.26       2185.85        72.50 o
 -20  10   4       2024.90       2060.54        96.08 o
 -18  10   4        684.49        649.91        48.97 o
 -16  10   4       3828.76       3978.57        83.76 o
 -14  10   4       3140.15       3084.60        84.30 o
 -12  10   4         59.39          8.96        19.54 o
 -10  10   4      14498.99      14978.83       154.54 o
  -8  10   4       1026.08       1000.20        36.56 o
  -6  10   4       6939.71       7079.26        99.28 o
  -4  10   4       6169.04       6082.20        91.35 o
  -2  10   4        127.87        121.31        17.96 o
   0  10   4       2113.63       2347.91        58.76 o
   2  10   4        142.97        187.95        23.00 o
   4  10   4       1887.33       1909.91        43.03 o
   6  10   4      10212.42      10156.55       129.01 o
   8  10   4       1694.67       1654.98        47.65 o
  10  10   4       5393.12       5605.43       131.20 o
  12  10   4       1894.98       2049.25        96.08 o
  14  10   4        333.79        302.46        32.64 o
  16  10   4        868.66        943.97        77.79 o
  18  10   4        735.52        736.18        59.32 o
  20  10   4         34.89        -27.81        35.78 o
  22  10   4       2310.26       2253.14       153.48 o
 -25  11   4        334.67        387.28        65.39 o
 -23  11   4       1789.99       1676.45        71.21 o
 -21  11   4        276.88        277.19        37.59 o
 -19  11   4        712.92        666.12        46.57 o
 -17  11   4        255.77        273.14        34.88 o
 -15  11   4        571.02        673.31        42.59 o
 -13  11   4       2282.18       2434.10        63.90 o
 -11  11   4       2894.51       2934.42        67.79 o
  -9  11   4       1839.47       1960.81        49.21 o
  -7  11   4       8173.36       7670.59        98.15 o
  -5  11   4         76.92         82.48        24.67 o
  -3  11   4       6167.31       6028.48       143.84 o
  -1  11   4       4515.33       4452.02        81.62 o
   1  11   4         58.29         73.43        20.98 o
   3  11   4      10532.75      10485.79       135.87 o
   5  11   4       1770.45       1804.41        54.63 o
   7  11   4       1956.36       1975.36        52.91 o
   9  11   4       2153.89       2310.04        58.93 o
  11  11   4        367.55        203.52       111.21 o
  13  11   4       1035.36        940.77        57.97 o
  15  11   4        102.56         42.16        66.22 o
  17  11   4         26.30         64.53        36.64 o
  19  11   4        108.45         64.44        39.70 o
  21  11   4         35.81         -4.42        42.69 o
 -24  12   4        194.96        129.25       103.40 o
 -22  12   4        383.21        443.08        46.07 o
 -20  12   4          4.44         -3.82        28.43 o
 -18  12   4       1287.23       1360.46        72.29 o
 -16  12   4         91.45        110.99        30.59 o
 -14  12   4        105.80         80.83        34.98 o
 -12  12   4          1.85         -4.47        24.14 o
 -10  12   4        240.58        257.65        33.71 o
  -8  12   4         76.77         79.18        22.38 o
  -6  12   4       3768.86       3403.12       103.91 o
  -4  12   4       1341.04       1410.38        48.81 o
  -2  12   4        488.09        532.88        34.88 o
   0  12   4         44.73         41.44        22.27 o
   2  12   4       1010.09       1001.24        45.75 o
   4  12   4        153.81        200.64        27.01 o
   6  12   4       1128.54       1068.16        70.51 o
   8  12   4          2.17         12.20        35.36 o
  10  12   4        141.46        137.24        33.18 o
  12  12   4        106.91         -3.62        20.16 o
  14  12   4          0.66        -27.49        30.87 o
  16  12   4        110.74         16.43        36.44 o
  18  12   4        206.94        147.74        68.76 o
  20  12   4         10.95          1.62        42.69 o
 -21  13   4         60.29         13.85        53.20 o
 -19  13   4          0.42         18.97        32.92 o
 -17  13   4        421.73        377.86        43.52 o
 -15  13   4        256.12        252.60        38.19 o
 -13  13   4         16.85          2.06        26.85 o
 -11  13   4          2.06          0.65        25.75 o
  -9  13   4        353.97        420.41        39.60 o
  -7  13   4        839.96        783.91        53.06 o
  -5  13   4        499.69        440.46        45.71 o
  -3  13   4        349.71        378.24        33.75 o
  -1  13   4        113.39         95.00        25.72 o
   1  13   4        465.24        413.54        38.71 o
   3  13   4        399.67        349.34        67.87 o
   5  13   4         79.53         90.82        90.47 o
   7  13   4        296.24        239.57        51.37 o
   9  13   4        911.75        730.25       103.40 o
  11  13   4        245.67        186.33        54.27 o
  13  13   4        131.48        177.72        57.12 o
  15  13   4        451.51        493.75        75.90 o
  17  13   4         99.81         51.69        41.15 o
 -18  14   4         46.79         48.47        58.16 o
 -16  14   4          7.81        -35.36        35.36 o
 -14  14   4        589.62        629.24        68.35 o
 -12  14   4        232.67        217.42        37.16 o
 -10  14   4       3193.53       3339.73       100.22 o
  -8  14   4        858.28        872.53        54.86 o
  -6  14   4         54.16         92.31        25.25 o
  -4  14   4         39.23         32.17        24.08 o
  -2  14   4        219.23        227.75        31.35 o
   0  14   4       2942.68       2856.55        88.67 o
   2  14   4       1438.00       1475.30        96.40 o
   4  14   4         32.91         22.34        66.24 o
   6  14   4        416.14        419.79       103.40 o
   8  14   4        169.61        176.94       106.63 o
  10  14   4       3932.11       4352.69       195.49 o
  12  14   4       1070.14       1064.48        93.68 o
  14  14   4         17.77         96.45        60.52 o
 -15  15   4        364.15        462.06        80.78 o
 -13  15   4        726.41        767.87        95.32 o
 -11  15   4        379.21        312.44        55.11 o
  -9  15   4       1439.83       1547.92        73.48 o
  -7  15   4       1757.60       1737.64        69.70 o
  -5  15   4        124.36        157.17        64.46 o
  -3  15   4        359.79        331.62        43.83 o
  -1  15   4         43.90         28.92        31.84 o
   1  15   4         55.52          7.50        32.19 o
   3  15   4        276.40        305.16        55.66 o
   5  15   4        387.23        394.16       124.40 o
   7  15   4        844.99        711.05        76.52 o
   9  15   4       3285.83       3896.36       143.45 o
  11  15   4        119.29         80.92        52.40 o
  -8  16   4        583.22        319.89        87.24 o
  -6  16   4        358.76        255.27        77.55 o
  -4  16   4        148.27        146.26        39.60 o
  -2  16   4        583.28        533.19        75.41 o
   0  16   4       2417.82       2505.42       114.71 o
   2  16   4       2423.37       2389.98       109.03 o
   4  16   4          2.03        -38.43        42.22 o
   6  16   4       1234.75       1343.90       129.25 o
   8  16   4         11.04        132.48        74.32 o
  -3  17   4        349.27        379.56        67.37 o
  -1  17   4          9.11          0.26        42.22 o
   3  17   4        110.41         35.54        71.09 o
 -33   1   5          2.57         19.39        58.16 o
 -31   1   5        148.22        159.29        40.70 o
 -29   1   5          7.14         15.29        26.55 o
 -27   1   5          0.49          4.99        27.05 o
 -25   1   5        275.22        363.80        33.39 o
 -23   1   5          3.58         -1.95        19.55 o
 -21   1   5       2606.55       2575.78        59.70 o
 -19   1   5        968.73        924.53        33.78 o
 -17   1   5        771.51        788.81        26.69 o
 -15   1   5        242.35        141.22        13.77 o
 -13   1   5       2106.53       1935.73        32.16 o
 -11   1   5       1100.47       1199.77        23.66 o
  -9   1   5      26452.34      25777.68       207.64 o
  -7   1   5       3999.54       4448.91        46.49 o
  -5   1   5       3473.45       3291.56        38.15 o
  -3   1   5       6132.04       6251.50        52.76 o
  -1   1   5        286.17        264.70         9.63 o
   1   1   5        102.68         56.51         7.65 o
   3   1   5      19382.04      19622.01       146.33 o
   5   1   5       3038.73       3278.72        42.44 o
   7   1   5      41805.20      43955.27       314.81 o
   9   1   5       9788.35      10348.89        93.14 o
  11   1   5       2448.00       2332.76        40.46 o
  13   1   5       1803.70       1744.02        45.61 o
  15   1   5         43.70         84.01        22.36 o
  17   1   5        671.97        726.80        41.14 o
  19   1   5        584.28        573.22        40.98 o
  21   1   5        868.75        788.11        46.06 o
  23   1   5         81.69         73.82        30.09 o
  25   1   5         23.52         74.14        31.67 o
  27   1   5        738.55        712.20        52.17 o
 -32   2   5        122.46        151.87        67.86 o
 -30   2   5         11.21        -32.70        32.70 o
 -28   2   5        829.57        908.40        59.88 o
 -26   2   5       3612.65       3836.78        81.91 o
 -24   2   5        921.54        886.17        43.56 o
 -22   2   5       8076.90       7909.33       113.82 o
 -20   2   5        864.37        838.04        32.74 o
 -18   2   5       1825.12       1731.05        40.17 o
 -16   2   5       7803.44       7939.92        80.41 o
 -14   2   5       1503.73       1578.39        30.43 o
 -12   2   5      33418.78      33822.95       272.57 o
 -10   2   5      16157.08      15693.85       124.97 o
  -8   2   5      20619.71      20980.80       157.35 o
  -6   2   5      13544.19      12602.06       106.10 o
  -4   2   5       1338.22       1439.90        19.05 o
  -2   2   5       7248.11       7218.93        59.32 o
   0   2   5       4019.40       3503.51        49.49 o
   2   2   5        997.52       1069.91        18.95 o
   4   2   5       2331.05       1927.38        28.37 o
   6   2   5      41927.97      42807.14       306.40 o
   8   2   5       6913.60       6752.79        95.61 o
  10   2   5      31805.84      31975.48       240.48 o
  12   2   5       1576.33       1474.15        38.50 o
  14   2   5       6757.34       6493.90        84.02 o
  16   2   5       4565.66       4709.30       104.00 o
  18   2   5          9.68         15.55        21.93 o
  20   2   5        953.26        936.08        49.87 o
  22   2   5       1705.93       1829.98       105.87 o
  24   2   5        170.72        161.55        34.59 o
  26   2   5       2472.11       2511.24        76.99 o
  28   2   5          7.79        106.63        87.24 o
 -31   3   5        497.99        507.40        60.19 o
 -29   3   5       2280.83       2309.69        84.75 o
 -27   3   5          4.12         21.54        32.04 o
 -25   3   5       9077.88       8956.04       171.56 o
 -23   3   5       1051.79       1095.91        46.62 o
 -21   3   5       7665.16       7523.75       108.41 o
 -19   3   5       4721.43       4577.27        68.34 o
 -17   3   5       2851.39       2793.76        49.84 o
 -15   3   5       1622.07       1802.07        36.61 o
 -13   3   5      24257.95      24182.47       257.54 o
 -11   3   5       9404.99       9533.82        85.37 o
  -9   3   5      22309.88      20828.54       158.97 o
  -7   3   5      11803.86      11106.79        90.69 o
  -5   3   5      10152.80       9590.72       132.75 o
  -3   3   5       2822.04       2701.75        31.41 o
  -1   3   5       3745.65       3852.06        68.87 o
   1   3   5       7921.80       7647.81        74.55 o
   3   3   5      27791.05      26859.62       196.31 o
   5   3   5        442.41        470.17        23.12 o
   7   3   5      26942.49      26442.02       199.47 o
   9   3   5       2999.92       2681.87        53.71 o
  11   3   5      23787.57      23562.15       213.88 o
  13   3   5      18201.31      18098.31       172.07 o
  15   3   5        483.61        448.91        27.76 o
  17   3   5        858.01        827.13        42.86 o
  19   3   5        273.87        227.47        41.60 o
  21   3   5         37.26         37.99        18.31 o
  23   3   5       1143.87       1242.69        59.05 o
  25   3   5       1141.42       1073.76        58.53 o
  27   3   5        795.00        949.61        77.01 o
 -30   4   5         35.99         86.96        39.66 o
 -28   4   5       2096.50       2300.71        99.03 o
 -26   4   5       2959.58       3014.17       168.44 o
 -24   4   5        807.25        878.77        56.11 o
 -22   4   5        931.39       1032.19        57.00 o
 -20   4   5       4111.83       3842.89        75.64 o
 -18   4   5        669.63        694.96        29.83 o
 -16   4   5       2603.89       2635.87        57.37 o
 -14   4   5       8232.00       8595.13        83.60 o
 -12   4   5       4076.27       3774.93        52.50 o
 -10   4   5       6288.31       5593.17        56.93 o
  -8   4   5      23875.87      25213.59       230.44 o
  -6   4   5      14132.44      13903.14       138.97 o
  -4   4   5        351.15        313.92        15.33 o
  -2   4   5       8801.99       8873.28        74.03 o
   0   4   5       7133.86       7461.28        74.57 o
   2   4   5       2126.40       2014.51        26.29 o
   4   4   5       7140.08       7478.63        68.36 o
   6   4   5         36.28         26.45        10.36 o
   8   4   5       8315.04       7851.51        75.43 o
  10   4   5      26666.11      26801.61       230.82 o
  12   4   5       5706.99       5855.90        77.52 o
  14   4   5        285.79        296.10        24.29 o
  16   4   5        780.51        754.56        35.31 o
  18   4   5        288.60        262.95        34.05 o
  20   4   5         31.54          8.65        23.96 o
  22   4   5       3115.19       3088.14        78.44 o
  24   4   5        469.98        423.12        49.54 o
  26   4   5        767.00        757.84        62.04 o
 -29   5   5        383.23        381.96        49.21 o
 -27   5   5        284.53        257.04        43.04 o
 -25   5   5        211.46        187.81        46.55 o
 -23   5   5       2088.32       2105.67        74.92 o
 -21   5   5       1129.92       1016.57        48.03 o
 -19   5   5        408.57        381.27        31.74 o
 -17   5   5       1215.36       1394.93        46.78 o
 -15   5   5      19615.60      20488.90       215.42 o
 -13   5   5       5915.15       6474.43        67.71 o
 -11   5   5        651.17        593.88        17.93 o
  -9   5   5      26307.38      26710.15       225.29 o
  -7   5   5       4330.10       4747.40        58.99 o
  -5   5   5       2323.35       2404.78        37.33 o
  -3   5   5         41.99         14.53         6.56 o
  -1   5   5       1831.45       1780.21        24.71 o
   1   5   5         15.05          2.83         6.50 o
   3   5   5       2135.38       2173.64        30.16 o
   5   5   5       3345.88       3444.97        41.90 o
   7   5   5        452.91        394.00        20.47 o
   9   5   5       2794.62       2916.03        43.81 o
  11   5   5        131.80        172.38        18.82 o
  13   5   5        556.40        570.72        29.30 o
  15   5   5         14.11          8.06        17.47 o
  17   5   5        957.37       1017.17        41.26 o
  19   5   5        260.99        261.98        37.73 o
  21   5   5       1312.61       1257.71        84.72 o
  23   5   5         70.68         71.23        36.31 o
  25   5   5         49.58         52.34        37.89 o
  27   5   5       1404.97       1166.46       116.32 o
 -30   6   5         43.94         64.06        38.24 o
 -28   6   5         19.73         -2.50        35.50 o
 -26   6   5        525.85        562.80        52.23 o
 -24   6   5         36.36         23.37        30.95 o
 -22   6   5        805.79        708.94        43.86 o
 -20   6   5        661.16        635.42        56.43 o
 -18   6   5       3576.59       3558.07        74.34 o
 -16   6   5      18361.86      18374.07       202.92 o
 -14   6   5        257.72        359.90        27.59 o
 -12   6   5       3624.69       3570.49        55.87 o
 -10   6   5        306.22        401.63        22.00 o
  -8   6   5        363.06        399.59        27.25 o
  -6   6   5       4148.76       3743.19        56.78 o
  -4   6   5      21971.88      22452.80       170.70 o
  -2   6   5        489.46        404.72        14.47 o
   0   6   5        114.73         72.94         8.51 o
   2   6   5      11380.21      12048.70       101.47 o
   4   6   5      26921.80      26711.85       202.63 o
   6   6   5       3116.57       2899.04        39.72 o
   8   6   5         48.82         51.71        11.65 o
  10   6   5        207.94        185.59        18.29 o
  12   6   5         39.75         24.85        15.64 o
  14   6   5       2647.69       2556.43        61.38 o
  16   6   5       6033.93       6086.11       101.44 o
  18   6   5        121.74        120.91        28.23 o
  20   6   5         49.77         41.26        31.93 o
  22   6   5        412.55        394.77        48.00 o
  24   6   5          4.11        -19.76        36.74 o
  26   6   5         52.49         61.39        64.62 o
 -29   7   5         26.09         10.20        35.98 o
 -27   7   5        193.07        157.11        43.70 o
 -25   7   5       1382.15       1393.97        73.41 o
 -23   7   5       1504.29       1454.19       150.64 o
 -21   7   5         88.56        100.90        26.80 o
 -19   7   5       1339.05       1317.95        50.83 o
 -17   7   5         59.57         43.05        21.39 o
 -15   7   5      16990.39      16892.86       191.31 o
 -13   7   5      24073.78      24225.58       247.61 o
 -11   7   5          0.86         16.45        13.73 o
  -9   7   5       1266.33       1404.22        35.28 o
  -7   7   5         41.79         41.45        13.42 o
  -5   7   5       7452.81       6843.81        78.55 o
  -3   7   5      25690.10      25717.93       216.47 o
  -1   7   5       4899.20       4954.72        52.92 o
   1   7   5       3676.18       3698.90        44.31 o
   3   7   5       1521.05       1379.84        26.75 o
   5   7   5       6014.13       6088.53        64.71 o
   7   7   5       6427.62       6345.99        77.67 o
   9   7   5       5312.18       5373.10        83.39 o
  11   7   5         67.50         72.96        20.21 o
  13   7   5       7487.43       7230.05       107.63 o
  15   7   5        838.55        804.68        62.50 o
  17   7   5       4617.65       4602.36        94.21 o
  19   7   5       1099.48       1110.05        53.98 o
  21   7   5        536.72        626.55        53.68 o
  23   7   5       2031.24       2237.37        88.73 o
 -28   8   5        684.19        662.17       124.19 o
 -26   8   5         16.47          9.89        33.87 o
 -24   8   5       4174.56       3764.06       278.52 o
 -22   8   5       4683.48       4596.39       107.27 o
 -20   8   5       1364.23       1304.02        64.76 o
 -18   8   5        499.47        489.90        36.66 o
 -16   8   5       1179.68       1243.40        47.17 o
 -14   8   5        242.65        215.23        25.25 o
 -12   8   5       7050.21       7279.54        90.86 o
 -10   8   5       9555.83       9380.04       105.95 o
  -8   8   5       1085.15       1088.14        33.93 o
  -6   8   5       5620.14       5265.08        76.89 o
  -4   8   5       5155.15       5224.81        81.62 o
  -2   8   5       2829.63       2836.41        46.60 o
   0   8   5       9689.45       9700.95        89.56 o
   2   8   5       1057.91       1091.64        30.98 o
   4   8   5      10807.61      11122.08       115.28 o
   6   8   5      14219.85      14223.83       140.70 o
   8   8   5        725.69        644.86        32.55 o
  10   8   5       1830.80       1823.87        64.36 o
  12   8   5       1287.13       1260.41        48.09 o
  14   8   5      11469.28      11582.54       152.16 o
  16   8   5       8813.92       8847.47       132.17 o
  18   8   5        198.49        255.14        34.88 o
  20   8   5        410.20        432.24        48.44 o
  22   8   5         80.20         53.61        61.39 o
  24   8   5        736.49        794.88       106.63 o
 -27   9   5        524.01        423.89        83.16 o
 -25   9   5       2821.38       2752.96        95.41 o
 -23   9   5        629.37        602.08        59.70 o
 -21   9   5        762.21        772.73        48.10 o
 -19   9   5        112.65         86.34        26.80 o
 -17   9   5        350.40        334.30        32.44 o
 -15   9   5       4172.92       4164.79        81.42 o
 -13   9   5      11595.87      11425.34       266.31 o
 -11   9   5        410.52        433.27        26.80 o
  -9   9   5       3397.21       3285.57        57.47 o
  -7   9   5        394.42        514.44        26.34 o
  -5   9   5       5022.95       5153.84        75.94 o
  -3   9   5       3612.61       3786.13        58.24 o
  -1   9   5        369.15        411.14        27.58 o
   1   9   5        280.41        336.64        20.59 o
   3   9   5         22.01         25.65        13.83 o
   5   9   5       1938.48       1855.08        44.23 o
   7   9   5       2361.63       2489.39        55.43 o
   9   9   5       1108.91        987.58        91.75 o
  11   9   5        212.09        191.56        26.79 o
  13   9   5       1542.94       1424.09        51.70 o
  15   9   5          7.14         42.89        24.67 o
  17   9   5        501.21        519.62        40.82 o
  19   9   5        598.20        676.38        58.15 o
  21   9   5         40.00         56.05        48.92 o
  23   9   5        833.39        856.27       106.63 o
 -26  10   5        250.03        212.86        60.97 o
 -24  10   5        698.26        661.42        50.56 o
 -22  10   5         41.30         76.86        32.30 o
 -20  10   5        281.99        278.52        36.41 o
 -18  10   5        653.34        685.36        44.16 o
 -16  10   5          4.80         27.27        22.35 o
 -14  10   5        370.66        410.89        33.77 o
 -12  10   5         66.53         69.56        21.75 o
 -10  10   5         49.36         38.53        23.94 o
  -8  10   5       5045.16       4898.60        73.87 o
  -6  10   5       5158.87       4965.50        72.33 o
  -4  10   5        546.45        494.98        31.35 o
  -2  10   5         86.62        101.49        25.65 o
   0  10   5        985.99        997.68        40.60 o
   2  10   5        813.97        822.23        38.28 o
   4  10   5       1711.21       1782.30        42.53 o
   6  10   5       1022.77       1018.01        42.99 o
   8  10   5       1834.11       1939.86        67.63 o
  10  10   5        303.88        258.17        29.94 o
  12  10   5        695.02        620.64        39.50 o
  14  10   5        369.64        475.08        38.12 o
  16  10   5        199.76        185.42        38.75 o
  18  10   5        170.14        124.68        40.30 o
  20  10   5        644.09        643.66        75.25 o
  22  10   5         17.66         38.77        54.93 o
 -25  11   5        123.41         70.18        77.90 o
 -23  11   5         68.26         56.14        41.51 o
 -21  11   5        907.30        982.58        55.95 o
 -19  11   5       6192.64       6181.01       115.46 o
 -17  11   5       1760.99       1749.35        63.38 o
 -15  11   5        886.23        925.97        48.03 o
 -13  11   5        260.54        344.21        32.62 o
 -11  11   5        815.29        872.60        43.51 o
  -9  11   5       1369.14       1292.91        46.78 o
  -7  11   5       7838.22       7670.59       129.14 o
  -5  11   5       1918.00       1807.99        61.99 o
  -3  11   5        226.98        238.39        31.51 o
  -1  11   5       3453.68       3346.85        69.83 o
   1  11   5       5432.85       5470.78        91.30 o
   3  11   5       1438.00       1538.31        49.30 o
   5  11   5        385.93        347.67        30.20 o
   7  11   5       1610.59       1611.53        60.38 o
   9  11   5          5.09         -9.49        21.30 o
  11  11   5         23.92         34.23        21.91 o
  13  11   5        440.37        516.58        48.08 o
  15  11   5        439.99        489.29        50.39 o
  17  11   5       1873.46       1696.32        82.61 o
  19  11   5       1586.45       1730.67       109.37 o
  21  11   5          2.21        -12.92        51.70 o
 -24  12   5        242.22        174.14        62.72 o
 -22  12   5        314.90        365.86        42.46 o
 -20  12   5         71.81         53.26        31.85 o
 -18  12   5       2451.87       2649.47        90.94 o
 -16  12   5       3487.83       3467.37       124.21 o
 -14  12   5        138.50        139.08        32.09 o
 -12  12   5       2322.90       2151.16        71.59 o
 -10  12   5        769.73        696.64        46.89 o
  -8  12   5         75.34         86.19        23.09 o
  -6  12   5       2536.29       2372.85        62.13 o
  -4  12   5       1138.39       1105.27        65.76 o
  -2  12   5       9180.27       8895.62       127.26 o
   0  12   5       9632.54       9564.19       133.51 o
   2  12   5        325.35        286.04        30.29 o
   4  12   5       2562.53       2461.89        62.46 o
   6  12   5        406.20        442.22        40.40 o
   8  12   5       1743.58       1838.86        65.86 o
  10  12   5       1066.91       1087.82        81.87 o
  12  12   5       2845.15       2804.87       116.46 o
  14  12   5        434.11        416.25        47.55 o
  16  12   5        532.72        561.18        70.32 o
  18  12   5        434.82        434.78        65.16 o
 -21  13   5        418.30        555.77        90.47 o
 -19  13   5       2187.22       2155.89        80.67 o
 -17  13   5        478.66        435.41        46.56 o
 -15  13   5        863.24        790.58        54.52 o
 -13  13   5        181.08        185.82        34.42 o
 -11  13   5       1625.76       1674.56        66.11 o
  -9  13   5       1174.08       1121.61        62.54 o
  -7  13   5       4173.39       4481.18       128.74 o
  -5  13   5        337.42        364.23        34.56 o
  -3  13   5       3746.78       4037.47        84.88 o
  -1  13   5         17.67          1.48        22.53 o
   1  13   5      10425.52      10550.84       146.91 o
   3  13   5       4171.77       4050.64        84.36 o
   5  13   5        102.00         77.55        43.41 o
   7  13   5        131.24        133.04        45.53 o
   9  13   5          7.93         42.01        58.16 o
  11  13   5        265.53        275.37        58.23 o
  13  13   5       2248.11       2181.10       117.25 o
  15  13   5        134.66        141.10        58.23 o
  17  13   5       1642.16       1828.86       168.02 o
 -18  14   5       1056.73       1175.73       111.48 o
 -16  14   5       1843.11       1833.77        81.89 o
 -14  14   5         30.70         -2.75        28.57 o
 -12  14   5       1315.31       1398.24        74.84 o
 -10  14   5        194.50        182.34        69.47 o
  -8  14   5          6.49         -3.23        27.98 o
  -6  14   5        128.32         75.45        26.96 o
  -4  14   5         42.96         13.09        24.38 o
  -2  14   5        284.94        340.28        35.50 o
   0  14   5       3101.80       3121.08        77.72 o
   2  14   5         20.56         59.99        37.65 o
   4  14   5         51.27          6.46        36.56 o
   6  14   5        289.16        306.47        54.69 o
   8  14   5         67.74         57.24        47.82 o
  10  14   5       1279.32       1181.80        93.68 o
  12  14   5       1884.43       1942.27       119.94 o
 -15  15   5         40.96         38.77        54.93 o
 -13  15   5         39.29         40.80        33.71 o
 -11  15   5        389.35        243.57        51.22 o
  -9  15   5        252.96        322.77        43.55 o
  -7  15   5          0.66        -29.08        29.08 o
  -5  15   5        150.34        177.30        32.85 o
  -3  15   5         38.32         61.50        42.68 o
  -1  15   5         80.87         56.68        50.68 o
   1  15   5        326.77        316.46        43.84 o
   3  15   5         61.59         17.69        63.01 o
   5  15   5         25.15         -9.78        44.51 o
   7  15   5         11.23         24.83        61.39 o
   9  15   5        157.91        165.54        64.62 o
  11  15   5         60.47         90.47        84.01 o
 -12  16   5          4.40        -45.24        54.93 o
  -8  16   5        212.81        217.83        96.94 o
  -6  16   5        295.48        205.30        51.07 o
  -4  16   5        191.96        171.52        41.64 o
  -2  16   5        152.87        179.23        40.31 o
   0  16   5          7.94        -17.06        34.42 o
   2  16   5         22.52         12.37        51.70 o
   4  16   5        262.27        250.94        60.26 o
   6  16   5        185.99        142.17        77.55 o
  -3  17   5       2754.71       3036.54       213.26 o
  -1  17   5        103.62         54.93        71.09 o
 -32   0   6        504.82        559.00        96.94 o
 -30   0   6        945.68        952.97        73.60 o
 -28   0   6       2514.20       2638.31       197.10 o
 -26   0   6       2559.29       2550.22       132.48 o
 -24   0   6         40.26         38.44        31.68 o
 -22   0   6        131.31        152.24        34.04 o
 -20   0   6       3179.74       2964.53        86.88 o
 -18   0   6      26374.34      25597.85       289.92 o
 -16   0   6       9887.25       9758.17       132.41 o
 -14   0   6      14931.66      15110.46       179.94 o
 -12   0   6       1149.76       1076.59        33.25 o
 -10   0   6       1156.02       1255.68        38.38 o
  -8   0   6      22691.64      22180.09       234.06 o
  -6   0   6      28847.81      30083.18       305.64 o
  -4   0   6      24653.74      25513.95       260.16 o
  -2   0   6      36560.85      35622.20       438.24 o
   0   0   6      20376.82      20637.65       241.44 o
   2   0   6      92877.76      95131.22       919.03 o
   4   0   6      77242.83      82182.52       800.28 o
   6   0   6        508.36        387.06        23.58 o
   8   0   6      13526.60      12750.32       156.03 o
  10   0   6      14984.32      14679.29       214.44 o
  12   0   6       1096.29        952.24        58.16 o
  14   0   6       7630.00       7436.99       163.18 o
  16   0   6        668.85        653.51        55.90 o
  18   0   6       8402.20       8338.65       176.80 o
  20   0   6       2258.39       2282.26        96.12 o
  22   0   6          0.18        -15.08        39.44 o
  24   0   6         35.79         13.67        43.47 o
  26   0   6        420.66        497.02        66.14 o
  28   0   6        715.21        833.65       116.32 o
 -31   1   6         94.11         97.40        37.08 o
 -29   1   6         16.72         34.25        38.54 o
 -27   1   6        864.32        914.07        72.65 o
 -25   1   6       2356.54       2297.71        61.94 o
 -23   1   6        310.46        274.91        27.89 o
 -21   1   6       3508.34       3396.17        69.02 o
 -19   1   6      10601.27      10572.70       123.13 o
 -17   1   6       2199.55       2187.89        39.39 o
 -15   1   6      16627.70      16752.32       140.14 o
 -13   1   6      12477.29      12582.68       108.26 o
 -11   1   6      32294.71      32981.82       264.27 o
  -9   1   6       8074.53       7875.95        70.34 o
  -7   1   6      17354.92      17757.20       134.86 o
  -5   1   6        123.25         67.50         7.83 o
  -3   1   6        124.28         68.65         8.43 o
  -1   1   6      49373.48      50009.47       347.20 o
   1   1   6     115104.68     115897.74       863.50 o
   3   1   6       3480.21       3392.84        38.54 o
   5   1   6       1641.31       1598.68        30.19 o
   7   1   6         17.94         17.70         9.07 o
   9   1   6         35.19         59.30        14.52 o
  11   1   6      10895.20      10718.58       101.19 o
  13   1   6      16009.61      16118.35       157.60 o
  15   1   6         49.70         19.14        21.92 o
  17   1   6       1396.46       1488.57        53.47 o
  19   1   6        287.44        304.17        34.03 o
  21   1   6       3752.02       3590.01       145.05 o
  23   1   6        895.52        871.43        51.61 o
  25   1   6        153.45        171.36        36.63 o
  27   1   6        326.43        448.27        52.53 o
 -32   2   6        175.01        145.40        64.62 o
 -30   2   6       2484.25       2661.73        90.27 o
 -28   2   6       1402.66       1269.59        68.34 o
 -26   2   6        143.16        196.53        40.99 o
 -24   2   6        215.66        220.62        27.60 o
 -22   2   6        162.87        209.66        25.84 o
 -20   2   6       1166.62       1284.40        38.68 o
 -18   2   6       9162.86       9198.41       103.08 o
 -16   2   6       1417.77       1376.64        31.10 o
 -14   2   6         38.51         26.68        10.45 o
 -12   2   6        356.21        437.42        17.18 o
 -10   2   6       9020.42       9558.75        83.54 o
  -8   2   6        128.53         96.63         8.43 o
  -6   2   6      10484.14      10616.78        86.11 o
  -4   2   6       7506.56       7816.58        65.81 o
  -2   2   6      13138.05      12860.56        99.43 o
   0   2   6       4699.13       5063.10        54.91 o
   2   2   6      11894.46      12368.50       109.01 o
   4   2   6        722.66        996.48        22.28 o
   6   2   6       5932.37       6281.39        69.26 o
   8   2   6       1660.26       1643.17        32.75 o
  10   2   6       3845.93       4025.07        64.30 o
  12   2   6       4104.62       4047.91        62.73 o
  14   2   6         20.11         26.27        16.76 o
  16   2   6       2674.35       2615.06        63.71 o
  18   2   6       3517.28       3398.94       117.61 o
  20   2   6       1512.62       1535.19        68.92 o
  22   2   6        197.92        211.03        33.84 o
  24   2   6         39.56          7.04        29.14 o
  26   2   6         18.35          0.52        38.24 o
 -31   3   6         13.92         -3.86        33.25 o
 -29   3   6         29.81         60.04        37.76 o
 -27   3   6        138.46        151.27        37.05 o
 -25   3   6       2831.43       2693.61        83.28 o
 -23   3   6          6.87         -3.75        44.05 o
 -21   3   6        551.86        604.30        35.21 o
 -19   3   6         19.46          1.64        14.70 o
 -17   3   6         15.43         20.59        14.35 o
 -15   3   6       2575.36       2466.73        42.61 o
 -13   3   6       9301.61       9400.29        89.25 o
 -11   3   6       1491.89       1470.24        26.63 o
  -9   3   6         20.38         50.57         7.95 o
  -7   3   6       6765.97       6768.79       113.34 o
  -5   3   6       3464.84       3357.09        35.72 o
  -3   3   6         44.05        132.47         9.87 o
  -1   3   6       9473.54       9502.89        88.86 o
   1   3   6       4040.16       4425.66        90.58 o
   3   3   6         86.63        194.87        21.73 o
   5   3   6      10456.88      10489.29        91.13 o
   7   3   6       5365.06       5459.69        63.95 o
   9   3   6        134.61        124.69        14.29 o
  11   3   6        845.87        818.29        52.75 o
  13   3   6          3.44        -10.85        16.59 o
  15   3   6       2429.34       2555.54        54.04 o
  17   3   6        319.59        390.10        33.23 o
  19   3   6         12.49        -30.78        30.78 o
  21   3   6          6.01        -26.04        26.04 o
  23   3   6        154.56        210.75        42.14 o
  25   3   6          9.61        -22.42        34.57 o
 -30   4   6         60.99         55.53        64.59 o
 -28   4   6       1020.17        978.07        62.68 o
 -26   4   6        563.89        533.31        53.27 o
 -24   4   6      10020.44       9608.34       161.96 o
 -22   4   6       6719.38       6672.36       106.95 o
 -20   4   6         30.66         44.41        22.01 o
 -18   4   6       8607.81       9014.59       134.78 o
 -16   4   6        185.69        162.42        16.82 o
 -14   4   6       4617.84       4459.00        53.84 o
 -12   4   6       4521.64       4031.54        48.35 o
 -10   4   6         55.60         51.73         9.15 o
  -8   4   6         35.23         95.38        14.06 o
  -6   4   6       3868.70       3859.41        50.31 o
  -4   4   6        696.84        581.54        19.31 o
  -2   4   6       7913.04       6850.85        70.17 o
   0   4   6        131.17         57.99        11.29 o
   2   4   6       8314.66       7494.58        78.20 o
   4   4   6      10453.34      10883.06        96.52 o
   6   4   6          8.12         17.03         9.28 o
   8   4   6      13526.33      14453.19       123.62 o
  10   4   6       1431.91       1293.42        49.34 o
  12   4   6       4254.15       4215.30        65.00 o
  14   4   6       6466.54       6381.81        99.50 o
  16   4   6        325.88        319.98        27.70 o
  18   4   6        136.40        103.88        26.41 o
  20   4   6        280.58        306.94        42.28 o
  22   4   6         39.58         32.46        34.73 o
  24   4   6       1800.02       1805.13        86.32 o
  26   4   6       1185.01       1140.02        93.81 o
 -31   5   6        795.29        707.63        96.94 o
 -29   5   6        293.89        265.55        45.06 o
 -27   5   6        577.02        499.78        51.11 o
 -25   5   6       1059.39       1071.94        63.06 o
 -23   5   6         68.00         61.52        25.37 o
 -21   5   6       6669.79       6988.35       111.12 o
 -19   5   6       3404.60       3835.74        88.92 o
 -17   5   6       5556.49       5591.24        90.52 o
 -15   5   6      19796.29      20112.50       212.29 o
 -13   5   6        130.14         67.63        17.15 o
 -11   5   6       1430.42       1316.78        36.36 o
  -9   5   6       2154.93       2114.60        39.61 o
  -7   5   6        368.20        262.27        19.11 o
  -5   5   6      36218.84      35229.68       284.86 o
  -3   5   6      19309.83      18968.11       162.95 o
  -1   5   6       2041.27       2137.21        33.80 o
   1   5   6       3592.64       3139.88        45.15 o
   3   5   6       1053.29       1094.22        20.87 o
   5   5   6      41320.06      40335.52       293.97 o
   7   5   6      15301.91      15660.48       131.31 o
   9   5   6       2098.41       2118.11        46.37 o
  11   5   6       5489.03       5326.02       111.70 o
  13   5   6       1848.04       1943.65        45.88 o
  15   5   6       2580.37       2438.02        61.36 o
  17   5   6       3570.98       3818.12        80.06 o
  19   5   6       1153.12       1217.32        64.01 o
  21   5   6        530.93        579.15        52.07 o
  23   5   6        999.03        978.37        66.65 o
  25   5   6        310.32        343.70        57.40 o
 -30   6   6          6.09         -1.83        37.08 o
 -28   6   6         87.29         58.68        36.20 o
 -26   6   6          0.06         -4.09        31.93 o
 -24   6   6       1277.28       1273.36        68.83 o
 -22   6   6       3380.13       3515.18        79.59 o
 -20   6   6       1253.82       1339.36        52.50 o
 -18   6   6       3170.53       3232.19        71.17 o
 -16   6   6        404.40        432.61        32.16 o
 -14   6   6      16182.31      16262.56       158.45 o
 -12   6   6       8773.02       8661.20        97.94 o
 -10   6   6        130.30         95.14        15.20 o
  -8   6   6       3749.55       3720.35        54.60 o
  -6   6   6       5547.62       5849.17        70.32 o
  -4   6   6       2117.60       2186.28        42.53 o
  -2   6   6      30640.23      30114.24       297.44 o
   0   6   6        760.50        661.95        17.52 o
   2   6   6      14261.05      13866.77       114.59 o
   4   6   6       6081.93       5986.72        72.29 o
   6   6   6        317.59        321.80        20.39 o
   8   6   6        318.62        296.82        20.73 o
  10   6   6       4274.98       4184.91        73.62 o
  12   6   6        169.60        125.19        22.88 o
  14   6   6       7043.43       7160.10       109.01 o
  16   6   6       4118.99       4013.43        82.08 o
  18   6   6        908.38        860.42        54.52 o
  20   6   6       1616.13       1480.83       117.51 o
  22   6   6        675.68        642.98        57.83 o
  24   6   6       2778.87       2789.20       151.72 o
  26   6   6         82.64         58.16        67.86 o
 -29   7   6        284.13        317.13        48.69 o
 -27   7   6        293.68        264.66        45.06 o
 -25   7   6        324.90        236.32        42.18 o
 -23   7   6          2.55         22.03        21.88 o
 -21   7   6         35.51         42.87        25.77 o
 -19   7   6          8.05         24.40        21.89 o
 -17   7   6        197.70        244.25        27.43 o
 -15   7   6        682.13        621.87        35.68 o
 -13   7   6         13.86         17.40        15.29 o
 -11   7   6        162.43        168.93        30.14 o
  -9   7   6         24.40         11.63        13.79 o
  -7   7   6       1787.40       1717.70        41.96 o
  -5   7   6       1755.09       1832.82        37.25 o
  -3   7   6      13041.42      13418.44       128.30 o
  -1   7   6          3.32         -0.04        10.61 o
   1   7   6      11070.27      10936.33       109.89 o
   3   7   6       4518.42       4592.54        61.95 o
   5   7   6       2808.59       2665.35        46.83 o
   7   7   6         11.63         22.71        14.15 o
   9   7   6        316.58        249.34        24.13 o
  11   7   6        143.57        120.44        22.19 o
  13   7   6        382.26        391.53        31.83 o
  15   7   6        618.80        556.15        38.97 o
  17   7   6       2426.28       2545.04        69.06 o
  19   7   6         64.26         28.59        43.53 o
  21   7   6       1181.58       1122.72        67.74 o
  23   7   6         11.24        -34.25        34.25 o
  25   7   6          2.85        -54.93        54.93 o
 -28   8   6        491.73        566.85        59.62 o
 -26   8   6        214.59        323.81        58.48 o
 -24   8   6        115.27        112.31        32.58 o
 -22   8   6         22.49         -5.58        24.52 o
 -20   8   6        107.91         94.43        26.70 o
 -18   8   6        585.64        553.07        37.80 o
 -16   8   6       1876.63       1872.67        56.40 o
 -14   8   6       2989.62       2958.08        65.55 o
 -12   8   6        277.55        313.36        23.83 o
 -10   8   6        194.73        210.32        20.64 o
  -8   8   6       4661.44       4869.74        68.83 o
  -6   8   6        113.49        136.66        16.88 o
  -4   8   6       4019.17       4002.40        58.25 o
  -2   8   6        111.47        134.45        19.57 o
   0   8   6         64.90         85.08        14.23 o
   2   8   6        660.78        677.51        26.45 o
   4   8   6       4705.98       4749.35        66.60 o
   6   8   6        909.36        901.91        37.76 o
   8   8   6       3715.02       3795.03        70.43 o
  10   8   6       1440.05       1345.09        48.71 o
  12   8   6        993.26        945.26        44.38 o
  14   8   6         77.03         75.08        25.50 o
  16   8   6        400.44        426.87        37.46 o
  18   8   6         15.72        -26.27        26.27 o
  20   8   6         17.87         48.61        33.14 o
  22   8   6        130.65        133.68        41.07 o
 -27   9   6       1590.86       1514.95        82.91 o
 -25   9   6       2767.72       2936.13        83.45 o
 -23   9   6       1838.98       1794.49        83.48 o
 -21   9   6       2588.06       2591.50        74.27 o
 -19   9   6        378.50        351.22        35.06 o
 -17   9   6        284.60        304.33        44.77 o
 -15   9   6        910.72       1089.89        48.25 o
 -13   9   6       4980.91       4614.17        83.59 o
 -11   9   6         26.30         27.15        17.64 o
  -9   9   6       5823.46       5712.65        90.46 o
  -7   9   6          1.19        -12.89        13.63 o
  -5   9   6       5493.73       5181.52        83.78 o
  -3   9   6        106.76        102.46        19.38 o
  -1   9   6        215.41        265.41        48.17 o
   1   9   6       6441.68       6388.29        94.28 o
   3   9   6       2741.26       2667.77        49.09 o
   5   9   6       5475.42       5698.29        76.77 o
   7   9   6       5917.93       5959.65       156.33 o
   9   9   6       2801.68       2819.85        63.11 o
  11   9   6       8098.59       8040.88       117.58 o
  13   9   6         97.71        163.53        31.35 o
  15   9   6       1572.38       1592.09        64.36 o
  17   9   6        244.30        266.36        36.28 o
  19   9   6        137.10         47.56        30.12 o
  21   9   6        184.56         65.43        49.87 o
 -26  10   6         32.90          7.75        50.08 o
 -24  10   6       4715.46       4768.02       106.92 o
 -22  10   6       1297.51       1298.83        62.79 o
 -20  10   6        725.40        807.01        54.34 o
 -18  10   6       1885.45       1871.11        62.94 o
 -16  10   6        998.01       1103.65        51.83 o
 -14  10   6        810.12        854.80        44.11 o
 -12  10   6      10390.82      10278.65       137.88 o
 -10  10   6       3280.29       2868.09        64.83 o
  -8  10   6       7469.05       7364.42       108.08 o
  -6  10   6        630.45        548.34        34.46 o
  -4  10   6       6039.90       6123.35       115.20 o
  -2  10   6       2868.98       2983.63        63.25 o
   0  10   6          8.03         28.51        21.62 o
   2  10   6        877.84        917.42        41.24 o
   4  10   6       3363.79       3532.52        75.55 o
   6  10   6          4.59          9.00        18.61 o
   8  10   6       5198.59       5204.09        88.42 o
  10  10   6       1408.70       1411.46        60.30 o
  12  10   6       1191.57       1153.89        51.82 o
  14  10   6       3961.13       4074.24        86.64 o
  16  10   6       1695.89       1770.76        75.55 o
  18  10   6         37.72         11.11        43.75 o
  20  10   6       1253.73       1163.32        91.61 o
 -25  11   6        846.61        779.54        67.98 o
 -23  11   6        199.88        219.11        37.91 o
 -21  11   6       1597.86       1551.27        68.63 o
 -19  11   6          5.21         36.96        27.90 o
 -17  11   6        404.88        470.99        39.97 o
 -15  11   6       2003.05       1998.81        69.16 o
 -13  11   6        891.70        785.38        49.01 o
 -11  11   6       1637.05       1542.32        64.49 o
  -9  11   6       2138.53       2056.13        57.05 o
  -7  11   6       2248.00       2292.80        77.36 o
  -5  11   6       9209.91       9097.47       183.29 o
  -3  11   6       1025.34       1007.32        44.68 o
  -1  11   6       1676.24       1690.18        72.29 o
   1  11   6        567.51        622.85        37.43 o
   3  11   6          7.94         15.76        20.56 o
   5  11   6       1917.45       1817.90        94.90 o
   7  11   6       3259.07       3445.81        85.90 o
   9  11   6        284.45        285.13        37.52 o
  11  11   6        739.72        794.65        44.68 o
  13  11   6         86.78         70.70        27.97 o
  15  11   6        380.36        317.59        44.76 o
  17  11   6       1664.50       1692.68        84.99 o
  19  11   6       1321.08       1198.26        76.17 o
 -24  12   6        693.03        672.09       103.40 o
 -22  12   6        434.79        445.84        80.74 o
 -20  12   6          4.23         13.46        31.41 o
 -18  12   6         63.97         82.78        50.56 o
 -16  12   6        122.50        174.49        36.30 o
 -14  12   6         76.86         87.05        30.21 o
 -12  12   6        130.61         70.43        30.62 o
 -10  12   6         35.16         32.25        26.45 o
  -8  12   6         58.64         91.78        27.58 o
  -6  12   6        766.86        884.31        44.74 o
  -4  12   6        430.33        404.81        33.92 o
  -2  12   6       2826.04       2752.61        70.32 o
   0  12   6        137.51        138.16        26.41 o
   2  12   6         52.19         42.43        22.20 o
   4  12   6         21.26          8.06        21.59 o
   6  12   6        123.42         83.90        29.94 o
   8  12   6        428.63        457.96        43.73 o
  10  12   6        126.69        130.30        49.08 o
  12  12   6        361.29        319.32        59.27 o
  14  12   6        134.48         72.47        67.86 o
  16  12   6         12.83        -20.94        35.15 o
  18  12   6          1.57          7.79        64.62 o
 -21  13   6         16.69         61.39        61.39 o
 -19  13   6         87.33         20.77        31.82 o
 -17  13   6         70.82        109.20        63.06 o
 -15  13   6         20.09         -2.77        29.08 o
 -13  13   6        169.39        222.89        36.52 o
 -11  13   6        772.43        787.23        52.83 o
  -9  13   6       1078.25       1094.57        59.62 o
  -7  13   6        144.16        168.13        29.01 o
  -5  13   6        126.44        107.09        26.29 o
  -3  13   6       1411.43       1459.75        54.58 o
  -1  13   6       1068.25        922.62        47.24 o
   1  13   6        751.78        648.08        42.80 o
   3  13   6       1186.05       1161.84        52.83 o
   5  13   6         13.71         -3.71        29.32 o
   7  13   6          4.96         -4.94        38.64 o
   9  13   6         24.35        -42.01        54.93 o
  11  13   6          4.64        -46.46        46.46 o
  13  13   6        322.79        364.80        67.37 o
  15  13   6         41.24        -37.19        66.24 o
 -18  14   6        543.54        442.63        58.23 o
 -16  14   6        948.49        946.44        63.96 o
 -14  14   6        212.48        176.19        37.88 o
 -12  14   6        815.11        719.30        55.89 o
 -10  14   6         57.28         14.52        29.73 o
  -8  14   6       2122.78       2211.62        76.85 o
  -6  14   6       1098.66       1020.95        52.58 o
  -4  14   6        829.53        839.77        48.12 o
  -2  14   6       1219.35       1187.29        57.42 o
   0  14   6        544.12        494.27        40.99 o
   2  14   6         76.68         59.18        85.63 o
   4  14   6       1145.54       1350.82        89.71 o
   6  14   6         14.83          3.58        42.22 o
   8  14   6       2221.83       2337.87       203.57 o
  10  14   6       1341.27       1225.20        95.64 o
  12  14   6          2.07          6.02        50.11 o
 -17  15   6         12.79          0.00        54.93 o
 -15  15   6       1000.23        904.35        79.16 o
 -13  15   6        489.67        580.77       129.25 o
 -11  15   6       1417.44       1599.45        75.57 o
  -9  15   6       4027.33       3914.85       104.91 o
  -7  15   6         16.11        -29.73        29.73 o
  -5  15   6       1771.35       1643.87       114.26 o
  -3  15   6         12.38         33.30        26.96 o
  -1  15   6        814.34        859.82        68.62 o
   1  15   6        728.98        622.20        68.43 o
   3  15   6        592.28        479.70        75.93 o
   5  15   6        225.05        217.40        56.98 o
   7  15   6        809.81        907.59       171.25 o
   9  15   6        382.88        400.67        96.94 o
 -12  16   6        431.38        568.99        63.97 o
 -10  16   6         87.93         59.78        43.41 o
  -8  16   6       3355.72       3582.27       131.05 o
  -6  16   6        876.31        784.37        74.02 o
  -4  16   6        104.14        157.69        40.21 o
  -2  16   6        662.09        535.56        54.44 o
   0  16   6        344.92        318.68        59.40 o
   2  16   6        103.40        104.79        50.11 o
   4  16   6       1389.13       1676.99       142.17 o
 -31   1   7       1446.17       1379.83        74.17 o
 -29   1   7         41.73         61.56        40.33 o
 -27   1   7       2270.80       2144.76        83.19 o
 -25   1   7        192.89        183.68        35.45 o
 -23   1   7        675.92        717.59        38.12 o
 -21   1   7        500.93        564.66        36.38 o
 -19   1   7        746.36        706.45        30.16 o
 -17   1   7       3943.05       3971.82        53.96 o
 -15   1   7       3395.01       3409.94        46.80 o
 -13   1   7       5847.98       5969.84        87.91 o
 -11   1   7       1343.92       1232.35        24.56 o
  -9   1   7       1283.46       1256.38        44.71 o
  -7   1   7       4201.90       4046.63        42.62 o
  -5   1   7      15504.72      15304.30       246.95 o
  -3   1   7       1203.16       1574.57        23.84 o
  -1   1   7      18269.85      18919.48       142.23 o
   1   1   7      14354.18      14759.24       127.48 o
   3   1   7        475.75        467.81        16.41 o
   5   1   7      13141.63      13510.82       124.47 o
   7   1   7       3201.39       3070.73       137.12 o
   9   1   7       9013.75       8785.27        94.40 o
  11   1   7      10513.16      10486.17       101.49 o
  13   1   7       2838.70       2726.64        60.05 o
  15   1   7        282.39        309.25        32.18 o
  17   1   7        101.98         83.51        25.41 o
  19   1   7         81.65         32.56        25.11 o
  21   1   7        378.16        402.23        39.82 o
  23   1   7         18.95         28.47        29.65 o
  25   1   7        201.10        228.55        71.39 o
  27   1   7         63.65         -3.23        71.09 o
 -32   2   7          7.66         54.93        58.16 o
 -30   2   7       2204.62       2350.99        85.30 o
 -28   2   7       1999.15       2044.05        77.79 o
 -26   2   7       1825.71       1900.26        71.28 o
 -24   2   7       4086.36       4127.60       132.84 o
 -22   2   7          0.08          5.57        18.36 o
 -20   2   7       5705.18       5824.48        84.15 o
 -18   2   7       8143.99       8150.23        95.04 o
 -16   2   7          5.93        -10.17        11.13 o
 -14   2   7       7619.78       7364.38        80.57 o
 -12   2   7      10314.72      10428.13       105.73 o
 -10   2   7       9384.44       8695.75        78.50 o
  -8   2   7      21046.77      19736.63       168.36 o
  -6   2   7       4383.31       4583.12        45.70 o
  -4   2   7      20672.48      20137.60       151.01 o
  -2   2   7       6383.88       6122.39        55.68 o
   0   2   7       4976.30       5008.22        56.86 o
   2   2   7      35592.25      37684.07       297.67 o
   4   2   7      13191.45      12730.68       106.59 o
   6   2   7       1228.19       1170.78        29.88 o
   8   2   7      19833.51      18677.22       152.76 o
  10   2   7         91.98         85.88        15.75 o
  12   2   7       7700.78       7722.27        94.37 o
  14   2   7        247.12        205.28        22.74 o
  16   2   7        177.50        171.31        27.37 o
  18   2   7        982.74       1038.28        50.39 o
  20   2   7       1638.34       1596.71        61.28 o
  22   2   7        662.34        737.68        58.13 o
  24   2   7       2135.32       2083.87       140.07 o
  26   2   7          2.45        -11.90        47.82 o
 -31   3   7        223.22        271.38        44.12 o
 -29   3   7       1675.09       1699.59        79.27 o
 -27   3   7       6903.13       7147.28       158.45 o
 -25   3   7         17.28        -15.86        28.43 o
 -23   3   7       5276.19       5272.47       109.43 o
 -21   3   7       1781.70       1586.55        68.09 o
 -19   3   7        338.44        362.77        23.26 o
 -17   3   7       4373.67       4308.92        68.67 o
 -15   3   7       2630.82       2349.62        38.26 o
 -13   3   7        603.03        700.21        21.57 o
 -11   3   7      26221.43      24243.78       186.31 o
  -9   3   7      13707.51      14600.79       133.54 o
  -7   3   7       6617.64       5665.90        54.43 o
  -5   3   7       1955.41       1617.84        32.27 o
  -3   3   7      21385.69      22091.30       164.38 o
  -1   3   7      21336.62      21702.37       182.20 o
   1   3   7      21884.94      21280.00       180.38 o
   3   3   7        819.94        991.20        21.49 o
   5   3   7      12601.32      11598.25       100.51 o
   7   3   7       2633.41       2671.49        48.40 o
   9   3   7      22052.49      22330.49       179.45 o
  11   3   7       7081.78       6996.21        94.42 o
  13   3   7       1501.80       1562.90        42.45 o
  15   3   7         82.59        104.28        20.89 o
  17   3   7         37.87         22.76        22.89 o
  19   3   7         16.82         -3.90        29.17 o
  21   3   7       5902.88       5969.14       131.08 o
  23   3   7       1245.09       1168.04        70.72 o
  25   3   7        634.82        747.24        62.72 o
 -32   4   7         45.29         38.77        58.16 o
 -30   4   7        598.20        691.40        58.15 o
 -28   4   7       1903.95       1977.52        77.75 o
 -26   4   7        281.55        356.05        45.55 o
 -24   4   7         38.88         27.16        30.35 o
 -22   4   7       5030.95       4792.52        89.02 o
 -20   4   7       7548.85       7836.52       152.97 o
 -18   4   7       1698.09       1792.51        79.16 o
 -16   4   7        326.07        292.45        22.72 o
 -14   4   7        104.73         96.01        16.74 o
 -12   4   7       1231.84       1241.84        24.27 o
 -10   4   7      15291.79      15116.22       141.31 o
  -8   4   7      44191.09      44024.53       390.21 o
  -6   4   7          2.19         10.95         9.48 o
  -4   4   7        390.47        301.77        11.74 o
  -2   4   7       1017.82       1294.86        37.89 o
   0   4   7       3139.37       3017.60        42.82 o
   2   4   7        225.22        156.47        13.50 o
   4   4   7      20587.51      20768.58       161.72 o
   6   4   7         13.99          4.64        10.25 o
   8   4   7      13530.73      13642.21       129.85 o
  10   4   7         84.15         61.79        16.08 o
  12   4   7       3396.33       3397.67       100.01 o
  14   4   7        345.85        239.90        27.01 o
  16   4   7        362.43        270.71        37.08 o
  18   4   7       1030.40       1209.88        83.35 o
  20   4   7       2790.62       2729.14        86.27 o
  22   4   7          1.79          0.54        35.50 o
  24   4   7        347.76        374.69        51.17 o
 -31   5   7          0.79         40.19        46.46 o
 -29   5   7         45.80         38.03        41.30 o
 -27   5   7        203.30        201.29        71.37 o
 -25   5   7         57.23         41.95        30.87 o
 -23   5   7        189.06        211.32        31.18 o
 -21   5   7       3016.64       2886.87        68.28 o
 -19   5   7       1771.98       1728.42        59.23 o
 -17   5   7         71.14         62.29        20.42 o
 -15   5   7       3163.24       3206.49        56.45 o
 -13   5   7         55.26         12.61        14.26 o
 -11   5   7       1859.63       1884.79        40.33 o
  -9   5   7        192.76        229.01        17.96 o
  -7   5   7       7779.25       7987.18        86.39 o
  -5   5   7       1744.25       1698.52        32.82 o
  -3   5   7       4283.01       4111.66        54.20 o
  -1   5   7        308.78        386.89        18.33 o
   1   5   7        591.80        774.14        43.43 o
   3   5   7      13252.39      13425.96       127.95 o
   5   5   7          0.18         25.19        13.55 o
   7   5   7       1848.46       1857.62        39.72 o
   9   5   7       2488.81       2465.56        55.44 o
  11   5   7       1113.84        987.58        42.44 o
  13   5   7        418.89        374.65        30.96 o
  15   5   7        615.51        703.98        40.34 o
  17   5   7        928.23        944.56        64.98 o
  19   5   7        425.17        379.69        45.39 o
  21   5   7        624.57        538.71        52.83 o
  23   5   7        153.39        127.44        41.41 o
  25   5   7          0.06          5.95        52.34 o
 -30   6   7        329.07        262.80        45.59 o
 -28   6   7         55.33         50.84        36.52 o
 -26   6   7        346.63        506.78        80.85 o
 -24   6   7        696.22        665.36        43.45 o
 -22   6   7       2114.22       2039.57       109.07 o
 -20   6   7       1092.55       1128.62        50.81 o
 -18   6   7       1908.52       1975.62        55.78 o
 -16   6   7       2964.92       2852.77       104.94 o
 -14   6   7       1588.91       1603.64        44.69 o
 -12   6   7        267.81        268.28        21.78 o
 -10   6   7          2.78          6.26        13.13 o
  -8   6   7        202.99        273.34        20.82 o
  -6   6   7        259.68        282.59        18.65 o
  -4   6   7       3009.74       2970.15        45.78 o
  -2   6   7      25989.11      25844.97       218.81 o
   0   6   7         21.47          5.69        10.39 o
   2   6   7       2427.42       2568.78        57.84 o
   4   6   7        268.39        283.18        19.21 o
   6   6   7      10414.25      10412.69       122.93 o
   8   6   7      10855.87      10669.77       130.86 o
  10   6   7       3556.90       3567.73        68.70 o
  12   6   7         57.08         68.76        21.30 o
  14   6   7        598.51        770.52        41.44 o
  16   6   7         15.35         63.44        26.58 o
  18   6   7       1686.06       1638.05        72.59 o
  20   6   7         51.17         27.71        33.31 o
  22   6   7        305.22        365.97        51.45 o
  24   6   7         34.10        -45.15        55.62 o
 -29   7   7          3.78         -2.50        36.20 o
 -27   7   7        481.25        540.59        52.66 o
 -25   7   7        129.84        181.72        39.14 o
 -23   7   7       1297.75       1451.56        74.37 o
 -21   7   7       9498.31       9513.63       153.91 o
 -19   7   7       2930.27       2932.37        69.96 o
 -17   7   7       3141.67       3076.24        69.29 o
 -15   7   7       2619.69       2559.20        60.93 o
 -13   7   7       2811.80       3094.13        56.23 o
 -11   7   7       5285.77       4932.67        83.83 o
  -9   7   7        790.04        670.72        28.46 o
  -7   7   7      17128.67      17246.75       161.74 o
  -5   7   7      11118.94      11350.39       115.53 o
  -3   7   7        103.14         93.42        18.31 o
  -1   7   7       6909.42       7056.03        79.88 o
   1   7   7       2033.01       2027.19        38.87 o
   3   7   7      16967.75      16751.52       157.30 o
   5   7   7      22669.10      22795.13       204.73 o
   7   7   7       4855.64       4603.70        67.32 o
   9   7   7         78.48         97.70        20.27 o
  11   7   7       2805.01       2913.25        65.34 o
  13   7   7         83.01         49.69        25.54 o
  15   7   7       5162.76       5300.79        97.72 o
  17   7   7       3118.64       3103.72        77.60 o
  19   7   7         80.68         72.30        40.84 o
  21   7   7        362.94        360.85        48.65 o
  23   7   7        763.42        855.21        65.47 o
 -28   8   7        126.80         70.64        37.70 o
 -26   8   7       5904.62       6195.41       139.38 o
 -24   8   7       4030.36       4059.14        94.16 o
 -22   8   7       2589.83       2481.17       107.73 o
 -20   8   7       1188.70       1121.30        53.46 o
 -18   8   7        700.24        669.33        42.08 o
 -16   8   7       1672.40       1722.30        54.59 o
 -14   8   7      15670.39      15620.94       182.16 o
 -12   8   7      11774.93      11540.86       126.57 o
 -10   8   7       1073.21       1006.72        36.17 o
  -8   8   7        148.14        191.78        40.11 o
  -6   8   7        413.13        427.03        28.74 o
  -4   8   7      22447.90      22911.59       235.09 o
  -2   8   7      17501.11      17275.01       188.10 o
   0   8   7        621.11        592.50        45.71 o
   2   8   7      11869.16      11966.65       123.34 o
   4   8   7        212.13        191.44        19.24 o
   6   8   7       3211.97       3299.27        56.93 o
   8   8   7       8193.60       7932.31       111.44 o
  10   8   7         66.56         81.39        22.01 o
  12   8   7       8683.58       8670.58       142.82 o
  14   8   7       3420.58       3268.44        75.61 o
  16   8   7         30.29         76.15        28.47 o
  18   8   7        243.78        218.06        35.63 o
  20   8   7         80.45         58.99        36.94 o
  22   8   7       1341.16       1412.46        78.14 o
 -27   9   7        297.12        268.44        46.54 o
 -25   9   7        543.22        501.72        45.94 o
 -23   9   7        793.45        808.09        51.74 o
 -21   9   7        207.90        318.46        37.20 o
 -19   9   7         61.71         34.86        24.79 o
 -17   9   7        906.10        868.53        45.75 o
 -15   9   7       3867.59       3832.50        78.85 o
 -13   9   7        942.18        828.52        41.35 o
 -11   9   7       4647.84       4546.74        80.41 o
  -9   9   7         63.70         62.23        20.15 o
  -7   9   7       6007.15       6104.36       111.43 o
  -5   9   7       2722.41       2759.13        61.29 o
  -3   9   7         12.85         18.68        17.66 o
  -1   9   7         14.20         17.30        17.32 o
   1   9   7       1348.65       1291.68        43.59 o
   3   9   7       2192.59       2217.14        55.01 o
   5   9   7       2390.10       2496.32        50.46 o
   7   9   7       3197.58       3193.94        65.71 o
   9   9   7         45.79         -3.95        28.92 o
  11   9   7        545.57        581.53        37.97 o
  13   9   7        939.28        927.08        47.61 o
  15   9   7       4164.55       4042.39        87.96 o
  17   9   7       3532.00       3442.12        85.70 o
  19   9   7        578.01        559.54        46.85 o
  21   9   7         53.93         26.57        46.95 o
 -26  10   7        298.15        350.74        51.89 o
 -24  10   7         62.15         28.53        32.52 o
 -22  10   7        388.16        362.94        64.66 o
 -20  10   7        788.12        831.92        50.77 o
 -18  10   7       1031.49       1026.44        73.84 o
 -16  10   7        462.57        361.81        34.18 o
 -14  10   7       1521.76       1562.60        59.17 o
 -12  10   7        193.96        168.90        32.19 o
 -10  10   7         20.11         18.78        19.57 o
  -8  10   7        110.69         89.81        31.71 o
  -6  10   7       2438.53       2403.83        59.27 o
  -4  10   7       1974.13       1961.20        53.06 o
  -2  10   7         81.80         58.46        19.95 o
   0  10   7       1124.96       1183.63        46.64 o
   2  10   7       5697.81       5663.13        93.36 o
   4  10   7        331.40        333.78        29.72 o
   6  10   7          4.40        -19.39        23.61 o
   8  10   7       2996.15       2993.09        67.46 o
  10  10   7        287.05        334.76        35.60 o
  12  10   7         26.89          4.18        22.39 o
  14  10   7         11.05        -12.61        26.47 o
  16  10   7          1.18         -7.68        27.10 o
  18  10   7          0.07         39.22        37.75 o
  20  10   7         81.18          0.00        54.93 o
 -25  11   7        371.32        382.78        61.56 o
 -23  11   7        266.26        195.06        53.03 o
 -21  11   7        384.88        355.56        45.70 o
 -19  11   7          1.71        -16.55        30.37 o
 -17  11   7       3028.84       3298.79        92.15 o
 -15  11   7       1122.63        972.12        55.72 o
 -13  11   7        510.95        532.83        43.35 o
 -11  11   7         44.28         15.34        20.21 o
  -9  11   7        100.30        122.75        24.46 o
  -7  11   7          2.78         23.81        20.75 o
  -5  11   7        809.74        898.47        43.59 o
  -3  11   7        118.84        120.49        24.38 o
  -1  11   7       5004.61       5078.98       100.27 o
   1  11   7       1903.05       2004.71        56.50 o
   3  11   7        698.33        737.72        40.40 o
   5  11   7        335.64        337.77        37.72 o
   7  11   7        867.08        809.86        62.94 o
   9  11   7        460.71        495.38        44.92 o
  11  11   7       4003.02       4306.42       106.49 o
  13  11   7       1284.43       1295.36        91.31 o
  15  11   7         84.25         38.99        37.40 o
  17  11   7         17.58         59.17        38.74 o
  19  11   7       1022.60        996.41       116.32 o
 -22  12   7         96.83         62.32        35.93 o
 -20  12   7       2847.62       3066.95        97.28 o
 -18  12   7       3872.77       3732.83       108.33 o
 -16  12   7         11.47         38.12        29.08 o
 -14  12   7        127.04        113.07        30.21 o
 -12  12   7       1252.63       1258.28        59.85 o
 -10  12   7       5389.59       5215.64       114.90 o
  -8  12   7       3666.41       3530.72       249.80 o
  -6  12   7        361.95        381.11        33.74 o
  -4  12   7        177.50        251.79        32.18 o
  -2  12   7       2183.12       2015.21        60.56 o
   0  12   7       1468.30       1567.18        54.63 o
   2  12   7       7395.21       7126.57       115.05 o
   4  12   7        520.38        469.63        44.07 o
   6  12   7         95.77         82.12        31.27 o
   8  12   7        580.28        599.68        64.29 o
  10  12   7       1402.39       1529.93       239.11 o
  12  12   7        177.69        183.27        56.98 o
  14  12   7       2316.51       2495.44       123.32 o
  16  12   7          5.61          2.34        51.93 o
 -21  13   7        994.53        859.50       109.86 o
 -19  13   7        188.00        163.65        39.37 o
 -17  13   7       1975.78       2028.60        79.68 o
 -15  13   7        703.93        676.01        53.52 o
 -13  13   7        723.56        752.50        53.68 o
 -11  13   7       1175.26       1257.34        83.71 o
  -9  13   7        124.08        119.86        26.91 o
  -7  13   7        284.94        266.36        31.70 o
  -5  13   7       2888.73       3072.14        98.41 o
  -3  13   7         31.77         28.98        24.87 o
  -1  13   7       6689.39       7018.56       116.56 o
   1  13   7       2677.90       2822.34        72.28 o
   3  13   7        726.93        748.03        53.26 o
   5  13   7        941.59        890.04        56.68 o
   7  13   7         73.42         68.41        33.18 o
   9  13   7       1664.06       1887.02       164.79 o
  11  13   7       2469.79       2669.54       123.38 o
  13  13   7        543.73        511.16       176.10 o
 -18  14   7       2605.71       2564.62       106.08 o
 -16  14   7         24.14         25.18        33.48 o
 -14  14   7        968.43        980.73        68.15 o
 -12  14   7         26.44         -7.17        36.34 o
 -10  14   7       1927.11       1903.87       197.42 o
  -8  14   7       2671.40       2305.16       420.10 o
  -6  14   7       1287.58       1233.11        58.30 o
  -4  14   7         67.12         81.74        28.10 o
  -2  14   7        109.08         59.62        27.27 o
   0  14   7        920.26        857.56        54.57 o
   2  14   7       1092.82       1124.64        65.06 o
   4  14   7         58.16         75.89        64.62 o
   6  14   7        610.86        660.62        74.98 o
   8  14   7         39.96        -13.08        46.80 o
  10  14   7          1.81         14.39        50.11 o
 -15  15   7          5.59         93.70        61.39 o
 -13  15   7        864.18        801.75        59.77 o
 -11  15   7         69.51         27.12        56.66 o
  -9  15   7        185.86         97.45        36.94 o
  -7  15   7        200.92        189.94        34.37 o
  -5  15   7        160.11        123.59        32.31 o
  -3  15   7        203.04        182.66        34.05 o
  -1  15   7        201.38        225.25        43.64 o
   1  15   7         56.20        116.56        46.80 o
   3  15   7         17.69        -38.94        43.23 o
   5  15   7         20.97         19.07        46.80 o
   7  15   7        127.55         68.14        67.86 o
 -10  16   7          2.33         -6.27        38.64 o
  -8  16   7       1173.68       1115.75       106.39 o
  -6  16   7          0.74         36.09        36.04 o
  -4  16   7        386.06        280.84        47.79 o
  -2  16   7         80.80         31.72        37.22 o
   0  16   7         53.06         58.79        46.80 o
   2  16   7        191.79         74.32        64.62 o
 -32   0   8       1607.66       1466.97       142.17 o
 -30   0   8       1943.50       2090.59       164.79 o
 -28   0   8        574.26        561.93        87.24 o
 -26   0   8       1113.86       1227.18        72.97 o
 -24   0   8       1108.62       1079.68        65.99 o
 -22   0   8       1283.27       1264.35       103.40 o
 -20   0   8      19590.38      19633.48       337.66 o
 -18   0   8        219.47        163.25        25.58 o
 -16   0   8       6705.60       6707.00       103.51 o
 -14   0   8        237.71        205.31        40.01 o
 -12   0   8       9847.67       9638.69       145.75 o
 -10   0   8       9123.29       8533.41       110.20 o
  -8   0   8      22151.41      21550.89       291.79 o
  -6   0   8       3294.72       3603.74        56.65 o
  -4   0   8      53790.03      57666.41       569.84 o
  -2   0   8      11959.89      13456.36       189.05 o
   0   0   8      97955.60     100989.02       978.59 o
   2   0   8      56860.03      59576.73       591.78 o
   4   0   8         30.05         37.68        13.40 o
   6   0   8       8121.19       7776.07       109.31 o
   8   0   8       2670.61       2610.12        60.30 o
  10   0   8      11406.48      11506.46       154.16 o
  12   0   8       7505.34       7527.68       118.17 o
  14   0   8       1099.62       1155.40        69.43 o
  18   0   8       1855.17       1701.15        88.32 o
  20   0   8       1949.42       2024.19        93.81 o
  22   0   8        535.58        445.29        62.55 o
  24   0   8         12.58        -48.47        48.47 o
 -31   1   8        801.23        801.10        79.87 o
 -29   1   8       3791.78       4067.36       170.01 o
 -27   1   8       1077.17       1053.92        60.38 o
 -25   1   8        646.87        672.99        47.57 o
 -23   1   8        586.70        522.72        33.92 o
 -21   1   8       1503.43       1480.89        45.46 o
 -19   1   8      11711.49      11702.75       113.14 o
 -17   1   8      31352.54      31538.49       244.46 o
 -15   1   8        519.89        524.28        21.78 o
 -13   1   8       3230.61       2934.29        51.78 o
 -11   1   8       2099.14       2035.22        33.76 o
  -9   1   8       2849.84       2722.03        35.67 o
  -7   1   8      10821.18       9987.19        94.58 o
  -5   1   8      19223.74      18338.60       236.05 o
  -3   1   8      23078.28      23485.44       175.07 o
  -1   1   8      27332.19      27050.59       199.15 o
   1   1   8        654.31        701.06        19.03 o
   3   1   8       7964.30       7002.40        67.13 o
   5   1   8         62.83         93.09        14.19 o
   7   1   8       3581.07       3544.17        52.98 o
   9   1   8       4549.98       4545.14        67.19 o
  11   1   8       2856.31       2682.73        49.69 o
  13   1   8        304.01        232.64        23.05 o
  15   1   8       2545.05       2467.31        64.35 o
  17   1   8          2.24         10.44        24.83 o
  19   1   8       8878.31       8632.37       133.79 o
  21   1   8       1550.08       1192.01       160.06 o
  23   1   8         69.51         28.93        35.50 o
  25   1   8         47.25         51.00        40.80 o
 -32   2   8         83.72        151.34        48.13 o
 -30   2   8        605.42        584.22        53.52 o
 -28   2   8       1465.79       1482.24       114.03 o
 -26   2   8        143.64        149.26        45.84 o
 -24   2   8         71.48         79.55        28.04 o
 -22   2   8        100.08        116.94        28.94 o
 -20   2   8       3867.31       3701.27        89.64 o
 -18   2   8       5642.54       5583.14        68.01 o
 -16   2   8        617.82        561.42        25.29 o
 -14   2   8         16.35         -2.16        10.07 o
 -12   2   8        293.15        243.51        14.40 o
 -10   2   8       2602.31       2479.61        36.29 o
  -8   2   8       1922.82       1776.14        29.95 o
  -6   2   8       9327.42      10038.41        85.49 o
  -4   2   8       2311.45       2631.62        31.64 o
  -2   2   8        690.43        641.40        15.83 o
   0   2   8       7223.74       6689.75        78.08 o
   2   2   8       8667.57       9061.65        89.14 o
   4   2   8        112.48         64.86        11.20 o
   6   2   8       1607.88       1632.83        35.99 o
   8   2   8       3180.39       3327.40        48.28 o
  10   2   8        864.55        853.69        29.71 o
  12   2   8       3290.22       3344.72        63.94 o
  14   2   8       6871.41       6581.85       103.29 o
  16   2   8       1307.13       1334.66        53.37 o
  18   2   8        935.96        934.34        48.61 o
  20   2   8       1717.04       1776.52        74.22 o
  22   2   8        790.59        847.14        62.39 o
  24   2   8         45.55         29.28        38.13 o
  26   2   8         37.65        103.40        90.47 o
 -31   3   8        203.30        172.51        60.63 o
 -29   3   8          1.84         -1.03        33.58 o
 -27   3   8         21.02         42.61        32.70 o
 -25   3   8        195.57        165.98        34.17 o
 -23   3   8       4286.62       4005.70        93.34 o
 -21   3   8       2365.66       2414.43        60.31 o
 -19   3   8        349.18        381.79        29.52 o
 -17   3   8       1361.05       1321.74        42.59 o
 -15   3   8        418.70        448.21        21.92 o
 -13   3   8        767.20        758.07        22.03 o
 -11   3   8       7780.16       7409.79        71.66 o
  -9   3   8        564.10        582.61        16.63 o
  -7   3   8        385.38        366.58        13.62 o
  -5   3   8       3714.11       3916.75        48.25 o
  -3   3   8      18775.13      20185.91       172.34 o
  -1   3   8       1276.85       1386.87        38.84 o
   1   3   8        471.36        548.66        20.89 o
   3   3   8       1901.08       1842.88        31.55 o
   5   3   8       2596.33       2386.07        37.81 o
   7   3   8         72.05         99.47        16.30 o
   9   3   8       1590.61       1607.50        45.04 o
  11   3   8        220.83        274.99        23.52 o
  13   3   8        143.52        178.62        22.19 o
  15   3   8         38.96          2.87        27.33 o
  17   3   8        746.29        672.86        48.84 o
  19   3   8        151.78        149.57        36.52 o
  21   3   8         22.63          7.92        43.83 o
  23   3   8       1182.55       1090.23        77.23 o
  25   3   8       1624.33       1744.04       112.25 o
 -32   4   8        727.15        781.95        96.94 o
 -30   4   8       1053.90       1219.29        88.61 o
 -28   4   8         30.19         54.48        34.70 o
 -26   4   8       2598.62       2924.35       120.36 o
 -24   4   8       2041.79       2052.04        73.41 o
 -22   4   8        552.90        531.95        36.40 o
 -20   4   8       2527.28       2582.11        76.38 o
 -18   4   8          1.11          4.81        18.06 o
 -16   4   8       5019.21       4910.73        71.48 o
 -14   4   8       4782.78       4472.07        65.03 o
 -12   4   8       2300.18       2551.19        46.59 o
 -10   4   8        515.95        403.98        21.08 o
  -8   4   8        480.06        573.07        22.59 o
  -6   4   8      11196.61      11040.58       100.43 o
  -4   4   8      39090.23      39299.89       283.43 o
  -2   4   8       7703.80       7654.54        80.87 o
   0   4   8       3713.56       3666.80        78.78 o
   2   4   8        368.98        321.16        18.50 o
   4   4   8       4302.75       4401.45        71.68 o
   6   4   8      19868.39      19584.55       178.47 o
   8   4   8      10409.40      10860.37       128.60 o
  10   4   8         46.39        123.36        21.45 o
  12   4   8         41.22         44.17        20.54 o
  14   4   8         99.71         55.77        23.51 o
  16   4   8       1881.90       2027.65        70.78 o
  18   4   8       3868.00       3766.20        98.38 o
  20   4   8         78.35         92.07        37.70 o
  22   4   8       1710.25       1672.21        83.54 o
  24   4   8        565.77        607.42        60.05 o
 -31   5   8        276.74        277.65        72.70 o
 -29   5   8        178.62        287.85        43.87 o
 -27   5   8         86.54         67.10        56.18 o
 -25   5   8       1288.60       1145.57       113.12 o
 -23   5   8       7495.67       7454.91       118.97 o
 -21   5   8       2404.72       2645.93        75.67 o
 -19   5   8        643.91        732.90        39.46 o
 -17   5   8         76.74         83.97        21.36 o
 -15   5   8       3175.11       3392.98        82.09 o
 -13   5   8      12220.74      12200.87       126.56 o
 -11   5   8       4472.64       4474.37        63.77 o
  -9   5   8        574.64        591.05        27.53 o
  -7   5   8      13698.33      13857.12       146.55 o
  -5   5   8       5876.99       5729.54        77.81 o
  -3   5   8       3741.99       3639.88        48.70 o
  -1   5   8      33711.28      33295.34       274.34 o
   1   5   8         79.39         37.14        12.77 o
   3   5   8      29229.73      28950.11       245.65 o
   5   5   8      15852.33      15813.22       150.69 o
   7   5   8        135.18        138.93        18.30 o
   9   5   8       1459.31       1615.57        58.30 o
  11   5   8         30.16         -5.23        19.76 o
  13   5   8       4441.25       4692.19       102.14 o
  15   5   8       8596.30       8928.33       129.93 o
  17   5   8        540.65        529.59        73.95 o
  19   5   8       1741.97       1934.32        77.24 o
  21   5   8         34.72          5.27        77.96 o
  23   5   8        661.18        622.74        66.47 o
 -30   6   8        465.38        404.21        59.33 o
 -28   6   8         22.98         30.76        36.30 o
 -26   6   8        316.49        284.54        41.75 o
 -24   6   8       1185.71       1192.58        55.54 o
 -22   6   8          8.63          9.69        24.25 o
 -20   6   8       6836.22       6685.70       108.38 o
 -18   6   8        267.20        231.22        36.32 o
 -16   6   8       9551.33       9425.06       126.16 o
 -14   6   8       3445.30       3385.63        58.79 o
 -12   6   8       2285.39       2192.88        46.26 o
 -10   6   8       4940.91       4831.19        68.20 o
  -8   6   8        134.57         85.39        15.97 o
  -6   6   8       7010.22       7094.31        93.89 o
  -4   6   8      23319.12      22736.26       228.21 o
  -2   6   8        979.57        899.26        41.26 o
   0   6   8      13544.40      13248.08       128.85 o
   2   6   8       2858.09       2916.40        48.73 o
   4   6   8        871.38        890.26        31.41 o
   6   6   8       7024.84       6931.70        85.47 o
   8   6   8       1968.26       2076.98       101.87 o
  10   6   8         28.14         32.76        19.61 o
  12   6   8       1039.81       1095.65        47.06 o
  14   6   8        588.70        693.18        42.44 o
  16   6   8       2040.08       2234.34        65.11 o
  18   6   8       2416.88       2259.91        80.63 o
  20   6   8        409.52        413.15        48.21 o
  22   6   8        329.62        317.51        73.32 o
  24   6   8        104.28          3.23        64.62 o
 -29   7   8        310.31        360.01        48.28 o
 -27   7   8        432.68        419.54        48.69 o
 -25   7   8         49.32         32.63        24.25 o
 -23   7   8        252.04        272.97        34.19 o
 -21   7   8       2582.81       2464.15        70.42 o
 -19   7   8       2179.59       2250.07        65.29 o
 -17   7   8       6732.45       6322.64       101.87 o
 -15   7   8        258.83        319.15        30.07 o
 -13   7   8        658.33        589.10        30.58 o
 -11   7   8          1.87          1.21        15.22 o
  -9   7   8        426.41        408.07        27.64 o
  -7   7   8          5.39         -1.52        18.88 o
  -5   7   8        305.04        267.91        23.55 o
  -3   7   8       6347.05       6594.01        94.76 o
  -1   7   8       1596.78       1556.77        44.50 o
   1   7   8        133.39        121.13        15.99 o
   3   7   8        449.08        426.98        26.13 o
   5   7   8       1025.80        991.42        33.46 o
   7   7   8       1860.21       1829.04        48.70 o
   9   7   8        992.18        733.34       127.32 o
  11   7   8        667.42        610.21        37.19 o
  13   7   8          1.54         -4.59        23.09 o
  15   7   8       1269.09       1175.65        54.28 o
  17   7   8          4.52         -0.65        26.82 o
  19   7   8       1133.97       1185.68        73.15 o
  21   7   8          4.73         -9.83        46.43 o
  23   7   8        332.10        384.51        87.24 o
 -28   8   8        111.85        125.12        40.14 o
 -26   8   8       1453.04       1264.55        72.02 o
 -24   8   8        982.24        849.29        51.74 o
 -22   8   8        242.31        269.40        33.73 o
 -20   8   8        157.17        128.39        28.38 o
 -18   8   8         97.90         93.09        31.25 o
 -16   8   8       2099.23       1887.63        57.01 o
 -14   8   8        188.02        177.07        25.72 o
 -12   8   8        190.60        199.46        22.41 o
 -10   8   8       5570.58       5571.96        89.82 o
  -8   8   8        135.25        112.52        20.56 o
  -6   8   8       1980.25       1940.93        51.47 o
  -4   8   8        199.69        161.16        21.99 o
  -2   8   8        600.55        562.03        32.77 o
   0   8   8       2095.18       2117.29        51.97 o
   2   8   8       1884.35       1961.10        50.95 o
   4   8   8        797.83        864.44        32.31 o
   6   8   8       2507.55       2344.76        49.18 o
   8   8   8       1631.63       1721.63        49.78 o
  10   8   8        441.48        452.25        40.07 o
  12   8   8        159.59        112.99        26.41 o
  14   8   8        755.64        647.14        42.71 o
  16   8   8         85.56         14.73        31.25 o
  18   8   8        304.10        295.17        43.15 o
  20   8   8         16.78        -25.59        34.57 o
  22   8   8          1.64        -12.92        61.39 o
 -27   9   8       2267.03       2128.42        87.51 o
 -25   9   8          1.71          4.55        29.16 o
 -23   9   8       2776.53       2634.86        77.38 o
 -21   9   8         17.50         -0.93        24.64 o
 -19   9   8        707.17        681.29        49.58 o
 -17   9   8        829.49        855.93        52.70 o
 -15   9   8       1554.76       1497.90        62.13 o
 -13   9   8       1103.88       1163.20        46.64 o
 -11   9   8       4922.58       4873.41       105.65 o
  -9   9   8       1408.77       1437.64        69.43 o
  -7   9   8       5905.11       6037.94       109.60 o
  -5   9   8         40.31         62.80        20.03 o
  -3   9   8       8599.49       8569.26       118.26 o
  -1   9   8       1424.59       1365.94        44.80 o
   1   9   8        158.80        154.15        29.11 o
   3   9   8       1119.68       1194.44        45.77 o
   5   9   8       3522.63       3440.05        70.51 o
   7   9   8       1176.31       1170.89        44.91 o
   9   9   8      10120.49      10018.20       136.19 o
  11   9   8        155.03        194.89        36.46 o
  13   9   8        303.96        305.36        34.71 o
  15   9   8        315.92        316.95        41.51 o
  17   9   8        289.67        312.99        38.87 o
  19   9   8        536.79        551.96        55.26 o
  21   9   8        626.69        736.71       103.40 o
 -26  10   8        626.65        723.29       116.64 o
 -24  10   8        661.74        578.35        54.83 o
 -22  10   8        157.35        153.01        37.51 o
 -20  10   8       1428.96       1549.09       138.17 o
 -18  10   8         28.60          1.47        44.59 o
 -16  10   8       1256.38       1226.69        61.35 o
 -14  10   8       2925.47       3068.43        81.66 o
 -12  10   8         16.48         25.07        21.77 o
 -10  10   8      10004.41      10031.87       173.20 o
  -8  10   8       2779.40       2813.64        80.00 o
  -6  10   8       5891.73       5838.62       119.86 o
  -4  10   8       4539.33       4544.77        83.68 o
  -2  10   8        440.03        380.90        30.72 o
   0  10   8       1188.42       1136.71        46.24 o
   2  10   8       1145.04       1144.12        47.56 o
   4  10   8       1032.44        920.87        43.74 o
   6  10   8       4570.58       4518.38       170.32 o
   8  10   8       4123.77       4020.00        96.56 o
  10  10   8       1926.62       1949.94        68.90 o
  12  10   8       2416.85       2622.93        84.99 o
  14  10   8         19.07         25.50        27.93 o
  16  10   8        455.40        493.15        47.68 o
  18  10   8       1137.23       1051.86        59.71 o
  20  10   8         17.64          9.69        54.93 o
 -25  11   8        132.40        216.49        84.01 o
 -23  11   8        858.81        945.63        64.90 o
 -21  11   8          1.79         -7.13        31.36 o
 -19  11   8        382.43        332.20        41.15 o
 -17  11   8         40.08         31.45        29.08 o
 -15  11   8        371.92        325.71        40.07 o
 -13  11   8       1835.94       2039.66        70.03 o
 -11  11   8       1496.16       1627.90        55.94 o
  -9  11   8        438.32        464.45        41.15 o
  -7  11   8       5263.68       5202.90        94.21 o
  -5  11   8         65.09         68.33        31.25 o
  -3  11   8       1575.03       1593.00        71.36 o
  -1  11   8       1712.63       1724.81        53.88 o
   1  11   8        150.59        107.87        28.09 o
   3  11   8       2964.53       2919.85        69.79 o
   5  11   8       7799.32       7706.43       139.15 o
   7  11   8         28.98         23.49        27.86 o
   9  11   8       3148.25       3281.61        92.46 o
  11  11   8        158.84        229.49        38.81 o
  13  11   8        778.48        731.20        57.87 o
  15  11   8        856.49        922.30        74.21 o
  17  11   8        161.37         81.07        40.44 o
  19  11   8        253.79        336.20        71.09 o
 -22  12   8        153.77         96.40        39.09 o
 -20  12   8        237.05        214.62        40.21 o
 -18  12   8         49.54         47.63        32.26 o
 -16  12   8       1041.87       1128.32        64.64 o
 -14  12   8         17.45          5.67        26.85 o
 -12  12   8         42.96         18.61        26.85 o
 -10  12   8         86.03         79.91        25.91 o
  -8  12   8         55.61         31.06        24.46 o
  -6  12   8       1402.45       1322.07        53.98 o
  -4  12   8       1131.57       1031.80        50.13 o
  -2  12   8          2.32        -13.15        21.69 o
   0  12   8         47.91         87.05        26.36 o
   2  12   8         78.59         94.51        27.37 o
   4  12   8        484.71        526.40        45.65 o
   6  12   8       2280.36       2313.96        78.25 o
   8  12   8        613.69        534.14        49.35 o
  10  12   8         17.58         59.52        34.69 o
  12  12   8          4.16         43.78        36.60 o
  14  12   8         41.00         23.16        90.47 o
  16  12   8         41.01        148.64        77.55 o
 -21  13   8        181.15        248.80        77.55 o
 -19  13   8          0.46         -3.87        32.70 o
 -17  13   8        157.91        136.75        36.46 o
 -15  13   8        948.94       1045.76        63.17 o
 -13  13   8         84.24         94.63        32.34 o
 -11  13   8        159.53        130.08        34.24 o
  -9  13   8        510.73        567.92        48.03 o
  -7  13   8        114.74        131.92        28.50 o
  -5  13   8         73.09         43.11        25.72 o
  -3  13   8          0.38         14.37        24.15 o
  -1  13   8        534.52        575.79        41.94 o
   1  13   8         80.25        104.97        29.62 o
   3  13   8         42.76        -29.77        29.77 o
   5  13   8        629.58        580.33        49.85 o
   7  13   8        154.86        186.23        49.23 o
   9  13   8        508.28        497.61       103.40 o
  11  13   8         61.13        169.97        60.26 o
  13  13   8         52.82         61.39        74.32 o
 -18  14   8        679.28        714.10        96.94 o
 -16  14   8         45.95          6.79        32.92 o
 -14  14   8       1336.96       1326.71        92.93 o
 -12  14   8         15.74        -29.94        29.94 o
 -10  14   8       4396.87       4450.38       116.76 o
  -8  14   8        266.14        284.17        35.03 o
  -6  14   8         77.67         56.88        28.51 o
  -4  14   8         12.70         -9.46        39.18 o
  -2  14   8        163.83        112.41        30.38 o
   0  14   8       1700.23       1619.46        64.54 o
   2  14   8       2108.84       1992.66        80.50 o
   4  14   8        408.20        416.86        60.92 o
   6  14   8        178.94        174.72        64.62 o
   8  14   8        133.13         79.23        52.40 o
  10  14   8       1235.07       1239.58       101.50 o
 -15  15   8        962.66        946.74       109.86 o
 -13  15   8       2060.51       2307.34       101.65 o
 -11  15   8       1730.79       1743.46        82.69 o
  -9  15   8       1984.85       2135.49        81.44 o
  -7  15   8       3764.23       3695.62        91.50 o
  -5  15   8         38.71         21.60        28.10 o
  -3  15   8        333.71        335.02        46.17 o
  -1  15   8         17.88         23.11        29.85 o
   1  15   8        194.07         73.57        48.77 o
   3  15   8        209.10        186.88        61.39 o
   5  15   8        239.80        138.39        53.66 o
 -10  16   8       2481.60       2274.77       142.17 o
  -8  16   8       1858.01       1690.42        95.96 o
  -6  16   8          6.00          4.25        30.65 o
  -4  16   8         17.58        -18.07        34.42 o
  -2  16   8        143.53        115.60        43.50 o
   0  16   8        907.94        949.97       116.32 o
 -31   1   9        357.29        438.21       101.78 o
 -29   1   9       1966.34       2017.17       130.78 o
 -27   1   9        612.36        587.53        48.43 o
 -25   1   9        840.51        790.68        51.36 o
 -23   1   9          9.31          2.54        19.97 o
 -21   1   9       2893.43       3026.36        69.02 o
 -19   1   9       1499.79       1514.88        36.72 o
 -17   1   9        112.53        154.95        16.87 o
 -15   1   9        921.88       1038.32        35.88 o
 -13   1   9        419.78        323.38        25.33 o
 -11   1   9       1614.39       1794.43        30.30 o
  -9   1   9      30042.58      31104.98       231.36 o
  -7   1   9      29800.17      31401.34       254.84 o
  -5   1   9       4969.24       5176.54        68.40 o
  -3   1   9      11332.01      12098.99       100.50 o
  -1   1   9       1924.02       2167.64        42.55 o
   1   1   9        845.89        808.31        21.08 o
   3   1   9      11023.57      10903.60        96.62 o
   5   1   9         57.20         61.43        14.47 o
   7   1   9       6460.96       6512.66        72.03 o
   9   1   9        249.53        235.63        19.93 o
  11   1   9        214.82        278.04        24.22 o
  13   1   9        140.39        213.90        31.02 o
  15   1   9         12.34         15.00        22.63 o
  17   1   9        125.88         64.97        26.94 o
  19   1   9        260.62        350.29        45.05 o
  21   1   9         49.86         38.61        36.71 o
  23   1   9        147.11         81.04        38.44 o
 -32   2   9        639.96        672.09       109.86 o
 -30   2   9         31.15         65.25        34.49 o
 -28   2   9       2680.77       2848.56       150.36 o
 -26   2   9       6631.62       6637.52       149.42 o
 -24   2   9         16.62         37.80        34.50 o
 -22   2   9       4235.98       4282.78        81.17 o
 -20   2   9        345.20        314.03        28.44 o
 -18   2   9       1097.73       1098.67        31.59 o
 -16   2   9       5134.03       4840.90        59.91 o
 -14   2   9       7071.16       7113.69        83.63 o
 -12   2   9       3355.50       3159.13        46.63 o
 -10   2   9      20947.65      20746.75       163.32 o
  -8   2   9       5340.55       5690.16        57.75 o
  -6   2   9      41784.90      42143.09       303.09 o
  -4   2   9       2023.53       2159.49        29.57 o
  -2   2   9      11069.67      11049.71        93.55 o
   0   2   9       4142.47       3392.18        47.94 o
   2   2   9       3548.16       3250.95        58.45 o
   4   2   9       4310.62       4175.94        51.69 o
   6   2   9      10503.30      10485.06       108.66 o
   8   2   9       2736.34       2625.79        49.31 o
  10   2   9       7587.25       7519.20        91.52 o
  12   2   9       3272.46       3161.54        59.19 o
  14   2   9         35.07         -8.29        24.33 o
  16   2   9       1787.00       1742.35        67.42 o
  18   2   9         10.11        -28.67        34.37 o
  20   2   9       1840.83       1967.66        79.49 o
  22   2   9       3085.30       3173.87       197.06 o
  24   2   9         81.02         75.06        67.61 o
 -33   3   9        100.43        129.25        67.86 o
 -31   3   9        750.17        729.29        58.89 o
 -29   3   9       2633.32       2905.79       134.26 o
 -27   3   9          4.09         46.20        32.09 o
 -25   3   9       5871.63       5988.41       122.32 o
 -23   3   9       3293.22       3277.61        85.30 o
 -21   3   9       1605.31       1741.92        53.43 o
 -19   3   9       2015.66       1724.41       359.72 o
 -17   3   9       4968.63       4964.57        72.80 o
 -15   3   9        114.68        103.69        21.30 o
 -13   3   9       5210.44       4576.12        76.35 o
 -11   3   9        551.88        605.23        21.87 o
  -9   3   9      15420.65      14539.48       120.06 o
  -7   3   9      25077.86      24481.32       185.99 o
  -5   3   9       1268.98       1180.72        21.78 o
  -3   3   9       4344.33       4115.62        52.72 o
  -1   3   9        593.81        615.55        21.58 o
   1   3   9       1516.77       1443.75        31.87 o
   3   3   9      25657.21      25763.57       220.92 o
   5   3   9       4328.16       4163.22        60.16 o
   7   3   9      11458.09      11663.29       135.56 o
   9   3   9       7690.72       7286.91       117.35 o
  11   3   9       5559.73       5556.29        89.65 o
  13   3   9       9607.83       9429.16       153.12 o
  15   3   9        499.97        372.99        38.98 o
  17   3   9       1675.97       1761.82        69.63 o
  19   3   9       1331.43       1360.44        72.22 o
  21   3   9        157.15        147.85        41.87 o
  23   3   9       1275.63       1352.14        98.66 o
 -32   4   9        152.61        232.65        71.09 o
 -30   4   9          3.00         71.97        37.72 o
 -28   4   9       1121.23       1089.51        66.78 o
 -26   4   9       2392.54       2739.56        85.76 o
 -24   4   9         26.51         30.35        29.19 o
 -22   4   9       1105.18       1212.16        51.58 o
 -20   4   9         17.69         -8.05        17.59 o
 -18   4   9        102.39        108.34        22.53 o
 -16   4   9         21.19         -7.88        20.82 o
 -14   4   9        408.55        403.86        24.85 o
 -12   4   9       4491.28       4712.21        65.36 o
 -10   4   9      19013.04      18531.28       169.23 o
  -8   4   9        131.29        108.79        16.01 o
  -6   4   9      16480.98      15997.81       128.97 o
  -4   4   9        607.56        650.16        25.92 o
  -2   4   9       1078.27       1012.17        35.30 o
   0   4   9       3200.73       3438.94        51.07 o
   2   4   9       6045.96       6237.67        75.40 o
   4   4   9        117.96        184.92        18.37 o
   6   4   9       6101.00       5917.11        77.23 o
   8   4   9       2735.65       2683.96        65.06 o
  10   4   9       9827.95      10240.08       131.20 o
  12   4   9        877.77        922.06        43.80 o
  14   4   9        459.53        441.29        35.18 o
  16   4   9         51.37         -5.94        31.02 o
  18   4   9         26.57         53.95        32.91 o
  20   4   9          7.51        -30.10        33.81 o
  22   4   9       1000.53        921.48        67.74 o
  24   4   9        377.04        578.39       126.02 o
 -31   5   9         20.17         31.46        41.81 o
 -29   5   9        195.94        196.99        42.58 o
 -27   5   9        128.64        115.89        35.81 o
 -25   5   9          4.43        -23.29        31.38 o
 -23   5   9        381.50        382.40        34.71 o
 -21   5   9       1361.83       1301.52        51.77 o
 -19   5   9        654.54        614.99        36.68 o
 -17   5   9        481.88        453.62        31.10 o
 -15   5   9       5302.54       5507.27        77.49 o
 -13   5   9        382.75        395.18        24.62 o
 -11   5   9        915.32        863.61        31.58 o
  -9   5   9      11407.27      11458.31       117.10 o
  -7   5   9       1461.04       1318.04        30.96 o
  -5   5   9       1188.43       1263.08        37.80 o
  -3   5   9       4946.04       4917.55        61.79 o
  -1   5   9       4386.50       4377.17        61.93 o
   1   5   9        369.48        338.32        20.80 o
   3   5   9         10.71         23.37        14.01 o
   5   5   9       1145.78       1212.08        41.89 o
   7   5   9       2027.56       1864.05        48.76 o
   9   5   9       1096.22       1255.24        45.02 o
  11   5   9        451.87        511.08        34.20 o
  13   5   9         62.85         76.31        23.83 o
  15   5   9        399.14        410.57        36.62 o
  17   5   9        400.43        358.17        57.24 o
  19   5   9         47.01        121.30        39.33 o
  21   5   9        519.86        615.40        71.94 o
  23   5   9        252.53        220.32        62.63 o
 -30   6   9        588.77        654.62        57.43 o
 -28   6   9         61.96         64.10        36.14 o
 -26   6   9        340.41        363.40        46.05 o
 -24   6   9        163.14        184.94        37.72 o
 -22   6   9         41.65         18.14        24.16 o
 -20   6   9        565.23        623.03        38.67 o
 -18   6   9         26.13         32.70        21.35 o
 -16   6   9       1708.36       1709.75        56.90 o
 -14   6   9        986.11        950.73        36.41 o
 -12   6   9       4999.27       5010.59        71.90 o
 -10   6   9         35.88         37.04        14.71 o
  -8   6   9        778.55        722.73        52.80 o
  -6   6   9       9914.87       9664.69       121.25 o
  -4   6   9      24962.83      25564.02       254.44 o
  -2   6   9        155.86        152.77        20.47 o
   0   6   9      14215.72      14522.00       140.84 o
   2   6   9        390.74        381.34        23.03 o
   4   6   9       4921.66       5073.46        97.95 o
   6   6   9       3142.91       3299.31        57.65 o
   8   6   9       2138.68       2022.47        62.93 o
  10   6   9       2230.93       2128.88        56.84 o
  12   6   9        252.21        202.03        28.50 o
  14   6   9       2655.82       2720.81        69.06 o
  16   6   9       4955.83       5085.40        99.67 o
  18   6   9        145.51        128.53        39.33 o
  20   6   9         73.03         28.02        40.88 o
  22   6   9          7.61        -36.87        36.87 o
 -29   7   9        470.95        483.21        53.95 o
 -27   7   9         14.62         11.63        32.51 o
 -25   7   9       1038.31       1101.08        56.70 o
 -23   7   9       2440.59       2731.34        73.82 o
 -21   7   9        451.38        434.11        50.98 o
 -19   7   9        685.64        726.23        42.70 o
 -17   7   9        111.69         95.41        26.58 o
 -15   7   9      12103.58      11912.14       132.53 o
 -13   7   9      16144.80      15562.01       158.17 o
 -11   7   9         23.53         38.56        18.53 o
  -9   7   9       3559.67       3498.26        67.50 o
  -7   7   9        803.45        784.51        36.16 o
  -5   7   9      10316.13      10315.77       138.01 o
  -3   7   9      29119.32      29177.82       288.41 o
  -1   7   9       7186.34       7431.85       103.59 o
   1   7   9       2415.47       2382.79        55.51 o
   3   7   9       4756.02       4653.12        67.81 o
   5   7   9        276.96        277.52        22.41 o
   7   7   9       1481.32       1470.15        47.22 o
   9   7   9        595.35        365.39       220.04 o
  11   7   9        727.13        717.03        40.63 o
  13   7   9        935.76       1001.57        63.89 o
  15   7   9        700.56        730.53        46.18 o
  17   7   9       1004.95       1060.50        67.18 o
  19   7   9        344.12        387.43        48.84 o
  21   7   9         90.48        125.57        42.38 o
 -28   8   9        600.06        637.41        57.87 o
 -26   8   9        434.36        431.50        54.10 o
 -24   8   9        837.92       1013.42        55.11 o
 -22   8   9       4741.66       4729.71       107.51 o
 -20   8   9       2577.80       2467.22        68.50 o
 -18   8   9        757.20        808.86        44.44 o
 -16   8   9       5149.16       5187.25        91.71 o
 -14   8   9         15.83         40.36        19.95 o
 -12   8   9       4517.68       4364.54        89.55 o
 -10   8   9       2867.12       2868.08        90.62 o
  -8   8   9       1196.22       1162.21        44.74 o
  -6   8   9       3589.52       3702.58        72.29 o
  -4   8   9       4187.40       4214.54       113.33 o
  -2   8   9        447.12        420.82        29.90 o
   0   8   9       2702.43       2820.91        60.85 o
   2   8   9        922.25        894.20        49.44 o
   4   8   9       7446.31       7450.20       108.84 o
   6   8   9      13033.08      12195.47       149.81 o
   8   8   9         93.69         82.11        22.60 o
  10   8   9       1274.40       1181.12        62.04 o
  12   8   9         19.24         24.09        23.83 o
  14   8   9       2947.77       3159.55        79.11 o
  16   8   9       4534.92       4803.19       167.90 o
  18   8   9          2.64         29.07        35.11 o
  20   8   9        254.48        277.81        48.21 o
 -27   9   9         59.00        103.42        50.26 o
 -25   9   9        409.30        557.63        46.96 o
 -23   9   9       1031.58        964.46        54.85 o
 -21   9   9         25.68         12.99        41.14 o
 -19   9   9        264.49        224.02        35.17 o
 -17   9   9        251.72        201.84        37.73 o
 -15   9   9       3033.44       3167.18        83.54 o
 -13   9   9      10624.70      10990.72       145.69 o
 -11   9   9       1567.34       1571.56        50.50 o
  -9   9   9       2216.60       2311.93        59.27 o
  -7   9   9        135.19        130.79        23.55 o
  -5   9   9       7619.73       7170.52       107.95 o
  -3   9   9       2768.29       2886.00        64.49 o
  -1   9   9       4144.19       3996.75        76.30 o
   1   9   9       2862.12       2815.86        64.14 o
   3   9   9        504.78        484.94        34.05 o
   5   9   9        172.79        150.03        31.60 o
   7   9   9       4652.72       4619.68       107.61 o
   9   9   9       2226.71       2204.12        86.88 o
  11   9   9         21.98          5.16        21.77 o
  13   9   9        798.33        847.69        65.76 o
  15   9   9         94.81         98.83        32.39 o
  17   9   9        852.79        843.56        54.69 o
  19   9   9        461.07        459.88        52.41 o
 -26  10   9       1218.48       1014.60       126.02 o
 -24  10   9       1391.03       1373.85        74.32 o
 -22  10   9          1.35         19.59        31.60 o
 -20  10   9          0.73        -26.25        27.05 o
 -18  10   9        610.79        751.74        53.52 o
 -16  10   9        497.59        435.82        41.15 o
 -14  10   9          2.90         18.60        24.56 o
 -12  10   9        120.19        159.35        26.88 o
 -10  10   9        531.35        313.56       179.71 o
  -8  10   9        328.93        400.65        33.08 o
  -6  10   9       1801.82       1867.85        64.83 o
  -4  10   9         60.86         71.83        21.89 o
  -2  10   9       1256.61       1317.79        48.43 o
   0  10   9        486.99        530.73        36.35 o
   2  10   9         97.83        124.80        26.47 o
   4  10   9        823.05        830.20        43.84 o
   6  10   9       3589.43       3595.45       109.46 o
   8  10   9       1583.82       1486.76        65.57 o
  10  10   9          9.15          5.52        35.36 o
  12  10   9        261.62        224.72        40.40 o
  14  10   9        775.18        943.85        53.62 o
  16  10   9         79.85         75.99        32.14 o
  18  10   9        237.20        217.81        43.13 o
 -25  11   9        521.61        581.62       106.63 o
 -23  11   9         15.89          2.58        32.19 o
 -21  11   9         99.97         74.11        35.05 o
 -19  11   9       2413.29       2451.05        85.77 o
 -17  11   9       2562.76       2577.32        84.34 o
 -15  11   9          8.00        -18.02        25.75 o
 -13  11   9         68.61         43.97        27.86 o
 -11  11   9       2817.01       2845.48       131.28 o
  -9  11   9       1444.46       1406.62        53.66 o
  -7  11   9       4816.62       5062.61        94.31 o
  -5  11   9       1749.23       1563.29        54.53 o
  -3  11   9       1443.32       1520.88        54.56 o
  -1  11   9        323.01        313.18        34.98 o
   1  11   9       1282.34       1320.06        55.01 o
   3  11   9       1673.87       1675.50        56.23 o
   5  11   9         32.21         -4.88        27.48 o
   7  11   9         93.85        118.95        33.73 o
   9  11   9          7.13        -13.61        30.21 o
  11  11   9          7.17         24.71        35.10 o
  13  11   9        546.91        469.28        52.30 o
  15  11   9         71.46         23.06        36.83 o
  17  11   9       1461.63       1379.72       148.64 o
 -22  12   9         85.82         58.00        74.32 o
 -20  12   9       1017.09       1005.41        65.06 o
 -18  12   9        449.10        543.10        50.21 o
 -16  12   9       2671.17       2778.90       129.49 o
 -14  12   9          9.33          8.96        29.11 o
 -12  12   9       1898.75       1837.81       111.48 o
 -10  12   9        503.23        533.29        46.15 o
  -8  12   9         38.44         49.01        24.38 o
  -6  12   9       1536.99       1686.15        58.87 o
  -4  12   9       2187.99       2318.38        74.62 o
  -2  12   9       1710.42       1874.95        60.33 o
   0  12   9      10374.65      10524.67       208.47 o
   2  12   9       1556.79       1518.02        59.68 o
   4  12   9        991.73        988.09        58.48 o
   6  12   9        270.62        284.82        40.07 o
   8  12   9        367.24        353.73        45.58 o
  10  12   9        991.00        986.83        65.81 o
  12  12   9       1908.15       1842.48       119.41 o
  14  12   9         14.39        -24.05        48.77 o
 -19  13   9       3079.27       3207.31       101.36 o
 -17  13   9       1552.02       1485.98        76.50 o
 -15  13   9       2152.08       2143.85        80.93 o
 -13  13   9        767.65        706.65        54.58 o
 -11  13   9        754.11        694.31        53.32 o
  -9  13   9        419.60        390.29        53.63 o
  -7  13   9        965.40       1073.81        54.20 o
  -5  13   9        377.28        314.63        35.39 o
  -3  13   9       1889.18       2031.77        64.93 o
  -1  13   9        292.74        384.53        38.24 o
   1  13   9       3774.06       3940.03        88.81 o
   3  13   9       3773.82       3737.81       100.47 o
   5  13   9         47.16         92.88        34.17 o
   7  13   9        337.08        280.64        43.68 o
   9  13   9        644.60        771.07        72.15 o
  11  13   9         45.01         73.38        69.47 o
 -16  14   9       3070.14       3430.61       133.36 o
 -14  14   9         32.45         -2.34        32.53 o
 -12  14   9       1675.06       1592.36        78.74 o
 -10  14   9        610.68        501.02        49.12 o
  -8  14   9          6.92         -1.85        27.23 o
  -6  14   9          8.26          4.15        27.11 o
  -4  14   9         46.05         89.58        29.87 o
  -2  14   9        635.95        687.27        50.37 o
   0  14   9       1543.03       1600.34        65.79 o
   2  14   9         68.62        105.21        39.94 o
   4  14   9         11.44         70.20        36.07 o
   6  14   9        218.27        250.73        56.05 o
   8  14   9        138.28         87.58        54.69 o
 -13  15   9         82.56         99.93        46.80 o
 -11  15   9        247.21        260.31        46.15 o
  -9  15   9        260.14        271.97        44.92 o
  -7  15   9        230.93        237.26        38.34 o
  -5  15   9        377.52        363.92        41.00 o
  -3  15   9         39.00         55.70        31.44 o
  -1  15   9         18.04        -14.90        28.51 o
   1  15   9        502.96        538.54       110.94 o
   3  15   9        370.48        460.76        68.32 o
  -8  16   9         22.59         -9.69        61.39 o
  -6  16   9         85.60        164.43        50.46 o
  -4  16   9         81.21         58.05        37.51 o
 -32   0  10        537.33        516.99        93.70 o
 -30   0  10       1397.50       1308.64       129.25 o
 -28   0  10       3950.92       3690.03       184.18 o
 -26   0  10       2126.25       2294.15       135.71 o
 -24   0  10        103.66        111.53        34.05 o
 -22   0  10         30.32        -24.82        24.82 o
 -20   0  10        186.93        223.69        28.04 o
 -18   0  10      13025.55      12596.17       168.14 o
 -16   0  10        542.45        618.56        34.56 o
 -14   0  10       6019.53       5885.08        93.62 o
 -12   0  10       5641.04       5936.27        90.59 o
 -10   0  10        760.60        948.15        52.98 o
  -8   0  10      22281.54      23373.95       344.11 o
  -6   0  10      27406.32      27871.36       296.79 o
  -4   0  10       2917.37       3027.96        53.99 o
  -2   0  10      18482.33      17611.79       247.93 o
   0   0  10      22968.79      23518.49       256.62 o
   2   0  10      14275.08      13626.93       164.51 o
   4   0  10      12428.79      13336.98       165.40 o
   6   0  10        237.47        214.74        26.45 o
   8   0  10         69.72         97.19        25.07 o
  10   0  10       1955.45       2165.47        61.84 o
  12   0  10       7438.89       7084.60       150.75 o
  14   0  10       3507.72       3292.29       104.80 o
  16   0  10        980.26       1120.74        76.31 o
  18   0  10       4863.16       4872.65       193.87 o
  20   0  10       4384.47       4303.96       187.41 o
  22   0  10        595.03        675.32        96.94 o
 -31   1  10        959.84        980.63        85.66 o
 -29   1  10        116.79        105.61        58.16 o
 -27   1  10        250.24        225.76        38.50 o
 -25   1  10        986.29       1077.85        57.00 o
 -23   1  10        507.67        452.78        38.99 o
 -21   1  10       1245.67       1147.68        38.25 o
 -19   1  10       8828.42       8598.89        92.21 o
 -17   1  10         36.45         43.03        13.04 o
 -15   1  10       8242.99       7931.36        82.06 o
 -13   1  10        790.66        891.48        25.09 o
 -11   1  10      16210.39      15800.80       132.02 o
  -9   1  10      18822.34      18882.38       209.04 o
  -7   1  10       7611.42       7246.88        76.52 o
  -5   1  10        259.26        224.11        16.14 o
  -3   1  10       2616.24       2237.28        32.17 o
  -1   1  10      12214.34      12387.99       105.84 o
   1   1  10      51771.77      51701.15       396.46 o
   3   1  10       1864.80       1696.33        44.31 o
   5   1  10       2269.70       2150.61        38.91 o
   7   1  10       1402.80       1466.99        35.19 o
   9   1  10        160.64        159.94        18.81 o
  11   1  10       1274.68       1356.15        42.33 o
  13   1  10      11396.38      11784.12       151.80 o
  15   1  10        133.61        123.28        32.09 o
  17   1  10       2424.34       2397.55       132.48 o
  19   1  10         84.87         87.55        75.33 o
  21   1  10       1080.10       1082.01       101.78 o
  23   1  10       1005.71        965.48        79.87 o
 -32   2  10        428.18        471.76        93.70 o
 -30   2  10       2470.59       2779.95       127.45 o
 -28   2  10       1494.76       1324.96        77.64 o
 -26   2  10       1722.32       1659.91        91.61 o
 -24   2  10       2069.92       1968.39        67.33 o
 -22   2  10         47.47         40.06        21.27 o
 -20   2  10       1535.73       1530.50        46.99 o
 -18   2  10       8110.36       7677.83       105.89 o
 -16   2  10       6697.08       6746.25        74.68 o
 -14   2  10       1190.65       1213.16        28.73 o
 -12   2  10       2167.47       2011.27        33.87 o
 -10   2  10         55.62         59.82        11.20 o
  -8   2  10          5.34         44.40        12.40 o
  -6   2  10        326.74        323.63        14.78 o
  -4   2  10       2752.17       2849.56        36.55 o
  -2   2  10       1659.57       1605.11        26.41 o
   0   2  10       3422.78       3525.81        51.18 o
   2   2  10       3101.15       3075.24        47.06 o
   4   2  10       5164.80       5125.24        60.30 o
   6   2  10       2798.63       2797.64        50.37 o
   8   2  10       3828.30       3653.04        68.19 o
  10   2  10       5265.88       5105.01       119.94 o
  12   2  10       1584.98       1449.44        49.70 o
  14   2  10        172.23        173.97        32.92 o
  16   2  10         41.58         12.92        29.44 o
  18   2  10       2619.23       2716.77        97.33 o
  20   2  10       1148.18       1156.99        82.30 o
  22   2  10         81.07         81.01        41.57 o
 -31   3  10        180.65        206.05        41.56 o
 -29   3  10        342.04        244.04        51.39 o
 -27   3  10         67.37         54.64        34.96 o
 -25   3  10        134.40        134.38        33.25 o
 -23   3  10        886.78        928.20        45.70 o
 -21   3  10        812.19        809.88        40.97 o
 -19   3  10         55.81         39.85        21.92 o
 -17   3  10         46.88         26.19        21.61 o
 -15   3  10        743.06        853.18        33.49 o
 -13   3  10       5790.29       5688.23        73.81 o
 -11   3  10       1098.54       1023.83        30.11 o
  -9   3  10       2297.21       2431.46        34.83 o
  -7   3  10       2797.02       2761.32        36.40 o
  -5   3  10       7666.26       7658.23        72.01 o
  -3   3  10       4838.44       4756.85        60.50 o
  -1   3  10       4410.21       4639.68        60.71 o
   1   3  10       3125.28       3057.39        49.23 o
   3   3  10       2187.34       2202.04        70.92 o
   5   3  10       5460.00       5470.80        73.75 o
   7   3  10       2750.55       2654.49        51.84 o
   9   3  10       1981.47       2059.25        53.48 o
  11   3  10         96.88         86.44        24.15 o
  13   3  10          4.31        -19.92        19.92 o
  15   3  10       1148.14       1303.72       106.99 o
  17   3  10       1142.82       1044.90        62.04 o
  19   3  10        383.14        460.48        97.11 o
  21   3  10          4.88         -0.96        38.26 o
  23   3  10        273.23        261.53        62.06 o
 -32   4  10        608.19        730.25        93.70 o
 -30   4  10          5.64         15.01        33.58 o
 -28   4  10        757.70        759.55        56.54 o
 -26   4  10          4.39        -18.16        30.82 o
 -24   4  10       2737.36       2718.69        70.53 o
 -22   4  10       4517.05       4236.50       544.45 o
 -20   4  10         40.33         68.48        21.85 o
 -18   4  10       1473.71       1381.98        44.91 o
 -16   4  10        787.48        807.57        33.55 o
 -14   4  10       1683.75       1606.40        42.38 o
 -12   4  10      11310.17      11030.95       128.35 o
 -10   4  10      11092.75      11066.34       113.85 o
  -8   4  10       1479.79       1364.55        34.15 o
  -6   4  10      10496.58      10270.63        91.01 o
  -4   4  10          3.05         12.48        11.05 o
  -2   4  10      14418.74      14006.51       134.52 o
   0   4  10       7384.77       7035.34       110.08 o
   2   4  10        318.05        333.28        21.29 o
   4   4  10       3877.85       3717.58        59.11 o
   6   4  10         81.20         84.56        18.30 o
   8   4  10       3287.79       3447.44        60.21 o
  10   4  10       3220.57       3042.06        66.34 o
  12   4  10        792.06        885.25        43.60 o
  14   4  10       4674.15       4814.82        91.60 o
  16   4  10        551.68        616.43        51.01 o
  18   4  10        262.00        187.43        39.33 o
  20   4  10       1181.96       1186.09        71.75 o
  22   4  10         51.87         30.50        39.14 o
 -31   5  10       1125.02       1423.02        92.93 o
 -29   5  10        261.70        213.98        53.14 o
 -27   5  10          7.72         75.27        38.30 o
 -25   5  10       1549.66       1550.16        69.73 o
 -23   5  10       1488.67       1555.96        65.88 o
 -21   5  10       1171.94       1131.31        49.09 o
 -19   5  10       1061.84       1134.83        47.13 o
 -17   5  10       4678.40       4838.51        74.55 o
 -15   5  10       8934.00       9269.15       109.16 o
 -13   5  10       1377.13       1382.75        43.64 o
 -11   5  10       2544.60       2528.17        48.00 o
  -9   5  10      16316.59      16642.76       157.24 o
  -7   5  10       1655.25       1824.87        47.19 o
  -5   5  10      28195.58      28117.87       275.75 o
  -3   5  10      13683.50      13546.90       132.56 o
  -1   5  10        368.94        463.22        30.49 o
   1   5  10      13768.37      13626.53       135.72 o
   3   5  10       4142.71       4333.75        65.34 o
   5   5  10       3316.85       3502.48        59.35 o
   7   5  10       2596.03       2773.24        60.85 o
   9   5  10        114.80         61.08        22.10 o
  11   5  10       1666.50       1816.46        62.03 o
  13   5  10       1771.57       1754.92        83.02 o
  15   5  10       1056.97       1145.06        54.04 o
  17   5  10       3620.33       3656.16       196.12 o
  19   5  10        908.41       1013.54        68.41 o
  21   5  10        832.03        753.35        63.57 o
 -30   6  10          9.45         30.53        54.93 o
 -28   6  10         13.90         40.51        33.67 o
 -26   6  10         42.72         43.52        31.68 o
 -24   6  10        754.40        758.42        46.34 o
 -22   6  10       4782.13       4719.17        93.04 o
 -20   6  10        983.30       1061.38        51.30 o
 -18   6  10       3487.58       3587.03        73.67 o
 -16   6  10         78.61         80.41        21.29 o
 -14   6  10      10208.92      10105.42       115.76 o
 -12   6  10      11447.10      11215.62       122.82 o
 -10   6  10        413.34        377.39        31.06 o
  -8   6  10       3463.08       3065.93        61.95 o
  -6   6  10       2677.85       2670.58        57.81 o
  -4   6  10         16.61         32.47        18.17 o
  -2   6  10       8443.53       8392.44       111.50 o
   0   6  10       4606.69       4535.68        64.75 o
   2   6  10       5524.24       5745.30       117.31 o
   4   6  10       5734.75       5837.20        79.06 o
   6   6  10        386.81        430.78        27.31 o
   8   6  10        318.97        321.32        37.66 o
  10   6  10        118.05        203.35        27.69 o
  12   6  10        422.97        378.08        44.78 o
  14   6  10       3212.98       3269.80        78.31 o
  16   6  10       3210.96       3044.71        91.66 o
  18   6  10          2.58        -23.95        33.52 o
  20   6  10        317.43        316.15        49.06 o
 -29   7  10         11.39         -3.38        44.90 o
 -27   7  10        150.62        127.20        38.12 o
 -25   7  10        395.62        351.03        39.09 o
 -23   7  10         71.53        109.17        29.01 o
 -21   7  10       2009.99       1996.45        61.10 o
 -19   7  10        852.26        987.16        51.30 o
 -17   7  10       1752.30       1715.74        52.26 o
 -15   7  10       3161.29       3214.51        69.35 o
 -13   7  10         18.20         12.54        19.76 o
 -11   7  10        569.29        478.50        36.30 o
  -9   7  10       4684.86       4899.53        83.74 o
  -7   7  10        899.01        857.64        38.94 o
  -5   7  10        733.00        777.04        41.97 o
  -3   7  10       7833.00       7687.49       107.96 o
  -1   7  10       2253.57       2206.42        54.92 o
   1   7  10       1258.79       1288.87        44.15 o
   3   7  10       1847.41       1763.65        51.32 o
   5   7  10      11273.08      10705.65       121.33 o
   7   7  10       2506.73       2452.88        59.90 o
   9   7  10       1861.24       1467.14       454.63 o
  11   7  10        309.77        303.19        33.08 o
  13   7  10        516.06        468.42        39.14 o
  15   7  10        224.04        224.37        35.47 o
  17   7  10       1009.86        972.15        64.37 o
  19   7  10        101.25         64.68        50.28 o
  21   7  10          3.26         58.16        67.86 o
 -28   8  10        564.04        560.97       122.79 o
 -26   8  10          7.36        -28.16        28.16 o
 -24   8  10        123.01        126.02        31.04 o
 -22   8  10        121.30        167.44        34.51 o
 -20   8  10        219.52        200.60        34.42 o
 -18   8  10          4.59         -3.23        23.58 o
 -16   8  10        148.37         95.30        27.03 o
 -14   8  10        410.01        455.30        44.31 o
 -12   8  10        830.88        823.10        41.23 o
 -10   8  10       1556.42       1472.57        47.61 o
  -8   8  10       3729.26       3664.38        73.74 o
  -6   8  10       1625.58       1615.02        48.41 o
  -4   8  10       3823.75       3868.48        74.76 o
  -2   8  10         86.08         74.35        20.75 o
   0   8  10          0.95         -7.29        18.72 o
   2   8  10       2640.16       2622.94        61.26 o
   4   8  10        180.37        180.24        37.31 o
   6   8  10        219.12        194.56        26.12 o
   8   8  10        586.49        611.39        38.16 o
  10   8  10        462.09        459.91        36.13 o
  12   8  10        235.43        260.40        34.21 o
  14   8  10          5.01          9.52        41.04 o
  16   8  10         13.45         22.26        31.01 o
  18   8  10        114.86        164.53        42.38 o
  20   8  10        190.22        113.09        47.98 o
 -25   9  10       2114.10       2183.01        84.07 o
 -23   9  10       1009.22       1039.30        91.12 o
 -21   9  10       3059.60       2954.13       101.48 o
 -19   9  10        268.28        205.47        35.17 o
 -17   9  10         68.99         30.12        26.85 o
 -15   9  10       1330.19       1305.19        59.17 o
 -13   9  10       1596.98       1677.34        54.56 o
 -11   9  10         10.35          7.76        15.77 o
  -9   9  10       4107.79       3796.40        83.48 o
  -7   9  10        157.09        175.85        25.13 o
  -5   9  10       3969.14       3819.12        76.88 o
  -3   9  10       2234.90       2262.59        66.01 o
  -1   9  10       1759.44       1773.17        52.86 o
   1   9  10         22.98        -19.04        19.04 o
   3   9  10        841.36        896.43        44.23 o
   5   9  10       1804.31       1688.85        64.44 o
   7   9  10       4078.97       4046.16        97.17 o
   9   9  10          3.51          6.10        29.47 o
  11   9  10       3649.12       3674.34        83.22 o
  13   9  10         78.62         68.48        29.87 o
  15   9  10       1217.68       1261.52        61.74 o
  17   9  10        227.70        193.91        37.71 o
  19   9  10        173.42        182.49        84.01 o
 -26  10  10        159.91         90.47        74.32 o
 -24  10  10       1830.07       1634.43        96.59 o
 -22  10  10       1955.54       1977.36        78.90 o
 -20  10  10         10.79         -1.73        30.11 o
 -18  10  10       1489.75       1433.91        96.90 o
 -16  10  10        667.20        718.55        49.92 o
 -14  10  10        326.95        308.84        36.47 o
 -12  10  10       6421.07       6664.90       174.92 o
 -10  10  10       1137.73       1073.55        49.86 o
  -8  10  10       8345.83       8243.72       124.81 o
  -6  10  10       7678.71       7771.41       118.84 o
  -4  10  10          0.81         -2.69        21.35 o
  -2  10  10       1678.03       1668.38        53.24 o
   0  10  10       1963.38       1980.75        72.29 o
   2  10  10          9.02         32.51        22.27 o
   4  10  10       3493.21       3306.12        86.23 o
   6  10  10        802.91        850.45        55.21 o
   8  10  10       1460.86       1469.74        70.69 o
  10  10  10        779.23        792.89        56.31 o
  12  10  10       1145.88       1144.72        67.85 o
  14  10  10       3213.89       3332.86       102.93 o
  16  10  10        159.07        171.41        57.85 o
  18  10  10         87.09        168.90        49.65 o
 -23  11  10        112.93        113.47        38.89 o
 -21  11  10       1608.24       1497.03        76.85 o
 -19  11  10        247.64        276.70        41.15 o
 -17  11  10        420.90        542.06        59.59 o
 -15  11  10       1320.23       1330.29        96.50 o
 -13  11  10       1387.06       1388.90        86.01 o
 -11  11  10       1087.88       1192.50        95.16 o
  -9  11  10       4109.27       4223.14        87.96 o
  -7  11  10          4.79        -23.24        27.98 o
  -5  11  10       5080.55       5064.77        95.44 o
  -3  11  10       1848.43       1765.70        56.98 o
  -1  11  10         27.08          7.65        23.32 o
   1  11  10       2123.73       2158.52        63.03 o
   3  11  10       2002.72       1898.94        69.49 o
   5  11  10        543.02        431.02        43.26 o
   7  11  10       2398.52       2484.82        82.56 o
   9  11  10         27.57        -16.01        32.78 o
  11  11  10       1176.88       1144.97        69.65 o
  13  11  10        277.52        321.69        48.69 o
  15  11  10        294.29        273.68        55.94 o
 -20  12  10        488.37        315.50        45.34 o
 -18  12  10        873.83        931.14        63.08 o
 -16  12  10         12.40          8.42        31.02 o
 -14  12  10        101.59        110.10        95.32 o
 -12  12  10        103.97         19.43        28.33 o
 -10  12  10        474.33        499.81        40.79 o
  -8  12  10         13.56         17.71        24.12 o
  -6  12  10          3.32         42.32        26.54 o
  -4  12  10        288.32        278.38        33.04 o
  -2  12  10        601.41        572.87        41.49 o
   0  12  10        190.64        255.17        34.37 o
   2  12  10          5.19         23.42        29.94 o
   4  12  10        231.69        262.32        64.12 o
   6  12  10         11.60        -28.43        28.43 o
   8  12  10        418.92        452.43        49.12 o
  10  12  10        314.75        282.96        45.44 o
  12  12  10          8.26         24.21        38.37 o
  14  12  10         43.87        138.94        67.86 o
 -19  13  10        229.39        158.33        71.09 o
 -17  13  10        428.86        312.15        46.16 o
 -15  13  10        101.60         82.67        34.70 o
 -13  13  10         26.10        -13.18        31.16 o
 -11  13  10        758.29        722.81        54.90 o
  -9  13  10        934.19        901.81        52.19 o
  -7  13  10        235.90        189.60        32.97 o
  -5  13  10         52.36         89.53        29.72 o
  -3  13  10         40.69         52.07        27.30 o
  -1  13  10        366.93        395.89        42.44 o
   1  13  10        975.43        902.71        59.62 o
   3  13  10        942.71        848.60        59.42 o
   5  13  10         30.75         -2.18        32.78 o
   7  13  10         28.68         -3.35        34.04 o
   9  13  10         26.16        120.74        46.46 o
 -16  14  10       1195.69       1177.00       103.40 o
 -14  14  10         75.30         56.33        36.30 o
 -12  14  10        107.07         88.53        53.62 o
 -10  14  10          3.14        -12.63        32.09 o
  -8  14  10       1198.63       1256.73        61.56 o
  -6  14  10        783.90        720.61        50.11 o
  -4  14  10         12.05         35.85        29.01 o
  -2  14  10        100.08         98.86        30.98 o
   0  14  10        361.05        361.80        46.59 o
   2  14  10         57.98         66.19        36.44 o
   4  14  10       1243.76       1313.67        74.45 o
   6  14  10        139.76        177.72        42.74 o
 -11  15  10        854.59        966.49        77.68 o
  -9  15  10       2020.86       2145.57        88.36 o
  -7  15  10         13.82          4.07        29.08 o
  -5  15  10        723.42        725.64        51.21 o
  -3  15  10         15.01         -2.13        29.33 o
  -1  15  10        335.77        267.46        44.53 o
   1  15  10        660.91        679.74        58.55 o
   3  15  10       1078.30       1221.39       113.09 o
 -31   1  11       1155.85       1224.70       263.34 o
 -29   1  11         38.44         17.77        43.41 o
 -27   1  11        358.27        389.38        55.94 o
 -25   1  11         38.87         67.60        34.33 o
 -23   1  11        878.89        824.08        47.47 o
 -21   1  11        109.79        132.89        23.32 o
 -19   1  11         12.25         42.71        15.48 o
 -17   1  11        911.36        977.70        29.95 o
 -15   1  11         29.54         56.16        13.64 o
 -13   1  11       2598.90       2746.94        48.40 o
 -11   1  11       9117.99       9028.50        86.87 o
  -9   1  11        714.02        791.60        23.02 o
  -7   1  11       3244.97       3378.72        47.70 o
  -5   1  11       7626.38       7403.64        78.66 o
  -3   1  11        445.31        491.73        18.41 o
  -1   1  11       2008.59       2177.63        34.37 o
   1   1  11       4961.19       5202.06        59.20 o
   3   1  11       1848.10       1862.98        36.35 o
   5   1  11         68.42         59.06        15.65 o
   7   1  11       8174.91       7898.38        86.23 o
   9   1  11         59.24        108.34        20.17 o
  11   1  11       4338.65       4680.75        83.51 o
  13   1  11        176.25        148.17        52.44 o
  15   1  11       1103.42       1011.77        58.83 o
  17   1  11        196.53        237.98        40.14 o
  19   1  11          0.67        -18.11        37.65 o
  21   1  11        978.89        950.64        76.31 o
 -32   2  11         52.76        113.09        71.09 o
 -30   2  11        820.93        837.70        98.55 o
 -28   2  11        862.41        964.58       129.08 o
 -26   2  11        372.67        316.72        38.50 o
 -24   2  11       1161.81       1265.93        60.22 o
 -22   2  11         15.90          1.02        20.35 o
 -20   2  11       2824.01       2754.09        69.68 o
 -18   2  11       4529.95       4488.26        70.72 o
 -16   2  11       1615.68       1609.07        41.69 o
 -14   2  11       5651.81       5813.29       119.45 o
 -12   2  11      21769.47      22138.05       178.03 o
 -10   2  11       4350.60       4347.63        51.86 o
  -8   2  11      36937.79      36229.95       268.88 o
  -6   2  11        218.04        229.04        13.76 o
  -4   2  11       5136.53       4979.85        54.41 o
  -2   2  11       4334.27       4362.04        50.14 o
   0   2  11       1245.45       1178.68        31.22 o
   2   2  11       3706.75       3707.97        65.85 o
   4   2  11       2534.59       2479.23        48.12 o
   6   2  11         32.99          8.67        16.38 o
   8   2  11       8032.76       8228.57       100.48 o
  10   2  11       1299.01       1313.97        48.50 o
  12   2  11       5012.39       4766.71       101.13 o
  14   2  11       1714.81       1673.76       109.86 o
  16   2  11          7.86        -10.16        59.51 o
  18   2  11       1250.59       1314.97        71.04 o
  20   2  11       2686.89       2461.51       103.94 o
  22   2  11          4.62         85.59        46.80 o
 -31   3  11        617.85        731.75        80.32 o
 -29   3  11         10.46         39.74        34.69 o
 -27   3  11       4632.92       4751.34       112.38 o
 -25   3  11       1147.40       1225.05        63.57 o
 -23   3  11       1653.61       1753.46        55.48 o
 -21   3  11       1231.27       1210.52        53.62 o
 -19   3  11       1043.52       1107.27        39.91 o
 -17   3  11       1883.35       1839.26        45.43 o
 -15   3  11      15376.09      14740.22       210.08 o
 -13   3  11       4106.85       4140.78        62.45 o
 -11   3  11      21774.32      21144.21       215.76 o
  -9   3  11      11572.89      12023.50       120.47 o
  -7   3  11       8902.62       8600.51        80.82 o
  -5   3  11       6608.96       6208.07        73.74 o
  -3   3  11        141.05        170.52        16.06 o
  -1   3  11       8983.60       9391.83       100.64 o
   1   3  11       9285.29       9198.81       101.15 o
   3   3  11         17.28         42.89        16.09 o
   5   3  11       6247.32       6407.34        83.18 o
   7   3  11       1076.33       1154.67        38.88 o
   9   3  11       7433.66       7544.45       131.99 o
  11   3  11      10932.73      10694.30       141.33 o
  13   3  11        517.05        608.83        39.37 o
  15   3  11       1268.33       1353.41        67.28 o
  17   3  11        279.49        244.42        40.36 o
  19   3  11         10.77         -9.97        56.29 o
  21   3  11       1237.16       1331.11        77.80 o
 -32   4  11        236.47        168.02        67.86 o
 -30   4  11        191.47        248.09        43.70 o
 -28   4  11       3707.09       3596.22        99.89 o
 -26   4  11        276.13        273.71        66.04 o
 -24   4  11        954.07        999.46        49.93 o
 -22   4  11       1209.77       1038.47        47.64 o
 -20   4  11       4494.80       4409.65        81.99 o
 -18   4  11        387.09        421.66        27.86 o
 -16   4  11        489.85        514.55        30.94 o
 -14   4  11         11.03         15.80        15.44 o
 -12   4  11       3396.42       3335.83        55.69 o
 -10   4  11       9941.99       9568.59       103.79 o
  -8   4  11      17855.63      18079.24       192.99 o
  -6   4  11          6.62          0.96        16.32 o
  -4   4  11       4104.00       4455.75        60.92 o
  -2   4  11       1343.52       1244.04        33.31 o
   0   4  11        547.15        553.15        26.27 o
   2   4  11       3144.23       3323.44        55.31 o
   4   4  11      10634.10      10798.23       118.70 o
   6   4  11        828.79        884.58        35.69 o
   8   4  11       2824.79       2876.59        70.66 o
  10   4  11         19.17         22.67        33.58 o
  12   4  11       2913.43       3009.97        70.26 o
  14   4  11         65.93         93.61        30.95 o
  16   4  11        110.12         76.45        42.91 o
  18   4  11          6.60         13.17        33.58 o
  20   4  11        344.36        271.26        73.84 o
  22   4  11          0.33        -19.39        93.70 o
 -31   5  11        113.63        152.62        63.01 o
 -29   5  11         52.14         66.16        35.62 o
 -27   5  11        391.79        435.12        47.97 o
 -25   5  11        460.88        480.09        42.44 o
 -23   5  11        114.88         87.63        26.47 o
 -21   5  11       1416.41       1496.95        53.30 o
 -19   5  11       2094.21       2062.36        64.12 o
 -17   5  11         23.94         14.58        16.98 o
 -15   5  11         38.64         39.99        17.50 o
 -13   5  11         26.64         29.13        12.74 o
 -11   5  11          0.66        -13.36        22.09 o
  -9   5  11        787.73        817.30        38.12 o
  -7   5  11       1078.37       1209.18        40.80 o
  -5   5  11        103.82         60.91        21.45 o
  -3   5  11       2910.82       2782.27        58.93 o
  -1   5  11        324.70        333.05        21.94 o
   1   5  11       2350.36       2227.58        61.91 o
   3   5  11       8905.08       8574.56       100.98 o
   5   5  11       1079.81        961.23        37.09 o
   7   5  11        798.14        752.30        39.50 o
   9   5  11        766.24        821.78        50.84 o
  11   5  11       1531.31       1558.34        54.69 o
  13   5  11        156.05        214.37        31.92 o
  15   5  11       1397.66       1507.39        73.37 o
  17   5  11       1471.58       1385.60        73.48 o
  19   5  11          0.54        -33.05        33.05 o
  21   5  11        140.14        149.34        45.50 o
 -30   6  11        214.30        232.93        96.94 o
 -28   6  11          7.72        -26.52        30.64 o
 -26   6  11        118.60        145.16        36.71 o
 -24   6  11        493.18        460.94        39.68 o
 -22   6  11       2977.60       2977.55        74.08 o
 -20   6  11        362.19        387.16        35.45 o
 -18   6  11        246.45        218.08        27.53 o
 -16   6  11       2581.91       2478.74        68.14 o
 -14   6  11      12997.14      12401.80       155.14 o
 -12   6  11       8217.51       8099.86       114.30 o
 -10   6  11        105.89         74.46        20.27 o
  -8   6  11         19.74         17.69        18.24 o
  -6   6  11          2.92          6.88        17.73 o
  -4   6  11       4232.23       4314.22        76.64 o
  -2   6  11      16925.49      16805.74       188.01 o
   0   6  11       3847.61       3762.50        70.51 o
   2   6  11         57.25         92.90        18.14 o
   4   6  11       1721.73       1623.04        42.95 o
   6   6  11       1611.58       1589.40        43.71 o
   8   6  11       1357.52       1332.35        61.95 o
  10   6  11        854.05        797.04        43.48 o
  12   6  11        198.72        202.20        30.96 o
  14   6  11       2105.78       2389.60        97.47 o
  16   6  11          9.24         30.41        49.82 o
  18   6  11       1629.44       1801.72        85.22 o
  20   6  11          8.13         25.65        44.13 o
 -29   7  11          5.37         56.87        45.24 o
 -27   7  11         44.43         81.52        43.59 o
 -25   7  11          5.79         -8.97        28.66 o
 -23   7  11        658.41        737.40        64.56 o
 -21   7  11       4443.31       4498.12       130.93 o
 -19   7  11        886.49        901.52        54.78 o
 -17   7  11       3385.99       3485.22        86.52 o
 -15   7  11       4853.14       4829.23        96.08 o
 -13   7  11        602.06        556.61        35.56 o
 -11   7  11       9443.30       8751.32       123.26 o
  -9   7  11       1157.26       1096.09        44.44 o
  -7   7  11       3828.03       3928.02       113.01 o
  -5   7  11       6420.06       6755.45       102.24 o
  -3   7  11       3349.33       3401.01        69.24 o
  -1   7  11        259.28        247.39        26.90 o
   1   7  11       1150.57       1183.27        47.06 o
   3   7  11       3898.04       3898.63        75.70 o
   5   7  11       4145.03       4303.81        75.95 o
   7   7  11       1494.04       1407.06        88.61 o
   9   7  11         58.12         55.40        26.45 o
  11   7  11       1649.56       1616.28        56.83 o
  13   7  11         84.36        125.78        31.46 o
  15   7  11       2486.95       2512.59        74.52 o
  17   7  11       3832.84       4134.69       113.33 o
  19   7  11         39.62        -10.91        36.43 o
 -26   8  11       3220.20       3164.70        97.52 o
 -24   8  11       3550.63       3622.22       101.92 o
 -22   8  11        440.38        401.32        44.53 o
 -20   8  11        339.35        309.15        39.86 o
 -18   8  11       1071.50        968.88        55.28 o
 -16   8  11        418.16        389.32        37.76 o
 -14   8  11       7991.25       8048.13       120.89 o
 -12   8  11       5219.82       3319.96      1761.99 o
 -10   8  11        807.44        770.56        43.35 o
  -8   8  11        215.59        186.58        28.92 o
  -6   8  11        931.10        779.23        40.82 o
  -4   8  11         52.37         67.88        21.85 o
  -2   8  11      10751.93      10744.04       141.51 o
   0   8  11        230.73        238.97        27.82 o
   2   8  11       3813.84       3756.16        76.43 o
   4   8  11        345.11        357.36        32.73 o
   6   8  11       1969.54       1913.38        82.90 o
   8   8  11       6587.38       6410.07       122.94 o
  10   8  11        604.35        529.64        39.61 o
  12   8  11       3988.21       4031.31       100.74 o
  14   8  11       1477.82       1389.54        62.39 o
  16   8  11         77.27         51.66        31.46 o
  18   8  11        528.29        573.73        78.02 o
 -27   9  11        316.21        138.94        74.32 o
 -25   9  11         20.28         -7.48        33.29 o
 -23   9  11       1217.22       1260.13        74.63 o
 -21   9  11       1955.38       1988.96        89.52 o
 -19   9  11        765.27        819.60        55.28 o
 -17   9  11        134.39        149.98        31.02 o
 -15   9  11       1223.86       1175.53        59.55 o
 -13   9  11        271.83        249.55        35.93 o
 -11   9  11       4352.30       4538.18        93.74 o
  -9   9  11        429.83        457.76        35.03 o
  -7   9  11       1728.29       1734.55        54.33 o
  -5   9  11       3175.59       2835.40        67.28 o
  -3   9  11        509.38        521.82        37.19 o
  -1   9  11        556.25        606.54        39.14 o
   1   9  11        174.65        170.66        27.87 o
   3   9  11       1586.53       1471.43        53.60 o
   5   9  11       3245.76       3055.15        83.75 o
   7   9  11       1606.87       1750.21        68.88 o
   9   9  11          2.73         -4.01        37.16 o
  11   9  11         26.04         -7.90        33.16 o
  13   9  11       1334.28       1486.13        76.67 o
  15   9  11       1492.72       1567.65        68.54 o
  17   9  11        392.45        439.65        90.68 o
 -26  10  11        274.02        462.06        96.94 o
 -24  10  11        783.42        889.15        65.65 o
 -22  10  11         13.22         23.13        32.92 o
 -20  10  11        539.85        566.94        50.30 o
 -18  10  11        825.50        931.90        59.31 o
 -16  10  11        106.35         80.29        29.93 o
 -14  10  11       1553.27       1556.79       105.01 o
 -12  10  11       1540.36       1521.50        67.02 o
 -10  10  11         13.31         34.92        23.31 o
  -8  10  11        827.33        851.90        51.44 o
  -6  10  11       2744.44       2709.71        69.24 o
  -4  10  11       2712.80       2574.37        67.28 o
  -2  10  11        900.37        814.61        43.99 o
   0  10  11       1076.53       1118.78        50.94 o
   2  10  11        476.70        339.64        34.07 o
   4  10  11         88.87         35.98        29.94 o
   6  10  11          0.12         32.03        29.77 o
   8  10  11        555.61        627.83        51.45 o
  10  10  11        121.18        135.71        38.50 o
  12  10  11         73.27         76.50        38.60 o
  14  10  11          0.34         -5.41        37.37 o
  16  10  11         30.65         72.66        48.13 o
 -23  11  11        832.14        872.78        64.94 o
 -21  11  11        299.75        274.13        44.47 o
 -19  11  11        352.85        277.01        42.18 o
 -17  11  11       1841.36       1909.69        88.33 o
 -15  11  11        187.58        193.45        45.80 o
 -13  11  11       1150.47       1053.57        60.04 o
 -11  11  11        883.24        922.94        49.72 o
  -9  11  11        979.40       1085.76        52.25 o
  -7  11  11        192.65        186.06        29.86 o
  -5  11  11       1438.14       1415.68        55.38 o
  -3  11  11        528.33        478.69        38.52 o
  -1  11  11       3406.61       3249.21        79.35 o
   1  11  11       2117.69       2072.99        63.03 o
   3  11  11         65.97         82.76        34.57 o
   5  11  11        152.61        156.52        36.60 o
   7  11  11        276.94        311.70        43.26 o
   9  11  11        638.24        661.16       155.10 o
  11  11  11        981.57        910.68        79.85 o
  13  11  11        260.44        271.70        62.52 o
  15  11  11         15.90         38.77        64.62 o
 -20  12  11       2139.12       2418.11        89.59 o
 -18  12  11       5557.71       5521.47       128.83 o
 -16  12  11         30.31         42.10        53.31 o
 -14  12  11        706.92        643.31        53.71 o
 -12  12  11        162.06        209.60        38.98 o
 -10  12  11       3235.07       3418.83        83.58 o
  -8  12  11       4848.42       5025.15       100.53 o
  -6  12  11       3851.79       3819.31        87.80 o
  -4  12  11         82.61         33.00        25.18 o
  -2  12  11       1711.85       1705.49        62.58 o
   0  12  11        285.90        292.89        35.41 o
   2  12  11       5957.27       5960.04       127.84 o
   4  12  11       1105.53       1086.13        67.89 o
   6  12  11        249.86        221.54        42.58 o
   8  12  11        523.45        506.58        53.73 o
  10  12  11         63.33         47.39        39.86 o
  12  12  11        217.87        337.75       113.09 o
 -17  13  11       2196.69       2294.38       110.22 o
 -15  13  11       1559.46       1508.28        78.54 o
 -13  13  11        224.68        169.89        39.66 o
 -11  13  11        478.64        460.01        48.45 o
  -9  13  11        121.78        112.17        30.38 o
  -7  13  11        131.67        109.58        30.80 o
  -5  13  11        616.31        646.02        46.24 o
  -3  13  11        987.19       1045.32        55.75 o
  -1  13  11       2149.82       2351.82        73.55 o
   1  13  11       3438.99       3602.19       102.54 o
   3  13  11        237.54        246.11        42.57 o
   5  13  11       1171.98       1131.71       130.05 o
   7  13  11         50.09         55.79        37.02 o
   9  13  11       1056.27       1289.25       119.55 o
  11  13  11       2462.40       2607.58       151.87 o
 -14  14  11        223.90        259.47        46.43 o
 -12  14  11         10.21         13.48        34.58 o
 -10  14  11        527.34        452.64        48.66 o
  -8  14  11        572.95        614.50        47.50 o
  -6  14  11        413.63        424.85        42.62 o
  -4  14  11          4.56         -9.22        29.01 o
  -2  14  11        348.33        312.41        39.74 o
   0  14  11         82.18         52.15        35.18 o
   2  14  11       1287.24       1357.31        74.92 o
   4  14  11         36.95         37.92        47.42 o
   6  14  11        143.42         90.47        64.62 o
   8  14  11         10.90         -6.46        58.16 o
  -9  15  11        147.32        264.96        74.32 o
  -7  15  11         56.80         57.62        39.40 o
  -5  15  11          8.07        -21.62        35.91 o
  -3  15  11          0.04         -9.76        30.29 o
  -1  15  11        250.58        261.73        74.32 o
   1  15  11        135.34        190.64        67.86 o
   3  15  11          0.86         45.24        61.39 o
 -30   0  12         17.23        103.40        71.09 o
 -28   0  12       1224.11       1082.45       113.09 o
 -26   0  12       1014.14        882.12       100.17 o
 -24   0  12       3052.25       3224.74       151.87 o
 -22   0  12         17.26          6.80        33.07 o
 -20   0  12       4505.29       4605.95        90.62 o
 -18   0  12        351.20        278.76        33.37 o
 -16   0  12       6979.28       6821.78       108.72 o
 -14   0  12       2053.16       2310.22        77.55 o
 -12   0  12       6424.95       6373.46        99.47 o
 -10   0  12      16108.18      16001.63       191.88 o
  -8   0  12      13731.03      13556.36       166.99 o
  -6   0  12      11405.12      11804.14       148.43 o
  -4   0  12       5730.50       6048.91        91.11 o
  -2   0  12       4607.80       4571.97       227.00 o
   0   0  12      18157.08      18112.26       212.57 o
   2   0  12      41754.61      41818.54       440.79 o
   4   0  12      12701.18      12095.11       160.63 o
   6   0  12         34.08         52.63        32.53 o
   8   0  12        529.99        644.85        42.68 o
  10   0  12       5153.32       4951.91       123.38 o
  12   0  12      10728.56      10488.49       284.35 o
  14   0  12       5231.54       5279.79       193.87 o
  16   0  12        813.61        823.96        93.70 o
  18   0  12       1574.11       1473.43       126.02 o
  20   0  12       1576.15       1744.85       145.40 o
 -31   1  12        464.59        587.73        69.66 o
 -29   1  12       1150.16       1068.41        83.37 o
 -27   1  12        573.23        585.49        63.97 o
 -25   1  12        682.16        528.02        58.23 o
 -23   1  12         16.28         -3.43        21.87 o
 -21   1  12        233.78        252.97        25.68 o
 -19   1  12       3931.48       3826.86        71.58 o
 -17   1  12      27251.32      27528.06       240.24 o
 -15   1  12       6130.16       6015.06        79.96 o
 -13   1  12       7410.49       7373.02        77.66 o
 -11   1  12        219.55        215.49        17.97 o
  -9   1  12       2994.75       3193.71        46.24 o
  -7   1  12       9738.12       9866.30       100.95 o
  -5   1  12      22227.08      21625.75       172.12 o
  -3   1  12         52.06         57.47        11.97 o
  -1   1  12      10512.27      10383.56        96.08 o
   1   1  12        726.23        845.10        26.26 o
   3   1  12       3616.24       3861.49        60.79 o
   5   1  12         56.91         68.73        18.98 o
   7   1  12        243.71        251.20        23.35 o
   9   1  12       2650.89       2647.03        58.09 o
  11   1  12       2674.47       2780.34        66.21 o
  13   1  12         37.95         15.56        30.78 o
  15   1  12       1992.10       2098.06       190.64 o
  17   1  12        181.74        130.86        43.41 o
  19   1  12       2950.24       2928.86       113.08 o
  21   1  12       1158.49       1261.20        89.02 o
 -30   2  12         38.47         64.86        46.80 o
 -28   2  12         50.35        156.27        50.11 o
 -26   2  12         17.38         28.05        44.42 o
 -24   2  12        328.24        308.96        37.02 o
 -22   2  12        172.29        166.81        26.81 o
 -20   2  12       5969.91       5967.36        86.66 o
 -18   2  12       4858.97       4709.61        72.78 o
 -16   2  12        414.66        378.26        26.62 o
 -14   2  12        972.76       1068.71        34.73 o
 -12   2  12       2368.04       2314.16        73.81 o
 -10   2  12       2587.29       2833.52        45.31 o
  -8   2  12       1969.33       1904.84        33.32 o
  -6   2  12       2125.78       2208.92        44.61 o
  -4   2  12        211.68        184.22        17.08 o
  -2   2  12        481.52        536.26        25.19 o
   0   2  12       5497.99       5424.31        71.47 o
   2   2  12        194.56        282.29        25.98 o
   4   2  12       1288.46       1307.28        38.53 o
   6   2  12          1.39          7.88        17.07 o
   8   2  12       1416.21       1548.77        43.74 o
  10   2  12        151.63        154.98        26.01 o
  12   2  12       1146.71       1063.56        57.66 o
  14   2  12       1698.86       1631.58        69.82 o
  16   2  12         14.51          0.22        29.77 o
  18   2  12        280.49        254.15        75.93 o
  20   2  12         67.16          8.08        43.41 o
 -31   3  12         14.35         20.13        44.51 o
 -29   3  12        262.66        255.12        42.74 o
 -27   3  12        491.55        457.28        46.34 o
 -25   3  12        209.01        232.28        35.35 o
 -23   3  12       1817.05       1761.71        55.85 o
 -21   3  12       1685.03       1850.72        55.75 o
 -19   3  12        191.88        199.65        23.90 o
 -17   3  12         16.81         15.92        16.85 o
 -15   3  12        326.09        311.85        25.29 o
 -13   3  12        914.91        961.18        38.95 o
 -11   3  12       8211.94       7994.22        92.81 o
  -9   3  12       2170.38       2210.38        41.98 o
  -7   3  12       1426.46       1426.21        44.79 o
  -5   3  12        838.50        845.26        29.20 o
  -3   3  12        492.42        495.44        24.09 o
  -1   3  12       3344.16       3515.24        55.45 o
   1   3  12       1270.83       1233.09        35.68 o
   3   3  12        186.40        192.24        21.48 o
   5   3  12       4001.06       4151.87        66.62 o
   7   3  12        213.12        191.20        26.15 o
   9   3  12        819.83        870.18        61.16 o
  11   3  12         84.76         72.28        25.18 o
  13   3  12       1107.26       1084.59        60.70 o
  15   3  12       1949.27       1811.86        75.76 o
  17   3  12       1434.56       1478.41        77.33 o
  19   3  12          4.30        -37.24        37.24 o
 -32   4  12        535.01        510.53        87.24 o
 -30   4  12        917.03        866.22        61.39 o
 -28   4  12        260.42        303.96        51.74 o
 -26   4  12        750.28        666.27        52.03 o
 -24   4  12       1139.19       1232.38        65.95 o
 -22   4  12        223.06        201.58        28.74 o
 -20   4  12       4888.14       5005.70        89.33 o
 -18   4  12       1726.54       1737.68        46.39 o
 -16   4  12       3423.43       3413.01        60.85 o
 -14   4  12      21484.92      20734.56       220.68 o
 -12   4  12       2863.28       2777.77        50.64 o
 -10   4  12       1726.14       1673.11        48.10 o
  -8   4  12         81.53         58.08        18.97 o
  -6   4  12       3388.14       3384.11        65.21 o
  -4   4  12      14027.36      14227.96       140.04 o
  -2   4  12       3601.33       3690.23        58.02 o
   0   4  12        373.97        356.67        28.31 o
   2   4  12       2410.49       2265.96        47.67 o
   4   4  12       4148.00       3937.95        64.92 o
   6   4  12      10594.40      10264.30       118.83 o
   8   4  12       5561.76       5922.14        97.05 o
  10   4  12         68.18         62.70        25.13 o
  12   4  12       1056.12       1050.98        50.21 o
  14   4  12        129.51         89.89        34.28 o
  16   4  12       1096.53        907.85        66.29 o
  18   4  12       1937.68       1814.69        82.91 o
  20   4  12         78.30         11.29        38.61 o
 -31   5  12        658.36        683.93        85.63 o
 -29   5  12        153.09        229.06        42.65 o
 -27   5  12        569.35        517.78        49.29 o
 -25   5  12        322.34        230.12        61.10 o
 -23   5  12       5662.82       5575.33       100.96 o
 -21   5  12       3212.33       3377.24        75.26 o
 -19   5  12        228.57        175.61        25.13 o
 -17   5  12       2983.03       3215.42        61.31 o
 -15   5  12        435.54        427.09        32.70 o
 -13   5  12      12118.70      11820.27       176.60 o
 -11   5  12       5943.23       5884.63        99.34 o
  -9   5  12         45.67         73.55        20.40 o
  -7   5  12       1728.57       1820.55        50.12 o
  -5   5  12       7182.29       7450.07       105.76 o
  -3   5  12       2755.44       2778.73        65.29 o
  -1   5  12      17081.48      16956.23       189.37 o
   1   5  12        949.00        880.15        37.68 o
   3   5  12       4414.42       4284.07        67.95 o
   5   5  12       3699.89       3777.98        65.76 o
   7   5  12         26.71          3.13        13.74 o
   9   5  12       3290.35       3400.63       124.00 o
  11   5  12        828.26        812.02        45.80 o
  13   5  12       1421.76       1405.02        58.28 o
  15   5  12       3844.92       3989.82       106.79 o
  17   5  12        254.40        187.89        43.00 o
  19   5  12        526.38        633.58        60.19 o
 -30   6  12        217.17        270.20        54.27 o
 -28   6  12          7.78         28.02        34.58 o
 -26   6  12        295.37        361.06        51.53 o
 -24   6  12        553.22        684.10        44.95 o
 -22   6  12        141.26         86.81        26.23 o
 -20   6  12       2339.51       2470.31        76.08 o
 -18   6  12        572.72        538.97        43.04 o
 -16   6  12       3642.26       3746.34        76.85 o
 -14   6  12       4539.45       3923.36       565.71 o
 -12   6  12        205.25        247.45        27.52 o
 -10   6  12       1036.44        915.49        51.77 o
  -8   6  12        865.36        768.37        38.36 o
  -6   6  12        204.17        151.58        23.22 o
  -4   6  12      14362.05      14498.70       170.73 o
  -2   6  12       7406.44       7433.47       108.21 o
   0   6  12       3433.19       3554.27        70.98 o
   2   6  12       2005.13       1984.48        54.76 o
   4   6  12        516.61        650.15        32.65 o
   6   6  12       2532.05       2651.18        63.95 o
   8   6  12       2587.94       2568.09       114.07 o
  10   6  12         24.20         27.92        24.46 o
  12   6  12        886.77        894.51        52.70 o
  14   6  12        639.54        721.24        48.62 o
  16   6  12        371.30        407.84        60.00 o
  18   6  12       1980.04       2051.77        86.34 o
 -29   7  12         30.60         35.54        54.93 o
 -27   7  12        122.31        128.23        80.78 o
 -25   7  12        172.31        185.06        39.05 o
 -23   7  12        761.54        752.69        73.07 o
 -21   7  12       1276.55       1354.48        66.52 o
 -19   7  12        259.56        338.99        38.19 o
 -17   7  12        896.33        959.14        53.68 o
 -15   7  12        327.31        386.48        33.47 o
 -13   7  12        547.06        434.89        39.60 o
 -11   7  12        311.22        287.37        29.14 o
  -9   7  12       2066.28       1909.79        55.30 o
  -7   7  12         13.28         30.17        20.52 o
  -5   7  12       2526.45       2455.52        67.63 o
  -3   7  12          2.70          6.50        19.99 o
  -1   7  12       2898.59       3008.35        91.90 o
   1   7  12          7.23         22.75        20.76 o
   3   7  12       1497.67       1425.56        49.83 o
   5   7  12          3.47          4.48        21.85 o
   7   7  12        631.54        600.29        38.95 o
   9   7  12        208.61        172.73        28.56 o
  11   7  12         79.45         85.05        28.39 o
  13   7  12          1.04        -26.85        26.85 o
  15   7  12        544.81        568.13        47.60 o
  17   7  12        802.90        903.18        87.95 o
 -26   8  12         33.04         56.47        36.46 o
 -24   8  12          3.81         35.30        31.41 o
 -22   8  12        262.64        282.80        43.81 o
 -20   8  12          2.28         19.39        27.21 o
 -18   8  12         68.13         50.60        27.86 o
 -16   8  12        298.76        299.37        36.94 o
 -14   8  12       1443.57       1486.52        72.31 o
 -12   8  12       2002.65       1974.93        65.76 o
 -10   8  12       1272.90       1358.68        55.97 o
  -8   8  12        833.25        804.66        42.10 o
  -6   8  12         73.94         65.24        22.63 o
  -4   8  12         96.68        130.23        32.65 o
  -2   8  12        775.76        674.54        39.79 o
   0   8  12         82.48         81.93        24.92 o
   2   8  12         17.81         17.14        28.45 o
   4   8  12       1206.76       1111.66        50.21 o
   6   8  12        924.32        906.45        54.10 o
   8   8  12       1635.82       1546.00        68.87 o
  10   8  12        486.50        513.54        59.35 o
  12   8  12        851.84        827.63        49.87 o
  14   8  12          7.70         13.28        29.83 o
  16   8  12         60.83        107.40        42.28 o
  18   8  12          7.53         -9.69        58.16 o
 -27   9  12       1139.02       1105.07       135.71 o
 -25   9  12         19.00        -30.21        30.21 o
 -23   9  12       1956.67       2028.20        87.35 o
 -21   9  12          6.49         33.39        29.73 o
 -19   9  12       1340.18       1313.40        68.40 o
 -17   9  12        864.05        904.53        55.28 o
 -15   9  12       3102.81       3087.01       142.71 o
 -13   9  12         58.50         46.93        15.91 o
 -11   9  12       5363.74       5383.23        98.87 o
  -9   9  12        730.27        595.51        39.03 o
  -7   9  12       3025.09       3035.85        71.96 o
  -5   9  12        312.28        271.50        30.80 o
  -3   9  12        255.74        276.18        35.42 o
  -1   9  12         22.41         -0.08        21.85 o
   1   9  12         13.72          8.11        22.99 o
   3   9  12        566.17        575.19        39.90 o
   5   9  12       4073.35       3982.52        98.79 o
   7   9  12        263.73        309.10        39.92 o
   9   9  12       5830.26       5774.74       168.02 o
  11   9  12        240.18        206.64        44.21 o
  13   9  12        599.29        551.07        56.21 o
  15   9  12        465.46        485.79        56.00 o
 -24  10  12       2359.02       2494.59        90.90 o
 -22  10  12        276.82        277.40        49.39 o
 -20  10  12       1725.99       1715.92        77.46 o
 -18  10  12         72.99        125.67        35.05 o
 -16  10  12        356.87        357.04        53.37 o
 -14  10  12       2208.04       2622.92        72.14 o
 -12  10  12        694.04        627.29        42.30 o
 -10  10  12       4639.28       4727.31        94.68 o
  -8  10  12       4674.21       4672.76        92.91 o
  -6  10  12        831.09        841.68        46.13 o
  -4  10  12       3276.62       3287.91        77.35 o
  -2  10  12        244.12        111.59        27.98 o
   0  10  12       2735.08       2567.65        68.99 o
   2  10  12       1870.61       2017.39        63.69 o
   4  10  12        319.40        356.30        43.70 o
   6  10  12       2412.77       2521.20        83.04 o
   8  10  12       1690.18       1574.72        75.76 o
  10  10  12        842.47        822.39        61.15 o
  12  10  12        364.94        334.64        50.60 o
  14  10  12         10.89         35.61        38.75 o
 -23  11  12       3237.20       3092.26       197.10 o
 -21  11  12        332.77        288.81        45.97 o
 -19  11  12        403.93        325.54        62.26 o
 -17  11  12         26.07         30.93        43.62 o
 -15  11  12        543.53        495.97        48.80 o
 -13  11  12       1918.24       2047.78       106.34 o
 -11  11  12       3053.37       3045.51        88.61 o
  -9  11  12        229.88        159.49        30.02 o
  -7  11  12        653.66        613.67        43.22 o
  -5  11  12        131.77         86.98        27.39 o
  -3  11  12       2449.85       2385.34       110.53 o
  -1  11  12       3864.10       4131.28       161.84 o
   1  11  12        352.59        283.11        35.12 o
   3  11  12       1006.02        947.21        60.66 o
   5  11  12       2138.13       2229.36        98.21 o
   7  11  12          0.18         14.53        34.17 o
   9  11  12       1891.38       1963.55       103.25 o
  11  11  12         80.14         11.71        37.52 o
  13  11  12        233.91        313.03        60.56 o
 -20  12  12        294.51        268.78        43.35 o
 -18  12  12          1.13        -17.64        41.85 o
 -16  12  12        302.83        273.96        42.38 o
 -14  12  12        148.58        155.48        37.37 o
 -12  12  12        113.93         91.72        29.17 o
 -10  12  12        361.16        400.98        39.90 o
  -8  12  12         31.43         23.76        27.32 o
  -6  12  12        149.98        177.79        31.71 o
  -4  12  12       1517.96       1479.14        63.49 o
  -2  12  12        759.41        768.31        49.37 o
   0  12  12         33.92         62.52        29.18 o
   2  12  12         33.31         -2.30        32.09 o
   4  12  12        611.05        588.94        53.11 o
   6  12  12       1472.87       1532.42        77.82 o
   8  12  12       1229.12       1157.75        71.61 o
  10  12  12        103.95        110.28        51.22 o
 -17  13  12        187.58        132.48        67.86 o
 -15  13  12         18.92          8.55        33.97 o
 -13  13  12        288.05        273.35        43.83 o
 -11  13  12        467.18        500.23        44.40 o
  -9  13  12         10.42         -9.54        27.56 o
  -7  13  12         88.85         88.97        32.07 o
  -5  13  12         54.48         54.78        30.57 o
  -3  13  12          4.87        -12.35        27.54 o
  -1  13  12        130.81        179.20        36.38 o
   1  13  12        186.68        234.83        83.53 o
   3  13  12          3.04        -17.41        32.09 o
   5  13  12         88.47         89.35        39.32 o
   7  13  12        125.03        122.79        67.86 o
 -12  14  12        120.94         36.19        41.28 o
 -10  14  12       1465.85       1620.26        72.10 o
  -8  14  12       1217.62       1243.00        63.99 o
  -6  14  12         53.93         35.37        29.86 o
  -4  14  12        135.44         88.91        32.97 o
  -2  14  12        164.41        169.88        36.82 o
   0  14  12        200.96         91.52        39.68 o
   2  14  12        706.88        575.15        90.47 o
   4  14  12         73.19         58.16        54.93 o
  -9  15  12        275.27        326.35        87.24 o
  -7  15  12       2364.02       2633.43       180.95 o
  -5  15  12        673.61        704.40       109.86 o
  -3  15  12        264.07        242.34        84.01 o
 -31   1  13         10.08         48.47        47.98 o
 -29   1  13        797.17        748.19        73.11 o
 -27   1  13        250.09        265.02        52.55 o
 -25   1  13        497.29        424.95       106.63 o
 -23   1  13        590.84        630.36        65.43 o
 -21   1  13        266.53        287.05        26.42 o
 -19   1  13        134.33        127.84        25.71 o
 -17   1  13        919.56        900.70        36.02 o
 -15   1  13         13.06          2.69        15.36 o
 -13   1  13       2772.74       2713.44        43.67 o
 -11   1  13       1086.79       1214.22        29.44 o
  -9   1  13       2247.44       2073.46        36.58 o
  -7   1  13       4011.56       4157.11        57.91 o
  -5   1  13        205.13        193.96        17.34 o
  -3   1  13       4562.37       4459.22        67.23 o
  -1   1  13       3692.66       3594.97        80.22 o
   1   1  13        515.95        486.82        38.99 o
   3   1  13      10490.26      10631.24       117.38 o
   5   1  13       1857.41       1944.72        46.61 o
   7   1  13       3527.58       3543.66        63.85 o
   9   1  13       2529.90       2486.42        85.34 o
  11   1  13         65.11         82.86        45.24 o
  13   1  13        901.38        964.40        69.66 o
  15   1  13         52.67         69.47        38.84 o
  17   1  13        360.44        366.67        55.94 o
  19   1  13          6.23         -1.62        41.13 o
 -30   2  13         20.35         62.52       101.78 o
 -28   2  13        821.46        851.25        74.23 o
 -26   2  13       3248.17       3394.47       116.53 o
 -24   2  13         28.57         15.29        25.16 o
 -22   2  13       2150.27       2110.55        78.21 o
 -20   2  13       2498.12       2563.53        56.71 o
 -18   2  13          2.69         27.22        28.89 o
 -16   2  13       9639.30       9539.24       111.79 o
 -14   2  13       8135.04       8043.09       158.29 o
 -12   2  13       4803.01       4836.80        78.76 o
 -10   2  13      20388.48      19870.27       164.10 o
  -8   2  13       2188.59       2224.84        41.88 o
  -6   2  13       5657.67       5701.87        72.86 o
  -4   2  13         70.20        108.20        16.90 o
  -2   2  13       3261.41       3264.82        53.74 o
   0   2  13       1339.99       1367.12        37.48 o
   2   2  13       3156.66       3241.36        65.54 o
   4   2  13        114.45        165.05        21.40 o
   6   2  13       7474.28       7600.57       114.95 o
   8   2  13        389.49        343.55        28.27 o
  10   2  13       8344.22       8344.36       175.83 o
  12   2  13       3945.58       3922.74       164.52 o
  14   2  13         14.23         74.32        38.84 o
  16   2  13       1243.15       1205.56       185.79 o
  18   2  13        180.87        121.84        46.80 o
 -31   3  13        151.89        168.02        74.32 o
 -29   3  13       2292.43       2657.78       114.24 o
 -27   3  13        507.52        521.10        75.19 o
 -25   3  13       3829.98       3690.60        93.34 o
 -23   3  13       1458.88       1536.41        62.11 o
 -21   3  13       1459.17       1461.94        53.58 o
 -19   3  13       9883.37       9950.46       120.79 o
 -17   3  13       9969.52       9559.69       114.31 o
 -15   3  13        148.66        204.21        25.23 o
 -13   3  13       5674.10       5426.21        85.73 o
 -11   3  13         79.22         65.82        20.67 o
  -9   3  13       8535.13       8388.83       124.99 o
  -7   3  13      20140.33      20255.85       214.82 o
  -5   3  13        181.55        189.43        18.80 o
  -3   3  13        107.83        100.84        17.77 o
  -1   3  13       4586.34       4467.38        67.07 o
   1   3  13        906.50        984.42        35.16 o
   3   3  13       3133.75       3385.07        79.36 o
   5   3  13       5491.18       5621.71        81.55 o
   7   3  13       4966.14       4852.36        93.15 o
   9   3  13       6877.26       6701.58       106.44 o
  11   3  13       1008.50       1005.66        90.45 o
  13   3  13       3862.54       3447.69       158.33 o
  15   3  13        384.82        302.18        92.55 o
  17   3  13        105.38         31.76        39.55 o
  19   3  13       1285.16       1349.76        92.51 o
 -30   4  13         86.47         92.06        50.65 o
 -28   4  13       1589.89       1576.44        76.15 o
 -26   4  13       3062.48       3216.52        90.31 o
 -24   4  13          7.41         -7.76        24.85 o
 -22   4  13        991.74       1006.45        54.55 o
 -20   4  13          5.03         -9.19        20.37 o
 -18   4  13        758.45        725.61        35.40 o
 -16   4  13       1056.56       1020.27        41.08 o
 -14   4  13        341.71        358.61        29.13 o
 -12   4  13          6.09         41.15        20.52 o
 -10   4  13       7797.66       7666.55       118.93 o
  -8   4  13        306.71        323.23        27.81 o
  -6   4  13       9807.08       9557.57       125.51 o
  -4   4  13       1767.76       1812.62        49.13 o
  -2   4  13       1826.35       1889.80        42.93 o
   0   4  13        102.06        147.71        19.76 o
   2   4  13       2069.02       2111.93        48.04 o
   4   4  13        175.06        182.81        22.74 o
   6   4  13       4913.59       4447.53       180.16 o
   8   4  13        117.73        125.57        26.47 o
  10   4  13       4896.49       5071.66       117.06 o
  12   4  13        211.63        228.05        33.14 o
  14   4  13         42.83         53.65        36.30 o
  16   4  13        567.60        585.60        55.60 o
  18   4  13         99.72        131.07        42.59 o
 -31   5  13         10.28        129.25        74.32 o
 -29   5  13        179.13        170.57        52.39 o
 -27   5  13          0.56        -21.47        31.27 o
 -25   5  13         47.56         58.69        28.51 o
 -23   5  13        629.84        672.52        43.94 o
 -21   5  13       1275.49       1397.56        73.48 o
 -19   5  13        469.87        373.70        38.60 o
 -17   5  13        202.14        184.34        27.04 o
 -15   5  13       2352.75       2334.24       168.02 o
 -13   5  13        189.42        281.69        35.45 o
 -11   5  13        425.22        352.21        29.46 o
  -9   5  13       2975.60       3211.23        83.95 o
  -7   5  13       5676.00       5752.53        99.81 o
  -5   5  13        316.91        341.23        28.69 o
  -3   5  13         24.55         25.24        21.35 o
  -1   5  13        286.79        292.04        28.46 o
   1   5  13         43.92         60.92        18.61 o
   3   5  13         27.58         17.94        19.53 o
   5   5  13        825.72        831.41        46.31 o
   7   5  13         21.57         -5.82        21.17 o
   9   5  13         93.36         86.59        25.18 o
  11   5  13        467.25        511.33        40.78 o
  13   5  13         82.01         55.67        29.25 o
  15   5  13        258.41        252.96        73.33 o
  17   5  13         91.26        109.34        42.04 o
  19   5  13          2.87          0.00        87.24 o
 -28   6  13         28.74         51.24        59.78 o
 -26   6  13         76.51         58.00        32.04 o
 -24   6  13         75.88         47.94        32.82 o
 -22   6  13        525.83        501.26        45.06 o
 -20   6  13       3199.49       3077.51        85.45 o
 -18   6  13        364.78        297.89        36.30 o
 -16   6  13       3237.24       3048.32        72.03 o
 -14   6  13         39.22         38.03        30.78 o
 -12   6  13        800.71        779.71        41.10 o
 -10   6  13        244.98        157.70        24.48 o
  -8   6  13        370.66        348.35        30.30 o
  -6   6  13       1114.67       1029.75        47.10 o
  -4   6  13       5767.09       5602.28        93.72 o
  -2   6  13         42.94         54.24        22.47 o
   0   6  13       3348.19       3361.44       100.56 o
   2   6  13        296.08        229.99        29.17 o
   4   6  13       2385.13       2423.18        87.74 o
   6   6  13       3028.68       2931.58        73.48 o
   8   6  13        960.68        814.85        50.84 o
  10   6  13         19.24        -27.05        27.05 o
  12   6  13        412.62        435.70        46.96 o
  14   6  13         40.07         63.39        44.64 o
  16   6  13        799.69        926.43        78.66 o
  18   6  13          4.41        -33.60        48.39 o
 -27   7  13         69.12         36.68        35.13 o
 -25   7  13        604.51        573.95        65.02 o
 -23   7  13       1443.14       1551.28        73.99 o
 -21   7  13       1314.78       1345.01        68.22 o
 -19   7  13        487.28        533.15        45.34 o
 -17   7  13       2261.36       2246.42        68.56 o
 -15   7  13       2905.67       2783.77        82.80 o
 -13   7  13      10365.30      10095.42       141.41 o
 -11   7  13       3263.26       3179.35        72.17 o
  -9   7  13         14.50         22.74        19.73 o
  -7   7  13       1680.33       1889.76        55.67 o
  -5   7  13       1429.40       1395.02        49.18 o
  -3   7  13      14774.10      14836.15       185.62 o
  -1   7  13       5515.88       5217.30        91.37 o
   1   7  13        232.24        226.64        29.33 o
   3   7  13       3615.65       3603.26        83.02 o
   5   7  13         73.57         67.81        29.94 o
   7   7  13       4027.95       4037.50        98.92 o
   9   7  13       2298.25       2370.86        67.34 o
  11   7  13        423.90        426.95        40.40 o
  13   7  13        948.66       1126.37        59.37 o
  15   7  13       1221.11       1140.91        92.08 o
  17   7  13        131.91        120.77        51.35 o
 -26   8  13        708.93        630.16        57.10 o
 -24   8  13        712.64        720.46        56.82 o
 -22   8  13       2832.97       2923.04        90.44 o
 -20   8  13       2769.34       2694.62       111.15 o
 -18   8  13        170.57        172.18        33.16 o
 -16   8  13       2562.02       2743.55        85.30 o
 -14   8  13       1369.20       1472.81        61.64 o
 -12   8  13       2051.13       2099.99        60.87 o
 -10   8  13       1742.31       1743.50        55.71 o
  -8   8  13        454.18        310.48        31.76 o
  -6   8  13       1204.14       1361.12        52.13 o
  -4   8  13       3627.78       3562.46        97.01 o
  -2   8  13         58.26         84.43        25.09 o
   0   8  13       1630.10       1799.56        56.86 o
   2   8  13         83.62         53.14        25.54 o
   4   8  13       5235.10       5293.80       126.93 o
   6   8  13       9840.78       9868.81       167.34 o
   8   8  13        890.35        977.67        61.05 o
  10   8  13        314.24        331.61        44.92 o
  12   8  13        368.54        420.20        51.01 o
  14   8  13       1274.57       1312.42        75.45 o
  16   8  13       5549.45       5748.31       168.28 o
 -25   9  13       1944.69       2131.80        85.95 o
 -23   9  13       1710.56       1737.50        83.65 o
 -21   9  13        617.70        509.20        56.81 o
 -19   9  13        322.58        326.13        62.40 o
 -17   9  13        228.14        229.90        49.08 o
 -15   9  13       2154.88       2328.96        68.14 o
 -13   9  13       6084.74       6149.61       108.96 o
 -11   9  13       2667.58       2523.69        68.97 o
  -9   9  13          9.26         21.95        22.65 o
  -7   9  13         36.11         22.18        24.01 o
  -5   9  13       5828.72       5443.33       133.85 o
  -3   9  13       7013.55       7166.41       117.19 o
  -1   9  13       1725.36       1700.06        58.03 o
   1   9  13         94.30         35.17        25.25 o
   3   9  13        326.43        372.04        79.31 o
   5   9  13          2.33         68.78        31.60 o
   7   9  13        708.47        749.17       111.08 o
   9   9  13        355.94        362.27        45.84 o
  11   9  13          4.70        -33.58        33.58 o
  13   9  13         33.54         46.41        38.93 o
  15   9  13        484.71        513.76       100.17 o
 -24  10  13       1007.10       1024.29       135.71 o
 -22  10  13          2.35        -22.62        32.26 o
 -20  10  13        415.40        417.67        46.96 o
 -18  10  13         58.40         43.85        39.55 o
 -16  10  13        330.46        359.29        43.94 o
 -14  10  13        149.56        154.95        29.06 o
 -12  10  13          3.47         18.67        29.85 o
 -10  10  13         33.81         28.76        24.97 o
  -8  10  13        898.65        883.38        48.84 o
  -6  10  13       1964.95       2059.78        62.88 o
  -4  10  13        727.32        682.29        43.70 o
  -2  10  13         45.99         22.72        26.04 o
   0  10  13        159.12        168.54        34.83 o
   2  10  13        153.66        122.53        33.58 o
   4  10  13         16.39         53.36        32.78 o
   6  10  13        853.94        849.22        59.76 o
   8  10  13        984.14        950.83        77.48 o
  10  10  13        125.96        120.36        41.81 o
  12  10  13        726.07        829.79        66.01 o
 -21  11  13         51.54          4.46        33.97 o
 -19  11  13       1130.43       1286.97        93.94 o
 -17  11  13       1917.65       1854.67        90.62 o
 -15  11  13          0.43        -27.98        27.98 o
 -13  11  13        178.98        125.60        30.49 o
 -11  11  13        171.65        176.64        32.62 o
  -9  11  13        114.81        166.68        31.53 o
  -7  11  13        436.04        500.00        41.40 o
  -5  11  13        446.26        423.83        39.44 o
  -3  11  13        411.43        359.70        38.71 o
  -1  11  13        368.65        378.75        37.39 o
   1  11  13       1185.60       1196.99        67.60 o
   3  11  13       2031.09       2170.70        83.62 o
   5  11  13         27.09         37.79        36.46 o
   7  11  13         30.57         14.79        46.78 o
   9  11  13         88.37         87.91        38.50 o
  11  11  13        147.41        144.07        51.96 o
 -18  12  13        823.36        829.41        63.24 o
 -16  12  13       3413.89       3314.62       102.02 o
 -14  12  13        236.67        162.32        38.60 o
 -12  12  13        213.65        241.86        36.10 o
 -10  12  13        365.92        437.89        41.34 o
  -8  12  13        247.54        266.14        51.77 o
  -6  12  13        756.89        848.21        52.04 o
  -4  12  13       2412.73       2470.85        74.17 o
  -2  12  13        427.36        484.83        43.88 o
   0  12  13       5182.89       5313.12       123.99 o
   2  12  13        828.01        768.05        93.45 o
   4  12  13        587.67        559.81        54.65 o
   6  12  13         12.25         11.73        37.51 o
   8  12  13        466.96        482.34        64.39 o
 -15  13  13         64.13         45.24        36.66 o
 -13  13  13        155.91        104.26        38.60 o
 -11  13  13        377.70        406.20        62.69 o
  -9  13  13        682.74        693.71        51.17 o
  -7  13  13       3003.11       3072.37        84.06 o
  -5  13  13       1646.99       1488.95        79.10 o
  -3  13  13        732.05        794.17        53.30 o
  -1  13  13        524.75        535.52        53.21 o
   1  13  13       1818.78       1540.76        79.63 o
   3  13  13       2201.70       2274.48        90.30 o
   5  13  13        107.89         29.08        54.93 o
 -10  14  13        148.34        183.27        52.00 o
  -8  14  13          0.05         30.81        30.90 o
  -6  14  13        344.28        367.00        42.93 o
  -4  14  13        428.06        453.82        45.70 o
  -2  14  13        399.58        538.99       109.86 o
   0  14  13       1607.25       1722.23       132.48 o
 -30   0  14       1462.42       1292.48       126.02 o
 -28   0  14       5221.44       4972.82       206.80 o
 -26   0  14       2291.13       2084.13       129.25 o
 -24   0  14       1489.94       1454.04       116.32 o
 -22   0  14       1785.48       1932.76        88.32 o
 -20   0  14       1129.35       1108.76        72.15 o
 -18   0  14      18674.49      18359.64       295.74 o
 -16   0  14      13092.14      13873.17       222.77 o
 -14   0  14        796.28        645.78        36.24 o
 -12   0  14        888.46       1000.42        57.42 o
 -10   0  14        679.73        801.57        36.53 o
  -8   0  14         68.79         32.16        23.65 o
  -6   0  14       3348.89       3202.90        66.30 o
  -4   0  14        620.76        790.78        36.74 o
  -2   0  14      15915.41      15943.72       379.67 o
   0   0  14      19438.76      19754.67       301.28 o
   2   0  14        230.71        210.94        37.64 o
   4   0  14      11890.68      11211.03       203.33 o
   6   0  14        199.38        313.61        43.47 o
   8   0  14       1942.27       1939.53        80.89 o
  10   0  14       5441.97       5189.31       184.18 o
  12   0  14       2855.08       2765.91       142.17 o
  14   0  14        397.02        442.67        77.55 o
  16   0  14        218.31        103.40        64.62 o
  18   0  14       1321.90       1370.03       132.48 o
 -31   1  14        616.91        495.30        69.47 o
 -29   1  14         89.46        114.79        45.53 o
 -27   1  14        262.57        238.03        50.27 o
 -25   1  14        698.71        727.16        65.09 o
 -23   1  14       1246.89       1286.99        75.63 o
 -21   1  14        804.56        749.64        44.16 o
 -19   1  14      13253.74      13409.00       147.01 o
 -17   1  14        546.04        547.86        30.73 o
 -15   1  14       6895.09       7053.70       145.40 o
 -13   1  14        621.77        564.08        27.69 o
 -11   1  14       1822.43       1854.13        43.83 o
  -9   1  14       4285.69       4471.37        88.63 o
  -7   1  14       6227.45       6140.74       113.33 o
  -5   1  14        422.72        438.06        24.22 o
  -3   1  14        783.07        923.28        31.59 o
  -1   1  14       1730.62       1568.84        68.01 o
   1   1  14      21010.48      21369.94       199.44 o
   3   1  14       4135.94       4362.11        69.16 o
   5   1  14       1142.41       1064.09        46.38 o
   7   1  14         41.82         52.26        22.97 o
   9   1  14          7.30         19.55        26.45 o
  11   1  14        931.03       1071.36        90.47 o
  13   1  14       4461.29       4579.24       218.11 o
  15   1  14        384.43        305.77        52.40 o
  17   1  14        846.62        910.99       106.63 o
 -30   2  14       1348.95       1279.75        90.23 o
 -28   2  14        855.35        920.12        77.58 o
 -26   2  14        351.97        334.67        52.55 o
 -24   2  14        105.22         82.97        26.41 o
 -22   2  14          6.17         -9.21        32.04 o
 -20   2  14        650.67        666.57        35.84 o
 -18   2  14       7791.31       7437.20       140.01 o
 -16   2  14       2956.72       2960.21        81.06 o
 -14   2  14        529.83        556.30        33.68 o
 -12   2  14       1602.62       1536.88        46.86 o
 -10   2  14        538.36        534.93        32.31 o
  -8   2  14          3.61         -3.55        13.63 o
  -6   2  14        695.57        749.04        29.54 o
  -4   2  14       2114.64       2132.14        65.64 o
  -2   2  14       2462.40       2339.65        50.38 o
   0   2  14         50.34         52.14        17.77 o
   2   2  14       1037.34        989.75        48.04 o
   4   2  14       1578.62       1531.98        57.23 o
   6   2  14         25.76         37.24        19.96 o
   8   2  14        484.42        512.63        37.31 o
  10   2  14        289.79        354.91        38.93 o
  12   2  14        975.65        984.80        90.47 o
  14   2  14        101.59        107.33        42.22 o
  16   2  14        843.09        968.78       174.48 o
  18   2  14        370.20        467.81        71.09 o
 -31   3  14         60.55        323.12        80.78 o
 -29   3  14        565.09        558.91        65.09 o
 -27   3  14         90.14        102.84        34.17 o
 -25   3  14         63.57         57.22        27.23 o
 -23   3  14          8.53          5.70        23.49 o
 -21   3  14        139.35        108.61        25.58 o
 -19   3  14        593.73        618.11        35.58 o
 -17   3  14        147.27        133.87        25.50 o
 -15   3  14       1232.58       1215.26        53.07 o
 -13   3  14       2230.37       2226.60        56.79 o
 -11   3  14        673.42        643.88        44.31 o
  -9   3  14          9.73         20.02        17.79 o
  -7   3  14        942.52        841.65        38.77 o
  -5   3  14       4687.93       4559.33        79.31 o
  -3   3  14       2703.92       2770.49        51.71 o
  -1   3  14       3769.38       3660.41        86.33 o
   1   3  14       1203.85       1081.74        37.93 o
   3   3  14        403.01        314.04        26.24 o
   5   3  14       1917.03       2005.59        55.48 o
   7   3  14       4065.36       4067.52        72.24 o
   9   3  14       1648.57       1631.85        56.31 o
  11   3  14        111.98        150.20        30.09 o
  13   3  14         10.77         49.94        37.23 o
  15   3  14        661.49        619.92        63.85 o
  17   3  14        103.43        156.71        47.98 o
 -30   4  14        253.28        277.88        80.78 o
 -28   4  14        184.16        153.01        37.72 o
 -26   4  14         63.04         75.62        31.27 o
 -24   4  14       3678.20       3708.95        82.63 o
 -22   4  14       9083.14       9061.95       152.04 o
 -20   4  14       1588.14       1654.25        63.74 o
 -18   4  14       1523.48       1645.63        54.48 o
 -16   4  14        121.11        108.78        24.80 o
 -14   4  14       1392.29       1503.88        50.72 o
 -12   4  14       3056.35       3070.96        67.42 o
 -10   4  14       2323.89       2303.54        58.37 o
  -8   4  14          8.90         17.55        19.57 o
  -6   4  14        500.73        519.37        33.45 o
  -4   4  14         12.76         20.46        25.18 o
  -2   4  14        396.69        480.49        32.55 o
   0   4  14       3269.36       3462.71        76.24 o
   2   4  14         37.40         27.47        18.39 o
   4   4  14       5553.78       5615.78       112.75 o
   6   4  14       2027.53       2055.43        69.21 o
   8   4  14        725.11        706.21        52.29 o
  10   4  14       2126.90       2127.10        62.98 o
  12   4  14         14.56         -0.42        27.77 o
  14   4  14       2009.20       1957.30        79.92 o
  16   4  14       1026.16        963.97        77.58 o
  18   4  14        167.51        180.95        71.09 o
 -29   5  14        179.08        207.12        52.40 o
 -27   5  14        293.23        278.10        58.16 o
 -25   5  14       2229.25       2190.27        78.09 o
 -23   5  14       1975.21       1946.46        73.26 o
 -21   5  14       1120.89       1001.36        57.09 o
 -19   5  14       4067.51       4300.05       114.53 o
 -17   5  14        625.65        575.77        47.07 o
 -15   5  14       4846.36       4946.17        90.43 o
 -13   5  14        757.92        809.85        41.70 o
 -11   5  14        394.23        464.30        53.63 o
  -9   5  14       3804.15       4066.40        78.21 o
  -7   5  14         53.45         41.88        21.05 o
  -5   5  14       9601.83       9332.19       127.73 o
  -3   5  14       6411.88       6553.24       102.22 o
  -1   5  14        538.03        489.19        40.11 o
   1   5  14       4310.51       4220.02        81.28 o
   3   5  14       4781.75       4706.86        76.67 o
   5   5  14       2341.83       2391.13        58.81 o
   7   5  14       6183.51       5151.29       887.85 o
   9   5  14       2210.85       2325.06        65.60 o
  11   5  14         36.39         72.80        29.14 o
  13   5  14        425.32        401.58        47.58 o
  15   5  14         17.83         21.20        36.80 o
  17   5  14       1189.53       1369.84        97.80 o
 -28   6  14         37.90         67.33        41.85 o
 -26   6  14          3.49        -26.60        31.02 o
 -24   6  14         29.40        -30.21        30.21 o
 -22   6  14       2408.04       2411.18        80.17 o
 -20   6  14       2125.76       2128.07        78.90 o
 -18   6  14       1577.04       1572.79        56.98 o
 -16   6  14       1708.62       1709.04        80.51 o
 -14   6  14        883.46       1053.65        49.11 o
 -12   6  14       5925.15       5955.49       108.20 o
 -10   6  14       4969.19       4870.84        89.10 o
  -8   6  14        829.51        756.89        41.40 o
  -6   6  14       6020.10       6184.25       101.46 o
  -4   6  14         58.17         21.61        21.05 o
  -2   6  14       7754.38       7543.24       115.28 o
   0   6  14       3553.22       3319.83        72.37 o
   2   6  14       1898.54       1840.09        57.51 o
   4   6  14       4700.51       4655.23        90.15 o
   6   6  14         99.58         90.76        32.82 o
   8   6  14          4.80         24.81        24.69 o
  10   6  14         40.12         38.90        27.54 o
  12   6  14        423.14        418.93        42.12 o
  14   6  14        538.17        565.48        54.97 o
  16   6  14       1897.78       2036.40        90.04 o
 -27   7  14         31.15        -11.84        48.24 o
 -25   7  14          8.96        -25.72        31.25 o
 -23   7  14         42.27         63.65        33.97 o
 -21   7  14        169.11        148.93        35.62 o
 -19   7  14       1304.72       1395.54        67.35 o
 -17   7  14        843.98        867.09        58.32 o
 -15   7  14       2479.02       2379.88        93.30 o
 -13   7  14        227.09        207.65        29.01 o
 -11   7  14        106.31         42.09        23.61 o
  -9   7  14        569.53        518.69        37.11 o
  -7   7  14        792.27        785.24        69.96 o
  -5   7  14         10.03         30.11        23.00 o
  -3   7  14       2868.19       3042.28       101.67 o
  -1   7  14        189.66        124.60        26.50 o
   1   7  14        810.55        795.90        45.22 o
   3   7  14        164.32         94.90        28.40 o
   5   7  14       1311.16       1135.70        60.87 o
   7   7  14         93.77        141.75        34.82 o
   9   7  14          1.08          4.69        34.69 o
  11   7  14         24.61        -33.26        34.69 o
  13   7  14       1144.62       1149.45        61.56 o
  15   7  14         14.77         -4.89        36.53 o
 -26   8  14        138.13        129.63        47.33 o
 -24   8  14        203.47        310.05        45.66 o
 -22   8  14        183.39        171.61        39.26 o
 -20   8  14         26.64         32.13        31.41 o
 -18   8  14         54.28         55.67        39.94 o
 -16   8  14        133.28        123.78        28.74 o
 -14   8  14        552.61        536.27        40.30 o
 -12   8  14        748.63        772.86        44.91 o
 -10   8  14       1270.67       1298.57        55.03 o
  -8   8  14       1779.88       1694.66        57.80 o
  -6   8  14       1029.79        883.63        46.19 o
  -4   8  14        272.55        225.49        30.10 o
  -2   8  14          2.01        -20.78        24.25 o
   0   8  14         49.01         81.23        27.04 o
   2   8  14        247.14        213.58        32.12 o
   4   8  14        280.97        240.15        37.37 o
   6   8  14        491.24        557.59        79.54 o
   8   8  14        459.12        601.59        64.85 o
  10   8  14        839.02        797.92        60.62 o
  12   8  14         99.30         93.50        40.03 o
  14   8  14         42.62         59.94        43.04 o
 -25   9  14       2383.57       2676.26       203.57 o
 -23   9  14         21.44        -44.55        44.55 o
 -21   9  14       1469.21       1434.11        74.10 o
 -19   9  14       1450.55       1398.99       126.02 o
 -17   9  14        115.65        117.60        33.58 o
 -15   9  14        153.71        121.11        35.93 o
 -13   9  14       1504.40       1602.16        60.46 o
 -11   9  14          2.65         -7.52        26.04 o
  -9   9  14       2718.15       2559.50        69.96 o
  -7   9  14        256.96        215.47        30.73 o
  -5   9  14       1450.59       1432.25        57.87 o
  -3   9  14        683.12        654.58        43.45 o
  -1   9  14        284.67        307.86        34.81 o
   1   9  14        456.47        468.38        39.61 o
   3   9  14       1075.36       1038.42        60.44 o
   5   9  14        241.92        263.43        42.09 o
   7   9  14       3242.66       3086.95       110.92 o
   9   9  14        349.96        501.08        54.78 o
  11   9  14       2689.51       2975.68       128.65 o
  13   9  14       1087.30       1121.11        97.93 o
 -22  10  14        988.19       1009.19        85.55 o
 -20  10  14         48.52         55.64        46.80 o
 -18  10  14        514.03        599.08        55.08 o
 -16  10  14       1002.12       1015.77        62.34 o
 -14  10  14        191.02        174.95        32.73 o
 -12  10  14       1133.74       1177.56        57.29 o
 -10  10  14       1537.85       1493.20        61.13 o
  -8  10  14       2076.03       2193.40        68.24 o
  -6  10  14       4670.82       4620.77        95.95 o
  -4  10  14        203.27        276.03        35.70 o
  -2  10  14       3333.64       3399.72        81.16 o
   0  10  14       1328.03       1435.24        61.89 o
   2  10  14         24.34        -28.52        28.52 o
   4  10  14        990.83        953.85        60.57 o
   6  10  14        675.81        694.43        64.67 o
   8  10  14        230.26        251.88        53.66 o
  10  10  14       1880.88       1983.26        95.37 o
  12  10  14        223.58        206.80        84.01 o
 -19  11  14         12.34        -18.75        32.60 o
 -17  11  14        363.61        413.33        48.03 o
 -15  11  14        510.80        540.15        51.89 o
 -13  11  14        614.36        639.62        47.46 o
 -11  11  14         29.99         66.19        30.44 o
  -9  11  14       3996.50       4300.90        96.06 o
  -7  11  14        205.14        145.33        31.92 o
  -5  11  14       4377.11       4302.91        96.34 o
  -3  11  14       1870.15       1888.73        87.68 o
  -1  11  14          6.11          8.96        29.85 o
   1  11  14        313.34        355.66        46.40 o
   3  11  14        964.94        986.85        64.90 o
   5  11  14          3.67         31.97        37.01 o
   7  11  14        523.73        526.75        55.84 o
   9  11  14        206.27        183.28        56.55 o
 -16  12  14        286.85        174.49        42.38 o
 -14  12  14        473.16        454.59        50.17 o
 -12  12  14        459.18        521.41        44.67 o
 -10  12  14        529.07        527.53        45.86 o
  -8  12  14        262.27        298.83        38.12 o
  -6  12  14       1643.53       1720.08        67.40 o
  -4  12  14         62.04         51.37        30.89 o
  -2  12  14         46.48         46.76        31.20 o
   0  12  14         44.20         16.17        33.73 o
   2  12  14         12.51        -28.10        34.58 o
   4  12  14        274.51        303.94        48.43 o
   6  12  14        171.01        106.63        67.86 o
 -13  13  14        248.27        199.66        43.04 o
 -11  13  14         18.99          6.25        30.02 o
  -9  13  14        176.67        162.70        34.59 o
  -7  13  14         52.32         38.43        32.45 o
  -5  13  14        103.08        100.66        34.51 o
  -3  13  14        143.68        201.29        36.32 o
  -1  13  14        205.46        200.68        57.96 o
   1  13  14        530.54        439.68        51.54 o
   3  13  14        151.62         54.93        58.16 o
 -10  14  14        199.84        193.87        84.01 o
  -8  14  14        900.12        914.43       129.25 o
  -6  14  14       1284.52       1302.57       105.10 o
  -4  14  14        107.20        222.95        87.24 o
 -31   1  15        404.48        529.92        93.70 o
 -29   1  15        199.81        169.64        50.27 o
 -27   1  15        905.36        969.67       130.86 o
 -25   1  15       2483.14       2324.52        94.80 o
 -23   1  15         67.77         -6.68        31.28 o
 -21   1  15       2582.87       2503.99       109.86 o
 -19   1  15         14.14         47.49        24.90 o
 -17   1  15       3394.19       3427.16        62.41 o
 -15   1  15       3185.43       3203.98        70.30 o
 -13   1  15        862.46        884.20        34.69 o
 -11   1  15         32.38         13.91        18.86 o
  -9   1  15        148.74        134.20        17.64 o
  -7   1  15       7855.88       7379.17       110.07 o
  -5   1  15       6540.25       6660.75        92.93 o
  -3   1  15       1006.31       1050.42        36.49 o
  -1   1  15        831.83        807.68        56.00 o
   1   1  15       1771.98       1934.72        54.21 o
   3   1  15        587.53        652.10        38.67 o
   5   1  15       1738.31       1590.97        58.76 o
   7   1  15       3624.99       3523.55        97.92 o
   9   1  15        182.87        193.19        55.76 o
  11   1  15       1757.53       1758.68        83.37 o
  13   1  15         32.25         81.43        39.94 o
  15   1  15        171.89        155.10        47.98 o
  17   1  15        202.99        326.09        59.40 o
 -30   2  15        793.83        847.48        77.58 o
 -28   2  15       1609.49       1799.07        91.05 o
 -26   2  15         19.47         48.84        43.62 o
 -24   2  15       2426.84       2617.27       135.71 o
 -22   2  15       1841.63       1875.60        61.10 o
 -20   2  15       1797.19       1979.05        85.39 o
 -18   2  15       4121.12       4160.72        71.32 o
 -16   2  15       1409.60       1432.75        43.28 o
 -14   2  15         48.57         40.07        22.76 o
 -12   2  15       5943.30       6038.95       146.95 o
 -10   2  15        256.20        267.07        26.96 o
  -8   2  15      13162.91      13263.51       159.15 o
  -6   2  15       1389.19       1467.53        39.12 o
  -4   2  15       2413.33       2561.96        50.66 o
  -2   2  15       3373.33       3679.23        62.37 o
   0   2  15         67.87         76.91        19.29 o
   2   2  15       4289.65       4287.15        80.88 o
   4   2  15       7264.88       6935.68       110.07 o
   6   2  15        102.53         39.94        25.07 o
   8   2  15       4037.63       4015.30        95.81 o
  10   2  15        124.11        110.92        32.82 o
  12   2  15       1748.68       1694.97        86.73 o
  14   2  15        736.91        806.60       153.48 o
  16   2  15        202.66        169.64        50.27 o
 -31   3  15        906.28       1008.14       113.09 o
 -29   3  15         49.62         44.24        44.51 o
 -27   3  15       3505.22       3503.49       121.03 o
 -25   3  15       2612.33       2783.82        72.10 o
 -23   3  15       1036.23       1054.39        86.28 o
 -21   3  15       2832.98       2846.44        72.64 o
 -19   3  15         35.41         -8.30        18.72 o
 -17   3  15         34.22         21.97        22.62 o
 -15   3  15       1029.57        995.14        46.34 o
 -13   3  15       2926.09       2918.75        66.04 o
 -11   3  15       4211.26       4112.18        77.88 o
  -9   3  15       5219.32       5206.45        88.33 o
  -7   3  15        530.94        617.23        35.40 o
  -5   3  15        955.37        993.83        44.84 o
  -3   3  15          6.78         -4.62        20.86 o
  -1   3  15       1320.03       1296.99        40.00 o
   1   3  15      10846.83      10582.73       123.11 o
   3   3  15       1247.79       1253.17        43.27 o
   5   3  15       3026.89       2971.75        80.68 o
   7   3  15       2843.24       2824.40        73.69 o
   9   3  15       1315.68       1325.86        77.94 o
  11   3  15       4831.31       5016.77       139.32 o
  13   3  15        128.45         94.20        44.51 o
  15   3  15        828.19        857.98        73.11 o
  17   3  15        866.62        846.58       109.86 o
 -28   4  15       1481.23       1437.89       135.71 o
 -26   4  15         27.07          2.48        32.70 o
 -24   4  15       1127.15       1021.67       115.62 o
 -22   4  15          2.78          0.26        28.03 o
 -20   4  15       2084.71       2044.39        62.15 o
 -18   4  15        924.88        957.96        53.36 o
 -16   4  15       2980.56       2955.21        69.37 o
 -14   4  15        883.26        832.12        42.81 o
 -12   4  15       1105.64       1134.99        59.01 o
 -10   4  15       1013.52        950.20        43.70 o
  -8   4  15       8984.34       8867.78       125.13 o
  -6   4  15         43.28         66.08        22.10 o
  -4   4  15       1541.95       1641.36        52.34 o
  -2   4  15        185.07        190.00        26.76 o
   0   4  15         72.80         73.46        26.12 o
   2   4  15        936.53        850.56        39.50 o
   4   4  15       4961.41       4862.27        80.01 o
   6   4  15        535.19        301.18       192.53 o
   8   4  15       1575.21       1154.25       248.88 o
  10   4  15       1133.74       1223.40       161.93 o
  12   4  15        170.43        167.94        44.51 o
  14   4  15        333.73        379.23       145.40 o
  16   4  15          0.57        -25.85        54.93 o
 -29   5  15          0.30        -48.47        48.47 o
 -27   5  15        131.79        119.21        41.85 o
 -25   5  15        231.90        225.00        40.28 o
 -23   5  15          0.28         18.26        31.02 o
 -21   5  15        247.29        175.99        35.80 o
 -19   5  15        540.25        542.20        48.22 o
 -17   5  15         30.02         39.77        23.75 o
 -15   5  15        426.48        353.95        33.14 o
 -13   5  15       1113.51       1037.38        47.97 o
 -11   5  15        581.73        717.29        50.84 o
  -9   5  15        480.72        485.47        36.38 o
  -7   5  15       3433.85       3249.98        92.81 o
  -5   5  15        246.53        247.86        29.56 o
  -3   5  15       3947.24       3774.81        77.59 o
  -1   5  15        612.47        587.31        48.04 o
   1   5  15          1.87        -22.93        22.93 o
   3   5  15       2100.76       2145.78        90.94 o
   5   5  15       1304.98       1287.99        48.28 o
   7   5  15        105.88        142.30        28.92 o
   9   5  15        445.38        572.94        96.54 o
  11   5  15        855.42        781.42        49.89 o
  13   5  15        350.24        383.19        48.66 o
  15   5  15        305.04        348.37        56.98 o
 -28   6  15         33.60         29.08        58.16 o
 -26   6  15        204.76        141.79        39.37 o
 -24   6  15       1053.48       1087.98        68.32 o
 -22   6  15       2674.40       2748.50        84.80 o
 -20   6  15        413.63        468.11        44.64 o
 -18   6  15         46.08         58.40        26.90 o
 -16   6  15        356.05        288.21        33.18 o
 -14   6  15       6693.83       6639.61       112.19 o
 -12   6  15       2368.57       2356.00        64.20 o
 -10   6  15         12.51         32.97        23.12 o
  -8   6  15        927.84       1007.36        48.00 o
  -6   6  15        249.57        221.41        29.45 o
  -4   6  15         80.30         82.95        25.47 o
  -2   6  15      10394.44      10378.21       155.77 o
   0   6  15       2903.69       2759.45        70.15 o
   2   6  15       1141.01       1108.96        52.30 o
   4   6  15        156.97        103.71        40.58 o
   6   6  15         50.13         -5.13        30.21 o
   8   6  15        396.85        394.14        45.05 o
  10   6  15       1728.06       1752.10        64.69 o
  12   6  15        301.28        393.86        41.27 o
  14   6  15        139.57         90.70        49.45 o
  16   6  15         20.62        -27.14        48.39 o
 -27   7  15         61.67         67.01        47.33 o
 -25   7  15        141.43        157.37        39.86 o
 -23   7  15          7.78          8.27        32.19 o
 -21   7  15       3066.17       3266.14        94.47 o
 -19   7  15       2309.40       2376.78       100.73 o
 -17   7  15        981.55        929.48        49.87 o
 -15   7  15       3628.57       3524.41        80.93 o
 -13   7  15         59.01         61.77        31.25 o
 -11   7  15       6855.48       6875.56       115.15 o
  -9   7  15       2727.91       2726.90        70.17 o
  -7   7  15       1597.48       1510.56        55.83 o
  -5   7  15       5531.57       5649.34       160.44 o
  -3   7  15       2827.23       2839.62        77.59 o
  -1   7  15        935.91        986.55        48.54 o
   1   7  15       2100.94       2228.75        64.94 o
   3   7  15       1043.11        938.15        55.03 o
   5   7  15       2992.64       2987.26        89.20 o
   7   7  15       1784.35       1880.57        91.05 o
   9   7  15        418.23        413.21        57.03 o
  11   7  15         33.66         42.25        37.88 o
  13   7  15          3.01         -2.23        36.83 o
  15   7  15        639.18        646.24       129.25 o
 -26   8  15        536.87        492.06        65.99 o
 -24   8  15       2306.80       2557.85       106.92 o
 -22   8  15       1370.95       1363.02        73.48 o
 -20   8  15         33.29          5.91        39.94 o
 -18   8  15        815.79        729.05        53.68 o
 -16   8  15        188.83        175.49        28.10 o
 -14   8  15       3558.35       3580.57        83.35 o
 -12   8  15       7461.17       7543.32       124.34 o
 -10   8  15        264.57        251.62        33.64 o
  -8   8  15       1018.27       1050.33        51.68 o
  -6   8  15        263.12        270.53        32.35 o
  -4   8  15        702.97        774.99        58.44 o
  -2   8  15       4907.49       4899.37        96.09 o
   0   8  15       1513.44       1518.30        60.60 o
   2   8  15        746.27        754.15        48.87 o
   4   8  15        689.29        675.63        54.40 o
   6   8  15        260.55        313.12        59.33 o
   8   8  15       2702.85       2819.67       100.26 o
  10   8  15        621.92        588.67        55.19 o
  12   8  15        736.79        638.19        60.31 o
 -23   9  15        506.00        428.69        50.78 o
 -21   9  15        945.35        961.55        88.86 o
 -19   9  15        511.39        442.16        56.48 o
 -17   9  15          4.17         -6.44        30.64 o
 -15   9  15        706.02        730.88        48.49 o
 -13   9  15        482.12        455.64        65.29 o
 -11   9  15       1207.81       1330.12        61.56 o
  -9   9  15       1475.99       1530.03        59.10 o
  -7   9  15       1310.28       1303.88        58.21 o
  -5   9  15       2491.95       2547.35        77.76 o
  -3   9  15         94.59        114.73        28.81 o
  -1   9  15          5.27        -25.97        25.97 o
   1   9  15         53.63          7.94        28.06 o
   3   9  15         23.88          3.85        32.60 o
   5   9  15       1279.70       1294.46        70.69 o
   7   9  15       1099.00       1278.09        72.41 o
   9   9  15         96.72        100.97        40.70 o
  11   9  15        132.88         91.11        51.64 o
 -22  10  15        300.92        284.35        90.47 o
 -20  10  15         51.55         80.83        36.57 o
 -18  10  15       1084.35       1087.01        66.95 o
 -16  10  15        190.59         62.95        34.67 o
 -14  10  15       1122.26       1148.66        59.01 o
 -12  10  15       2200.17       2154.75        71.36 o
 -10  10  15        141.12        184.45        34.18 o
  -8  10  15          0.46         31.62        27.42 o
  -6  10  15       1618.91       1520.19        64.77 o
  -4  10  15       1251.82       1247.43        68.56 o
  -2  10  15        208.86        249.77        36.16 o
   0  10  15       1761.04       1869.93        97.94 o
   2  10  15       1941.66       1799.08        82.85 o
   4  10  15        168.93         92.95        38.34 o
   6  10  15         27.88        -10.31        37.51 o
   8  10  15         34.33          1.70        59.78 o
 -19  11  15        322.66        312.83        47.63 o
 -17  11  15        377.20        297.86        44.70 o
 -15  11  15        737.82        726.51        58.98 o
 -13  11  15        145.29        123.04        33.00 o
 -11  11  15         91.56         30.05        30.20 o
  -9  11  15          5.37         10.77        28.55 o
  -7  11  15         43.78          0.72        28.21 o
  -5  11  15        336.96        350.79        40.67 o
  -3  11  15        214.88        136.99        34.04 o
  -1  11  15       2352.82       2222.79        72.06 o
   1  11  15       1397.88       1283.54        85.12 o
   3  11  15          3.69        -19.77        50.18 o
   5  11  15          3.39          1.43        41.46 o
   7  11  15         42.01         36.31        47.82 o
 -14  12  15        281.58        218.14        42.65 o
 -12  12  15         16.78        -27.74        29.18 o
 -10  12  15        833.68        861.08        55.16 o
  -8  12  15       2194.39       2022.78        71.95 o
  -6  12  15       1994.21       2047.71        72.94 o
  -4  12  15         11.26          1.63        34.05 o
  -2  12  15       1430.46       1425.62       113.33 o
   0  12  15         12.15          6.29        35.62 o
   2  12  15       1017.06        939.03        66.13 o
 -11  13  15       2886.00       2897.07       132.52 o
  -9  13  15       1423.47       1485.19        71.17 o
  -7  13  15        379.02        342.02        42.53 o
  -5  13  15         75.58         34.88        37.50 o
  -3  13  15        225.69        195.20        44.46 o
 -30   0  16        884.65       1140.61       119.55 o
 -28   0  16        512.96        420.06        80.78 o
 -26   0  16       1118.12       1198.78       113.09 o
 -24   0  16       5520.64       5302.40       197.10 o
 -22   0  16         71.20          7.54        39.44 o
 -20   0  16       8370.86       8445.61       183.00 o
 -18   0  16       1882.44       1795.97        80.59 o
 -16   0  16        594.84        497.97        50.21 o
 -14   0  16        131.78        187.54        36.16 o
 -12   0  16       7116.70       6756.84       111.05 o
 -10   0  16       9698.80      10194.97       186.12 o
  -8   0  16       4147.29       4463.47       110.56 o
  -6   0  16       2406.87       2590.88        83.07 o
  -4   0  16        837.34        831.00        55.59 o
  -2   0  16       5073.13       5015.46       124.08 o
   0   0  16       5748.53       5889.72       138.18 o
   2   0  16      21202.51      21564.93       554.15 o
   4   0  16       3703.59       3676.07       114.01 o
   6   0  16        720.71        848.77        66.68 o
   8   0  16        317.96        347.73        74.32 o
  10   0  16         42.27         16.16        48.47 o
  12   0  16        688.88        581.62        90.47 o
  14   0  16       2531.22       2804.68       161.56 o
 -29   1  16       1022.59       1018.29        78.80 o
 -27   1  16       2398.68       2544.60       105.10 o
 -25   1  16       2610.95       2551.47       201.95 o
 -23   1  16          8.48        -20.86        27.01 o
 -21   1  16        256.94        319.79        36.07 o
 -19   1  16        499.64        491.75        38.00 o
 -17   1  16       5661.46       5931.01       101.48 o
 -15   1  16       3466.83       3500.98        71.71 o
 -13   1  16        463.84        470.16        32.87 o
 -11   1  16         41.92         26.49        20.09 o
  -9   1  16       2686.51       2803.87        65.35 o
  -7   1  16       5284.49       5441.89        87.25 o
  -5   1  16      11366.83      11495.86       240.19 o
  -3   1  16        286.99        276.11        28.15 o
  -1   1  16      10640.18       9581.55       543.04 o
   1   1  16        891.91        913.44        45.62 o
   3   1  16       3962.68       4132.26       117.53 o
   5   1  16        414.65        455.69        37.22 o
   7   1  16        368.39        498.88        62.50 o
   9   1  16        379.21        289.60        79.16 o
  11   1  16       1494.54       1640.44       200.33 o
  13   1  16        909.68        974.42        77.68 o
  15   1  16        245.20        182.86        50.11 o
 -30   2  16         11.84         69.47        47.98 o
 -28   2  16        398.37        422.84        59.27 o
 -26   2  16          1.89         43.62        38.84 o
 -24   2  16         12.84         57.99        43.37 o
 -22   2  16        967.26        994.66        52.35 o
 -20   2  16          5.57        -18.57        24.15 o
 -18   2  16       1710.83       1720.75        75.09 o
 -16   2  16         36.03         -6.25        20.65 o
 -14   2  16          3.51         23.91        20.80 o
 -12   2  16        987.62       1047.47        57.16 o
 -10   2  16       1067.87       1050.13        43.03 o
  -8   2  16       1745.02       1743.05        51.88 o
  -6   2  16       3669.23       3470.11        69.71 o
  -4   2  16         91.06         63.84        18.83 o
  -2   2  16         97.28         87.73        20.10 o
   0   2  16       3070.99       2982.05        68.01 o
   2   2  16       3218.42       3160.37       121.17 o
   4   2  16        255.02        282.34        32.55 o
   6   2  16        541.29        556.33        40.98 o
   8   2  16        495.74        571.94        47.41 o
  10   2  16        305.74        234.88        46.80 o
  12   2  16       1728.51       1981.05       226.18 o
  14   2  16       1918.70       1756.45       114.71 o
 -29   3  16        217.27        151.87        67.86 o
 -27   3  16          1.24        -38.77        51.70 o
 -25   3  16        109.20        113.97        49.65 o
 -23   3  16       1847.38       1663.87        88.30 o
 -21   3  16        667.36        756.18        57.92 o
 -19   3  16        130.14         96.93        25.00 o
 -17   3  16        253.53        206.70        30.78 o
 -15   3  16         68.14         67.81        23.12 o
 -13   3  16         45.63         25.13        22.26 o
 -11   3  16       2656.14       2764.63        65.06 o
  -9   3  16       1146.09       1201.60        46.84 o
  -7   3  16        614.88        707.24        39.20 o
  -5   3  16        432.75        454.63        33.81 o
  -3   3  16        392.59        428.10        33.12 o
  -1   3  16         55.95         57.20        20.40 o
   1   3  16         37.77          2.39        19.90 o
   3   3  16          7.70         -8.06        20.10 o
   5   3  16        520.72        479.17        44.31 o
   7   3  16         15.16        -15.45        27.86 o
   9   3  16         75.65         42.66        31.68 o
  11   3  16        387.39        408.80        54.84 o
  13   3  16         80.72         86.19        42.22 o
  15   3  16        103.10        252.03        74.32 o
 -28   4  16        440.03        500.84        90.47 o
 -26   4  16        227.04        288.16        44.31 o
 -24   4  16       2318.23       2439.40        82.85 o
 -22   4  16         31.19         -2.42        43.62 o
 -20   4  16        983.42       1128.46        54.20 o
 -18   4  16        530.21        571.35        40.60 o
 -16   4  16         19.76         11.72        21.63 o
 -14   4  16       3187.21       3072.03        74.16 o
 -12   4  16       2293.09       2197.94        61.75 o
 -10   4  16        109.84        105.67        24.34 o
  -8   4  16        959.38       1051.82        59.21 o
  -6   4  16        182.85        142.50        29.94 o
  -4   4  16       7340.18       7391.26       114.41 o
  -2   4  16       5278.62       5250.45        94.41 o
   0   4  16        371.44        248.84        31.53 o
   2   4  16       1487.98       1369.10        55.16 o
   4   4  16          4.46         -2.24        22.11 o
   6   4  16       2168.89       2409.20        99.83 o
   8   4  16       1581.76       1558.42        97.25 o
  10   4  16         45.49         65.81        33.97 o
  12   4  16        474.19        470.59        57.12 o
  14   4  16        186.36        175.25        47.82 o
 -27   5  16        827.32        886.29       101.78 o
 -25   5  16         45.52         36.88        35.48 o
 -23   5  16       3144.65       3036.47        89.54 o
 -21   5  16       4510.85       4581.35       139.39 o
 -19   5  16          0.88          6.65        20.38 o
 -17   5  16       1152.15       1264.21        56.40 o
 -15   5  16         19.46         28.66        24.00 o
 -13   5  16       4427.37       4204.93        86.65 o
 -11   5  16       2620.56       2609.78        68.56 o
  -9   5  16        727.53        745.95        41.62 o
  -7   5  16        275.86        278.14        31.46 o
  -5   5  16       3478.01       3506.85        76.21 o
  -3   5  16        290.71        287.83        42.44 o
  -1   5  16      10250.02       9990.38       154.99 o
   1   5  16       2110.62       2083.02        63.65 o
   3   5  16       1209.49       1187.52        53.78 o
   5   5  16       4390.85       4267.04       102.71 o
   7   5  16       1112.51       1283.72        90.09 o
   9   5  16        558.08        554.78        43.33 o
  11   5  16       1108.78       1116.79        66.24 o
  13   5  16        156.86        208.65        51.37 o
  15   5  16       1572.26       1415.27       129.25 o
 -28   6  16         81.57         12.92        58.16 o
 -26   6  16        110.56         90.63        38.19 o
 -24   6  16       1449.55       1445.33        92.69 o
 -22   6  16         69.83         33.50        43.23 o
 -20   6  16       1412.47       1428.79        70.72 o
 -18   6  16        430.20        324.95        65.23 o
 -16   6  16       1589.21       1674.76        60.05 o
 -14   6  16       5272.88       5552.52       102.20 o
 -12   6  16         57.54         56.36        26.21 o
 -10   6  16       2008.99       1991.31        59.80 o
  -8   6  16        470.97        447.36        36.47 o
  -6   6  16        339.05        274.41        32.29 o
  -4   6  16       5949.06       5955.16       123.59 o
  -2   6  16       5776.51       5569.86       101.71 o
   0   6  16        302.83        218.73        32.60 o
   2   6  16        797.25        868.43        48.51 o
   4   6  16        285.28        286.29        41.15 o
   6   6  16        802.11        852.31        58.98 o
   8   6  16       1050.93       1041.26       103.77 o
  10   6  16        724.66        741.17        60.19 o
  12   6  16         66.45        134.66        43.13 o
  14   6  16        261.66        255.27        74.32 o
 -27   7  16        162.06        121.03        56.55 o
 -25   7  16         38.12          7.35        34.70 o
 -23   7  16        698.34        711.66        79.16 o
 -21   7  16       1381.15       1453.72        77.76 o
 -19   7  16        125.36         68.68        46.26 o
 -17   7  16        365.35        333.84        42.44 o
 -15   7  16        102.72        122.06        30.19 o
 -13   7  16       1276.57       1243.81        57.04 o
 -11   7  16        581.59        616.94        42.75 o
  -9   7  16         46.16         15.37        24.34 o
  -7   7  16        108.78        117.49        27.53 o
  -5   7  16        367.32        340.39        34.63 o
  -3   7  16        248.80        256.56        33.45 o
  -1   7  16        259.98        299.04        33.76 o
   1   7  16          5.95        -24.29        24.29 o
   3   7  16        809.56        762.72        54.74 o
   5   7  16         24.72        -31.84        31.84 o
   7   7  16        117.13        142.77        48.13 o
   9   7  16          2.06          9.79        35.62 o
  11   7  16        143.30        101.66        43.35 o
  13   7  16          9.39          0.00        84.01 o
 -24   8  16        234.50        145.13        52.79 o
 -22   8  16         93.20        108.83        38.24 o
 -20   8  16          1.19         11.68        32.04 o
 -18   8  16        113.52        131.28        35.23 o
 -16   8  16          0.18          8.67        26.33 o
 -14   8  16        114.41        137.48        30.38 o
 -12   8  16         70.25         40.32        36.84 o
 -10   8  16        309.74        338.79        45.71 o
  -8   8  16       1077.08       1022.16        53.42 o
  -6   8  16          1.17         -7.43        23.90 o
  -4   8  16        335.34        270.12        34.53 o
  -2   8  16        372.25        349.07        37.05 o
   0   8  16        141.48        153.19        30.79 o
   2   8  16        173.07        166.50        37.75 o
   4   8  16       2044.36       2151.99       132.52 o
   6   8  16         79.31        111.03        38.50 o
   8   8  16         41.96          9.83        35.85 o
  10   8  16        653.84        681.29        64.62 o
  12   8  16         50.94        108.28        60.26 o
 -23   9  16       1838.88       1842.63       124.40 o
 -21   9  16        387.55        369.80        47.58 o
 -19   9  16         86.11         44.51        35.05 o
 -17   9  16        320.11        291.73        43.14 o
 -15   9  16       1050.51        868.21        52.68 o
 -13   9  16          3.70         -3.18        26.41 o
 -11   9  16       2896.44       2790.23        95.58 o
  -9   9  16        121.28        106.80        31.35 o
  -7   9  16       2007.99       2006.18        67.83 o
  -5   9  16        284.70        242.46        40.14 o
  -3   9  16        738.81        784.07        49.24 o
  -1   9  16        240.47        265.07        37.02 o
   1   9  16        246.77        224.15        40.28 o
   3   9  16          3.84          6.27        33.25 o
   5   9  16       1492.87       1407.22        75.45 o
   7   9  16          8.80         58.95        71.09 o
   9   9  16       1348.20       1379.44       100.53 o
 -20  10  16       1272.88       1226.17        75.00 o
 -18  10  16        869.56        927.04        64.01 o
 -16  10  16        177.12         96.47        36.14 o
 -14  10  16       2278.96       2376.13        74.02 o
 -12  10  16       2848.62       2792.99        80.28 o
 -10  10  16        918.09        886.99        53.85 o
  -8  10  16       1902.89       1849.84        68.93 o
  -6  10  16        629.71        661.38        48.20 o
  -4  10  16       2688.51       2627.55       131.05 o
  -2  10  16        365.28        409.75        42.30 o
   0  10  16        100.46         81.30        38.20 o
   2  10  16        476.97        441.66        49.91 o
   4  10  16        253.62        225.03        43.42 o
   6  10  16       1587.51       1652.48        83.58 o
 -17  11  16        337.97        359.18        69.43 o
 -15  11  16         97.80        133.69        60.45 o
 -13  11  16        661.23        648.10        49.86 o
 -11  11  16       2956.69       2922.20        83.82 o
  -9  11  16        400.43        352.74        42.57 o
  -7  11  16        643.05        533.14        49.44 o
  -5  11  16        356.74        301.75        62.96 o
  -3  11  16         88.49         72.56        32.01 o
  -1  11  16        767.79        782.10        60.83 o
   1  11  16        522.36        507.52        54.55 o
   3  11  16         15.96         20.47        43.92 o
 -12  12  16        231.24        211.49        54.57 o
 -10  12  16          7.84         11.06        39.18 o
  -8  12  16         76.62        120.15        34.26 o
  -6  12  16          3.05        -20.26        29.89 o
  -4  12  16        152.67        119.33        41.04 o
  -2  12  16        136.22        162.77        41.81 o
   0  12  16          1.59          6.46        54.93 o
 -11  13  16          2.13         48.47        71.09 o
  -9  13  16        273.84        203.57        84.01 o
  -5  13  16        345.17        319.89        96.94 o
 -29   1  17       1132.96       1091.43        84.45 o
 -27   1  17        750.65        815.10        70.72 o
 -25   1  17       1035.44        938.47       148.64 o
 -23   1  17         83.90         39.91        50.37 o
 -21   1  17       1713.56       1722.08        74.37 o
 -19   1  17        912.63        918.60        59.85 o
 -17   1  17        496.78        475.81        57.31 o
 -15   1  17          6.58         25.42        30.16 o
 -13   1  17        425.99        469.72        33.88 o
 -11   1  17         47.75         21.00        34.65 o
  -9   1  17       1089.23       1088.78        54.09 o
  -7   1  17       3269.53       3289.78        84.62 o
  -5   1  17        552.60        619.83        37.67 o
  -3   1  17        428.43        467.80        33.97 o
  -1   1  17       2190.80       2030.50        84.51 o
   1   1  17         37.43         35.30        24.15 o
   3   1  17       1428.47       1437.97        58.06 o
   5   1  17        420.22        355.38        35.86 o
   7   1  17        270.37        250.53        47.63 o
   9   1  17       1097.60       1056.36        74.23 o
  11   1  17        622.93        743.23        66.26 o
  13   1  17          6.31         17.54        40.39 o
 -28   2  17         73.56        248.80        71.09 o
 -26   2  17       3165.01       3350.76       168.02 o
 -24   2  17        133.10         98.59        48.13 o
 -22   2  17        512.37        372.08       179.62 o
 -20   2  17        129.78         94.26        36.44 o
 -18   2  17        389.70        381.19        34.98 o
 -16   2  17        647.60        580.48        39.61 o
 -14   2  17       1526.20       1575.86        53.39 o
 -12   2  17       1853.06       1973.01       107.09 o
 -10   2  17      12570.00      11600.20       747.09 o
  -8   2  17       3428.07       3518.48        73.67 o
  -6   2  17       3013.75       3143.29        84.95 o
  -4   2  17       4290.46       4005.42       104.04 o
  -2   2  17        454.77        514.09        36.95 o
   0   2  17       3731.91       3600.90        78.21 o
   2   2  17       2564.63       2619.02       189.03 o
   4   2  17          6.86         33.14        26.04 o
   6   2  17        896.15        809.82        60.98 o
   8   2  17        133.77        198.84        37.88 o
  10   2  17        492.44        491.98        93.70 o
  12   2  17        743.69        705.91        68.43 o
  14   2  17         38.67        -16.16        51.70 o
 -29   3  17       1388.94       1580.06       138.94 o
 -27   3  17       2669.09       2730.37       155.10 o
 -25   3  17        310.23        357.08        57.97 o
 -23   3  17       1687.89       1668.26        95.41 o
 -21   3  17          8.57         -7.73        33.58 o
 -19   3  17        247.41        306.26        42.15 o
 -17   3  17       1603.85       1571.92       166.98 o
 -15   3  17          6.28         -2.42        32.18 o
 -13   3  17       4672.31       4678.54        88.73 o
 -11   3  17       3151.18       3083.59        70.95 o
  -9   3  17       3447.13       3400.51       128.72 o
  -7   3  17      11316.48      11198.01       148.76 o
  -5   3  17        293.31        299.72        39.88 o
  -3   3  17       2316.76       2161.53        60.41 o
  -1   3  17        379.84        410.27        46.44 o
   1   3  17          0.73        -21.84        21.84 o
   3   3  17       2495.50       2628.20        69.96 o
   5   3  17       3565.71       3547.58        96.54 o
   7   3  17        152.21         71.18        31.68 o
   9   3  17       2006.33       1920.97        77.31 o
  11   3  17        147.87        195.49        47.98 o
  13   3  17       1932.76       2103.92       100.53 o
 -28   4  17        120.90        122.79        67.86 o
 -26   4  17       2219.71       2349.59       112.25 o
 -24   4  17        411.72        376.02        59.74 o
 -22   4  17         80.16         49.51        42.40 o
 -20   4  17         96.33         81.86        28.92 o
 -18   4  17       1405.12       1447.62        93.76 o
 -16   4  17       1625.05       1604.52        57.87 o
 -14   4  17       2610.43       2993.03        72.62 o
 -12   4  17         85.07         82.10        25.72 o
 -10   4  17       2796.58       2809.06        69.78 o
  -8   4  17        359.19        370.32        39.64 o
  -6   4  17       3498.53       3364.09       102.14 o
  -4   4  17       1047.71        984.53        48.26 o
  -2   4  17        106.31         51.68        32.19 o
   0   4  17        175.54        225.54        32.18 o
   2   4  17       2110.93       2115.45        81.33 o
   4   4  17        574.08        562.49        67.72 o
   6   4  17       2625.45       2029.68       699.80 o
   8   4  17        195.69        180.47        38.60 o
  10   4  17       2383.05       2452.21        85.54 o
  12   4  17        744.58        696.20        69.66 o
  14   4  17          0.20         25.85        61.39 o
 -27   5  17         71.81        138.49       129.25 o
 -25   5  17          1.27        -65.64        72.70 o
 -23   5  17        650.94        635.78        66.08 o
 -21   5  17       2755.47       2876.91        88.39 o
 -19   5  17        229.92        254.21        35.62 o
 -17   5  17          0.02         11.79        24.48 o
 -15   5  17        819.09        724.26        45.15 o
 -13   5  17         61.49         27.20        26.17 o
 -11   5  17        403.68        323.61        34.05 o
  -9   5  17       3322.67       3210.70        76.38 o
  -7   5  17       1582.05       1491.30        74.62 o
  -5   5  17        239.35        284.86        32.77 o
  -3   5  17       1237.99       1097.14        51.60 o
  -1   5  17       1309.62       1237.51        55.66 o
   1   5  17         81.29         73.51        29.87 o
   3   5  17         24.47         34.35        29.55 o
   5   5  17       1393.11       1504.55        89.71 o
   7   5  17        386.71        403.98        58.23 o
   9   5  17        135.58        194.73        51.07 o
  11   5  17         14.87         59.01        43.23 o
  13   5  17          2.20         -6.46        58.16 o
 -26   6  17          3.79         50.01        47.33 o
 -24   6  17         28.89         -2.94        34.28 o
 -22   6  17        347.71        357.15        45.59 o
 -20   6  17       1634.51       1642.99        73.98 o
 -18   6  17        128.62         86.54        30.15 o
 -16   6  17        643.40        556.70        42.22 o
 -14   6  17        464.72        501.65        40.08 o
 -12   6  17         61.96         71.36        27.20 o
 -10   6  17         47.73         20.67        24.38 o
  -8   6  17        113.16         76.20        27.38 o
  -6   6  17       1160.91       1175.10        55.50 o
  -4   6  17       4791.42       4787.58        94.94 o
  -2   6  17        756.66        777.13        46.57 o
   0   6  17        894.40        862.80        50.12 o
   2   6  17        426.09        446.53        41.07 o
   4   6  17       1408.21       1506.20        73.08 o
   6   6  17       1620.82       1602.64        96.12 o
   8   6  17         57.34         17.35        35.35 o
  10   6  17         59.62         84.01        50.11 o
 -25   7  17        527.24        485.24        68.32 o
 -23   7  17       1023.47       1165.00       132.94 o
 -21   7  17        900.19        831.47        59.77 o
 -19   7  17         16.17         38.50        32.64 o
 -17   7  17        622.69        590.15        46.32 o
 -15   7  17       1236.09       1343.52        60.63 o
 -13   7  17       4919.31       5047.71       207.54 o
 -11   7  17       1590.83       1815.77        69.02 o
  -9   7  17         18.15         57.81        26.79 o
  -7   7  17       1106.31       1142.80        54.76 o
  -5   7  17        128.92         88.92        29.80 o
  -3   7  17       6333.56       6190.84       217.80 o
  -1   7  17       5934.42       5995.04       111.27 o
   1   7  17        359.27        385.63        40.17 o
   3   7  17        687.49        781.17        74.82 o
   5   7  17          6.90         30.49        35.35 o
   7   7  17        586.95        600.37        54.36 o
   9   7  17        362.98        344.60        48.28 o
  11   7  17        143.48         40.39        72.70 o
 -24   8  17          3.21        -20.49        42.69 o
 -22   8  17       1509.19       1635.38       106.72 o
 -20   8  17       2615.18       2678.06        90.42 o
 -18   8  17       1380.11       1487.34        74.91 o
 -16   8  17       1320.87       1250.21        60.89 o
 -14   8  17        704.05        735.32        49.78 o
 -12   8  17       2614.24       2562.70        75.37 o
 -10   8  17       1720.25       1759.82        64.60 o
  -8   8  17         28.67         -2.64        26.07 o
  -6   8  17        175.15        180.45        33.24 o
  -4   8  17        967.69        824.88        50.94 o
  -2   8  17        269.30        215.26        34.65 o
   0   8  17        429.12        400.56        41.07 o
   2   8  17        386.45        313.91        44.53 o
   4   8  17        359.55        310.91        47.09 o
   6   8  17       1710.41       1541.12        80.11 o
   8   8  17       1196.25       1316.97        76.35 o
  10   8  17         54.98         97.76        63.01 o
 -21   9  17        834.08        799.76        62.37 o
 -19   9  17         46.78        111.04        36.33 o
 -17   9  17       1055.54       1150.00        70.76 o
 -15   9  17         18.05         28.58        29.33 o
 -13   9  17       4241.03       4062.48        95.09 o
 -11   9  17       1561.91       1557.84        69.96 o
  -9   9  17          5.22         11.09        28.14 o
  -7   9  17          8.58         -8.06        28.39 o
  -5   9  17        345.77        269.98        37.26 o
  -3   9  17        945.81        939.38        54.53 o
  -1   9  17        470.88        440.59        43.85 o
   1   9  17         55.11         71.71        35.10 o
   3   9  17        364.39        443.57        52.56 o
   5   9  17        151.97        120.14        53.17 o
   7   9  17        352.29        300.50        90.47 o
 -18  10  17          2.99        -40.33        40.33 o
 -16  10  17         19.22         26.73        34.91 o
 -14  10  17        576.90        616.96        60.11 o
 -12  10  17         60.88         68.92        31.77 o
 -10  10  17         40.85         43.80        29.78 o
  -8  10  17        280.19        316.99        58.76 o
  -6  10  17        260.39        278.53        38.82 o
  -4  10  17        200.42        142.59        35.19 o
  -2  10  17        331.98        393.41        42.46 o
   0  10  17        191.69        197.34        43.26 o
   2  10  17        247.62        189.13        44.07 o
   4  10  17        165.32        143.21        61.17 o
 -15  11  17        291.08        239.46        57.43 o
 -13  11  17         38.93         88.30        38.71 o
 -11  11  17        437.96        407.44        47.57 o
  -9  11  17        663.25        601.98        49.61 o
  -7  11  17       1948.69       2083.27        96.08 o
  -5  11  17       1283.75       1305.34        66.55 o
  -3  11  17          4.46         34.45        32.12 o
  -1  11  17        200.79        136.32        41.81 o
   1  11  17        428.06        481.45       100.17 o
 -12  12  17        197.53        200.33        80.78 o
 -10  12  17        259.90        234.27        61.56 o
  -8  12  17        144.53        171.25        57.12 o
  -6  12  17        690.80        736.71       122.79 o
  -4  12  17       2895.02       3250.59       200.33 o
 -28   0  18       1568.70       1528.36       129.25 o
 -26   0  18         44.05         32.31        58.16 o
 -24   0  18         30.19        -39.13        69.47 o
 -22   0  18         22.51        -22.62        77.55 o
 -20   0  18         28.62         -9.69        71.09 o
 -18   0  18       8419.79       8220.18       294.04 o
 -16   0  18       7871.12       8139.40       290.81 o
 -14   0  18        171.29         -9.69        71.09 o
 -12   0  18       1148.55       1082.45       126.02 o
 -10   0  18        933.23        930.59       113.09 o
  -8   0  18        222.17        187.82        37.27 o
  -6   0  18       7807.22       7302.31       159.08 o
  -4   0  18       7490.72       7404.49       163.02 o
  -2   0  18        607.14        546.62        77.55 o
   0   0  18       2719.23       2731.53       100.81 o
   2   0  18        348.49        394.91        92.09 o
   4   0  18       1597.05       1655.37        87.65 o
   6   0  18       1450.23       1431.83        87.41 o
   8   0  18        480.80        529.92        80.78 o
  10   0  18        378.10        255.27        67.86 o
  12   0  18        241.83         93.70        64.62 o
 -29   1  18        161.69        142.17        71.09 o
 -27   1  18        182.34         84.01        64.62 o
 -25   1  18        180.14        167.56        54.28 o
 -23   1  18        244.34        216.83        45.04 o
 -21   1  18         17.93         -6.02        43.31 o
 -19   1  18       3170.66       3232.40        97.38 o
 -17   1  18        390.57        445.39        47.31 o
 -15   1  18       3303.81       3371.58       133.65 o
 -13   1  18       1310.01       1245.94        92.51 o
 -11   1  18        334.63        357.52        39.31 o
  -9   1  18       3865.40       3999.83       128.62 o
  -7   1  18       6001.46       3704.17      1487.97 o
  -5   1  18        286.95        353.79        35.90 o
  -3   1  18       2726.09       2800.24       107.27 o
  -1   1  18          1.57         15.58        23.17 o
   1   1  18       7024.33       7195.67       118.69 o
   3   1  18       2141.07       2131.75        66.38 o
   5   1  18         65.20         58.69        29.32 o
   7   1  18        337.89        332.08        43.55 o
   9   1  18         44.47         49.04        38.64 o
  11   1  18        413.15        493.02        61.69 o
 -28   2  18       1058.96       1147.08       122.79 o
 -26   2  18       1472.95       1615.60       132.48 o
 -24   2  18        926.31        824.09        76.08 o
 -22   2  18        102.26        120.64        41.15 o
 -20   2  18         91.30         64.81        36.63 o
 -18   2  18       3763.37       3744.09       212.28 o
 -16   2  18       5779.29       5839.54       110.29 o
 -14   2  18        379.30        421.01        35.82 o
 -12   2  18         47.49         58.51        23.88 o
 -10   2  18        429.95        346.55        89.68 o
  -8   2  18        364.46        378.19        41.93 o
  -6   2  18        236.30        251.10        45.16 o
  -4   2  18        914.47        946.41        58.37 o
  -2   2  18         75.46        109.22        33.58 o
   0   2  18       1455.76       1638.92        65.29 o
   2   2  18        116.21         86.90        22.63 o
   4   2  18         19.03          0.79        26.27 o
   6   2  18        481.33        470.38        47.30 o
   8   2  18        622.54        598.21        65.60 o
  10   2  18        524.38        420.45        57.12 o
  12   2  18        493.42        478.55        79.16 o
 -27   3  18         25.65         93.70        64.62 o
 -25   3  18        219.41        165.18        55.90 o
 -23   3  18        336.52        315.64        88.86 o
 -21   3  18        362.96        310.10        46.97 o
 -19   3  18        307.12        209.76        48.50 o
 -17   3  18        243.23        301.52        48.22 o
 -15   3  18        213.18        159.94        29.38 o
 -13   3  18        618.93        642.37        41.34 o
 -11   3  18       1376.97       1315.77        51.88 o
  -9   3  18         21.53         52.82        28.45 o
  -7   3  18         24.23         19.06        24.15 o
  -5   3  18       3299.23       3297.97        93.94 o
  -3   3  18       2625.61       2521.79        82.97 o
  -1   3  18        636.58        558.90        51.05 o
   1   3  18        654.49        627.63        83.96 o
   3   3  18        447.48        441.54        53.81 o
   5   3  18        147.39        167.55        59.52 o
   7   3  18        476.03        503.78        49.58 o
   9   3  18        720.73        803.24        71.73 o
  11   3  18          2.08        -38.68        39.94 o
 -26   4  18        763.82        778.83        79.09 o
 -24   4  18        296.89        299.95        58.23 o
 -22   4  18       3296.17       3259.05        94.25 o
 -20   4  18       1685.85       1827.03        69.49 o
 -18   4  18         35.27         56.18        34.51 o
 -16   4  18        337.11        308.13        43.37 o
 -14   4  18         71.21         23.48        36.84 o
 -12   4  18       2769.99       2786.01        71.24 o
 -10   4  18       3863.32       3793.43       104.47 o
  -8   4  18        155.42        114.91        37.84 o
  -6   4  18       1902.67       1904.00        94.45 o
  -4   4  18        293.56        276.83        39.64 o
  -2   4  18        983.67        899.19        48.14 o
   0   4  18       2366.12       2363.38        84.16 o
   2   4  18          2.00        -19.51        33.26 o
   4   4  18        931.69        953.88        75.90 o
   6   4  18        189.32        197.75        51.07 o
   8   4  18        133.06        175.33        52.40 o
  10   4  18        953.23       1088.92       100.17 o
  12   4  18         16.44         22.62        58.16 o
 -27   5  18         96.96          9.69        84.01 o
 -25   5  18        450.21        501.57        52.06 o
 -23   5  18        166.51        168.21        39.68 o
 -21   5  18        377.54        361.08        55.03 o
 -19   5  18       2969.07       3226.21        82.46 o
 -17   5  18         15.16        -13.56        27.20 o
 -15   5  18       3297.43       3325.76        80.93 o
 -13   5  18       3335.30       3405.80        80.05 o
 -11   5  18        199.14        248.94        40.58 o
  -9   5  18       1886.86       1951.00        64.13 o
  -7   5  18       1152.35       1079.63        51.73 o
  -5   5  18       1972.61       1925.36        74.62 o
  -3   5  18       6636.71       6878.01       117.16 o
  -1   5  18       2067.53       2068.91        66.04 o
   1   5  18        764.50        760.61        48.84 o
   3   5  18        448.09        358.57        48.48 o
   5   5  18        897.22        920.88        77.58 o
   7   5  18       2328.87       2308.39       231.03 o
   9   5  18       1143.73       1208.91        89.71 o
 -26   6  18          8.90        -46.85        46.85 o
 -24   6  18         36.18         20.15        35.35 o
 -22   6  18        617.04        668.40        57.01 o
 -20   6  18        885.33        977.68        62.16 o
 -18   6  18        493.85        514.49        43.56 o
 -16   6  18        944.27        921.11        53.41 o
 -14   6  18        415.62        490.02        41.14 o
 -12   6  18       2313.26       2518.31        71.84 o
 -10   6  18       1462.80       1402.34        66.69 o
  -8   6  18         44.60         -3.01        26.86 o
  -6   6  18       2016.12       1871.10        62.50 o
  -4   6  18       1161.81       1214.12        57.32 o
  -2   6  18       1548.10       1644.08        62.76 o
   0   6  18       3078.42       3062.48        80.09 o
   2   6  18          0.16         33.50        31.32 o
   4   6  18        805.82        778.15        57.59 o
   6   6  18        314.86        293.75        64.62 o
   8   6  18         27.65         43.62        44.17 o
  10   6  18         86.78        132.48        77.55 o
 -23   7  18        585.08        618.40        56.64 o
 -21   7  18          2.54         12.41        35.18 o
 -19   7  18       1236.48       1195.62        68.79 o
 -17   7  18         42.91         68.75        31.10 o
 -15   7  18       2371.02       2379.31        74.63 o
 -13   7  18        192.17        218.70        34.20 o
 -11   7  18        174.53        129.58        32.49 o
  -9   7  18       1368.54       1417.85        65.29 o
  -7   7  18          3.34        -13.16        26.27 o
  -5   7  18        177.47        176.36        34.58 o
  -3   7  18        677.63        660.25        46.92 o
  -1   7  18        107.88        185.48        43.75 o
   1   7  18         94.22         31.26        31.34 o
   3   7  18        207.40        184.60        64.84 o
   5   7  18         72.97         59.10        37.37 o
   7   7  18         97.08        135.94        50.97 o
   9   7  18        159.09        213.26        84.01 o
 -22   8  18        133.39        142.76        42.74 o
 -20   8  18        339.89        351.34        48.45 o
 -18   8  18        136.96        145.24        35.91 o
 -16   8  18        200.90        185.42        36.02 o
 -14   8  18        505.56        491.23        45.49 o
 -12   8  18         69.75         24.23        29.98 o
 -10   8  18        943.63        890.22        53.48 o
  -8   8  18       1047.39       1089.58        56.68 o
  -6   8  18       1501.87       1455.97        78.82 o
  -4   8  18         15.17        -12.56        28.46 o
  -2   8  18         46.90          6.65        30.05 o
   0   8  18         34.91         35.64        31.23 o
   2   8  18        278.07        266.23        43.84 o
   4   8  18          7.89         20.59        36.47 o
   6   8  18         19.69         33.60        45.53 o
   8   8  18          0.77         96.94        77.55 o
 -19   9  18        290.55        309.47        45.74 o
 -17   9  18          8.33         14.85        31.18 o
 -15   9  18         68.04         65.59        32.04 o
 -13   9  18        183.74        201.15        36.67 o
 -11   9  18          0.82         -9.51        28.39 o
  -9   9  18       1728.41       1781.50        70.05 o
  -7   9  18        277.23        268.40        38.38 o
  -5   9  18        296.06        280.63        39.88 o
  -3   9  18        154.25        136.41        52.70 o
  -1   9  18        296.08        271.37        53.63 o
   1   9  18         15.31         14.22        35.60 o
   3   9  18        686.88        761.81        63.35 o
   5   9  18        131.33        -35.54        71.09 o
 -16  10  18        668.08        665.00        52.29 o
 -14  10  18          9.38          7.75        30.30 o
 -12  10  18       1239.75       1307.59        96.54 o
 -10  10  18       2137.25       2110.76       108.43 o
  -8  10  18         77.83         89.74        32.20 o
  -6  10  18       2293.58       2236.81        75.37 o
  -4  10  18         76.34         73.60        33.75 o
  -2  10  18        632.28        669.33        53.11 o
   0  10  18        560.27        542.12        55.41 o
   2  10  18          3.10         25.85        71.09 o
 -15  11  18        266.35        126.02        80.78 o
 -13  11  18        284.30        494.37       103.40 o
 -11  11  18         93.85        106.24        43.73 o
  -9  11  18       2051.30       2165.87       136.56 o
  -7  11  18        784.35        810.76        67.28 o
  -5  11  18        798.51        834.10        96.62 o
  -3  11  18       1157.42       1449.71       103.49 o
 -27   1  19          6.23         12.92        58.16 o
 -25   1  19         73.60        -29.08        84.01 o
 -23   1  19          1.76        -15.77        56.98 o
 -21   1  19        452.11        320.64        68.54 o
 -19   1  19         15.21        -31.01        53.66 o
 -17   1  19        605.99        592.39        76.52 o
 -15   1  19       1616.04       1756.60       115.37 o
 -13   1  19       1612.85       1571.29       107.31 o
 -11   1  19        979.31        941.61        86.73 o
  -9   1  19       2817.52       2843.79        85.77 o
  -7   1  19         16.29        -17.14        26.94 o
  -5   1  19       1117.20       1041.46        61.94 o
  -3   1  19         87.13         66.89        33.58 o
  -1   1  19         17.56         61.73        32.55 o
   1   1  19         97.50        135.49        31.01 o
   3   1  19        934.46       1032.37        54.31 o
   5   1  19          7.34         25.01        29.53 o
   7   1  19        962.86        870.01        71.94 o
   9   1  19         49.79         84.01        41.13 o
  11   1  19        832.16        756.10       103.40 o
 -28   2  19        783.97        827.19       106.63 o
 -26   2  19          3.54         22.62        58.16 o
 -24   2  19        504.11        458.18        65.08 o
 -22   2  19        558.45        560.20        55.96 o
 -20   2  19        274.69        213.04        43.30 o
 -18   2  19       1510.19       1364.71        71.75 o
 -16   2  19       2096.12       2282.55       124.38 o
 -14   2  19         89.78         34.04        31.91 o
 -12   2  19       4483.33       4677.44       136.01 o
 -10   2  19        502.37        446.30        95.32 o
  -8   2  19       7256.87       6940.31       247.59 o
  -6   2  19       4331.57       4319.30       122.05 o
  -4   2  19        236.74        234.82        40.75 o
  -2   2  19        861.18        782.63        68.70 o
   0   2  19          7.86         -1.55        34.67 o
   2   2  19        206.50         87.98        35.91 o
   4   2  19       2020.79       2022.46        76.95 o
   6   2  19        516.57        578.66        52.04 o
   8   2  19       1222.76       1314.21        84.45 o
  10   2  19        142.02        134.63        82.40 o
 -27   3  19       2679.49       2921.01       161.56 o
 -25   3  19       2348.27       2585.96       115.67 o
 -23   3  19         47.79          3.81        54.93 o
 -21   3  19       1815.98       1762.21        88.82 o
 -19   3  19        500.09        537.36        55.08 o
 -17   3  19        136.49        107.65        38.71 o
 -15   3  19       2688.55       2516.93        86.42 o
 -13   3  19       1793.69       1960.98        63.10 o
 -11   3  19       1196.87       1399.04        77.67 o
  -9   3  19       3956.00       3945.17       102.52 o
  -7   3  19        110.04        133.14        36.92 o
  -5   3  19       2031.18       2318.19       149.61 o
  -3   3  19        242.76        304.93        43.73 o
  -1   3  19        546.60        572.01        52.52 o
   1   3  19       1098.84       1163.99        68.85 o
   3   3  19        731.59        759.41        99.03 o
   5   3  19        155.79        205.72        54.27 o
   7   3  19        949.38        914.94        71.71 o
   9   3  19        820.56        918.95       108.25 o
  11   3  19       2734.21       3024.41       168.02 o
 -26   4  19          7.34        -44.17        44.17 o
 -24   4  19        455.52        445.29        65.08 o
 -22   4  19          4.35          0.77        64.62 o
 -20   4  19       1540.84       1432.13        61.75 o
 -18   4  19       4135.26       4156.64        91.86 o
 -16   4  19       2421.46       2447.64        70.11 o
 -14   4  19        167.45        154.02        31.34 o
 -12   4  19        347.65        336.31        35.38 o
 -10   4  19        190.92        143.89        30.30 o
  -8   4  19       4056.98       4204.12        88.30 o
  -6   4  19       2171.61       2280.80        81.91 o
  -4   4  19          1.89        -30.20        32.41 o
  -2   4  19          7.96        -16.16        41.13 o
   0   4  19         20.39         57.15        36.33 o
   2   4  19          4.78        -32.19        32.19 o
   4   4  19        561.61        447.86        62.55 o
   6   4  19        163.91        135.94        48.13 o
   8   4  19       1283.42       1604.14       101.19 o
 -25   5  19         51.79        -40.47       100.17 o
 -23   5  19         80.37         58.92        36.33 o
 -21   5  19          6.53         10.15        32.65 o
 -19   5  19         99.52        107.74        33.68 o
 -17   5  19         14.78        -15.48        28.46 o
 -15   5  19         58.77         54.46        29.90 o
 -13   5  19        327.81        306.64        36.93 o
 -11   5  19         42.01         35.33        28.71 o
  -9   5  19        177.83        189.15        32.69 o
  -7   5  19        153.56        165.94        44.77 o
  -5   5  19        183.96        251.10        38.44 o
  -3   5  19        278.30        211.41        34.83 o
  -1   5  19         36.86         -3.34        35.25 o
   1   5  19         12.11         25.53        35.44 o
   3   5  19        882.52        963.46       176.10 o
   5   5  19        129.87         90.62       108.25 o
   7   5  19         29.57         62.55        72.70 o
   9   5  19        172.26        248.80        90.47 o
 -24   6  19         17.88        -66.40        66.40 o
 -22   6  19         53.23         66.46        37.06 o
 -20   6  19         23.43         -1.78        29.78 o
 -18   6  19        782.10        801.99        51.07 o
 -16   6  19        199.87        212.95        35.62 o
 -14   6  19       2664.66       2671.24        76.68 o
 -12   6  19       3356.48       3280.09        83.32 o
 -10   6  19         19.19          6.28        28.04 o
  -8   6  19        168.70        179.55        48.04 o
  -6   6  19        446.06        422.38        40.37 o
  -4   6  19         73.01         27.91        30.70 o
  -2   6  19       1917.25       1991.47        96.08 o
   0   6  19        233.40        160.35        35.33 o
   2   6  19        376.01        377.08        58.23 o
   4   6  19        104.04        132.69        82.40 o
   6   6  19         37.21         46.06        48.47 o
   8   6  19         61.24        106.63        74.32 o
 -23   7  19          0.39         -6.46        54.93 o
 -21   7  19        441.05        434.59        50.17 o
 -19   7  19       1369.12       1494.69        98.48 o
 -17   7  19         34.89          0.70        30.73 o
 -15   7  19       1582.56       1692.13        68.16 o
 -13   7  19         47.46         48.58        33.11 o
 -11   7  19       2231.93       2119.77        90.92 o
  -9   7  19       2158.32       2071.67        75.55 o
  -7   7  19          3.28        -27.98        27.98 o
  -5   7  19       2880.06       3180.22       124.06 o
  -3   7  19       3717.03       3723.74        98.41 o
  -1   7  19         18.06         43.60        45.71 o
   1   7  19        780.22        788.75        98.17 o
   3   7  19         29.39          0.48        54.19 o
   5   7  19        987.25        972.64       143.79 o
 -20   8  19        213.40        279.23       116.32 o
 -18   8  19         16.35         33.54        39.64 o
 -16   8  19        606.80        547.12        48.31 o
 -14   8  19       2794.11       2772.59        81.16 o
 -12   8  19       3978.71       4061.83       149.71 o
 -10   8  19       1426.35       1322.22        84.22 o
  -8   8  19         98.28        105.16        35.36 o
  -6   8  19         52.55         -1.75        32.65 o
  -4   8  19        395.67        401.67        43.29 o
  -2   8  19       3056.10       3100.37        85.23 o
   0   8  19       3118.27       3172.68       105.19 o
   2   8  19         18.91        -23.30        40.20 o
   4   8  19       1437.06       1585.51       159.94 o
   6   8  19          7.21         32.31        61.39 o
 -17   9  19         46.79          3.23        32.19 o
 -15   9  19        343.78        355.63        57.89 o
 -13   9  19         11.09        -10.11        29.73 o
 -11   9  19        386.21        488.05        45.68 o
  -9   9  19        819.75        809.26        53.98 o
  -7   9  19         31.60        -29.80        29.80 o
  -5   9  19        917.72        858.12        56.25 o
  -3   9  19        110.23        104.30        36.20 o
  -1   9  19          1.97        -15.15        34.17 o
   1   9  19        156.06        245.57        84.01 o
   3   9  19          1.04        -12.92        71.09 o
 -16  10  19        131.18        171.25        84.01 o
 -14  10  19        433.07        419.07        66.68 o
 -12  10  19        320.69        261.62        40.30 o
 -10  10  19          0.64         -3.67        30.49 o
  -8  10  19         73.22         88.23        37.60 o
  -6  10  19        306.54        341.62        58.30 o
  -4  10  19       1225.01       1362.16       100.22 o
  -2  10  19        192.37        219.72        80.78 o
 -24   0  20       1221.80       1344.18       151.87 o
 -22   0  20        286.18        187.41        93.70 o
 -20   0  20       2438.93       2610.81       187.41 o
 -18   0  20       4941.77       4756.33       235.88 o
 -16   0  20         35.43        -42.01        74.32 o
 -14   0  20       3101.51       2943.63       190.64 o
 -12   0  20         19.25         42.01        71.09 o
 -10   0  20       4165.52       3741.73       200.33 o
  -8   0  20       4620.71       4329.81       219.72 o
  -6   0  20       5103.10       5140.84       232.65 o
  -4   0  20        568.01        740.81        95.32 o
  -2   0  20        172.38         70.73        71.09 o
   0   0  20        495.66        467.82        59.68 o
   2   0  20       5370.02       5798.96       159.04 o
   4   0  20       2438.15       2497.40       126.02 o
   6   0  20         65.49         29.08        58.16 o
   8   0  20        232.95        316.66        77.55 o
 -25   1  20       1511.15       1580.06       164.79 o
 -23   1  20        154.57        -13.35        60.52 o
 -21   1  20        469.86        544.97        93.70 o
 -19   1  20          3.61        -22.21        53.66 o
 -17   1  20       3420.22       3309.13       141.66 o
 -15   1  20       3994.23       4281.55       159.89 o
 -13   1  20         17.70         25.85        57.12 o
 -11   1  20        483.80        500.53       171.25 o
  -9   1  20         20.05        -46.21        49.08 o
  -7   1  20        710.04        651.78        53.10 o
  -5   1  20       2502.81       2453.04       133.91 o
  -3   1  20        169.41         43.13        41.62 o
  -1   1  20       1738.86       1656.42        77.96 o
   1   1  20        636.78        631.84        61.60 o
   3   1  20        790.17        816.59        52.69 o
   5   1  20        626.47        741.38        75.74 o
   7   1  20        258.13        386.87        88.86 o
   9   1  20        532.57        507.30        87.24 o
 -26   2  20        347.02        487.91       119.55 o
 -24   2  20        411.24        319.89       106.63 o
 -22   2  20        640.21        589.93        96.94 o
 -20   2  20        170.10        168.68        61.18 o
 -18   2  20       1017.02        967.43        97.08 o
 -16   2  20         52.97        -30.16       103.40 o
 -14   2  20        105.58         77.61        57.43 o
 -12   2  20        677.04        637.98        62.03 o
 -10   2  20         20.27         40.79        36.08 o
  -8   2  20        316.53        414.08        47.38 o
  -6   2  20        552.96        486.29        49.36 o
  -4   2  20         13.80         41.07        34.24 o
  -2   2  20         17.08         -1.97        37.02 o
   0   2  20       1182.75       1198.73        71.65 o
   2   2  20        679.64        654.95        58.48 o
   4   2  20          7.34         42.43        39.92 o
   6   2  20         48.20         73.66        37.42 o
   8   2  20         25.04        -10.65        42.22 o
 -25   3  20        106.18        110.19        82.40 o
 -23   3  20        263.18        246.39        88.86 o
 -21   3  20        158.48        160.37        43.68 o
 -19   3  20        431.36        501.36        79.97 o
 -17   3  20        179.23        108.52        71.09 o
 -15   3  20        216.20         64.14        64.09 o
 -13   3  20         63.42         40.29        33.08 o
 -11   3  20       1865.03       1976.73       103.76 o
  -9   3  20       1108.44       1012.36        63.00 o
  -7   3  20          0.98        -19.78        36.46 o
  -5   3  20         13.53        -10.35        40.52 o
  -3   3  20        854.90        792.25        64.88 o
  -1   3  20        766.60        891.11        63.00 o
   1   3  20        383.63        394.20        50.17 o
   3   3  20        248.49        318.54        48.42 o
   5   3  20          8.67          7.57        59.78 o
   7   3  20          0.60         34.00        47.33 o
 -24   4  20        762.87        847.54        81.89 o
 -22   4  20         36.62         88.82        51.93 o
 -20   4  20       1267.34       1356.20        90.84 o
 -18   4  20       1067.89       1167.01        58.93 o
 -16   4  20         21.85         -8.08        26.56 o
 -14   4  20       2603.51       2623.96        82.08 o
 -12   4  20       1980.32       1791.32        79.91 o
 -10   4  20         17.08         29.33        34.28 o
  -8   4  20        493.99        423.70        48.61 o
  -6   4  20        153.09        191.71        73.37 o
  -4   4  20       2937.81       3110.49        99.30 o
  -2   4  20       1096.44       1102.31        77.03 o
   0   4  20         94.52        109.55        41.56 o
   2   4  20         30.38         39.50        39.84 o
   4   4  20         14.61         47.47        47.33 o
   6   4  20       1330.67       1621.62       103.49 o
   8   4  20       1618.77       1609.14       148.64 o
 -23   5  20       2438.55       2441.24       119.37 o
 -21   5  20       4497.29       4599.08       124.99 o
 -19   5  20         95.20         88.30        33.68 o
 -17   5  20       1800.96       1981.89        70.73 o
 -15   5  20         30.71         49.19        29.67 o
 -13   5  20       2695.08       2783.88        77.63 o
 -11   5  20       3926.63       3898.25       111.88 o
  -9   5  20       2006.44       1957.90        67.29 o
  -7   5  20        121.26        116.92        43.55 o
  -5   5  20       2094.24       2005.22        84.22 o
  -3   5  20         29.04         75.79        38.33 o
  -1   5  20        296.71        207.16        44.13 o
   1   5  20        155.12        117.05        42.64 o
   3   5  20        180.70        213.91        52.79 o
   5   5  20       2176.89       2162.14       111.02 o
   7   5  20        739.54        688.25       113.09 o
 -22   6  20        373.91        453.50        58.23 o
 -20   6  20        595.23        627.06        54.63 o
 -18   6  20        478.63        488.82        46.41 o
 -16   6  20        470.91        526.09        46.14 o
 -14   6  20       1489.31       1546.08        65.81 o
 -12   6  20        676.58        616.15        49.44 o
 -10   6  20         62.22         33.21        33.11 o
  -8   6  20       1346.57       1401.14        64.34 o
  -6   6  20        394.64        432.60        42.51 o
  -4   6  20       1532.91       1418.18        77.84 o
  -2   6  20       2891.97       3096.39       100.82 o
   0   6  20          1.55        -34.68        34.68 o
   2   6  20       1378.49       1385.38        93.81 o
   4   6  20        111.50         20.77        46.53 o
 -21   7  20        488.03        599.21        63.85 o
 -19   7  20         24.08         68.27        32.05 o
 -17   7  20        102.31        116.03        35.11 o
 -15   7  20          0.65          2.15        30.15 o
 -13   7  20          2.29          4.12        29.08 o
 -11   7  20         77.52         11.12        31.03 o
  -9   7  20          1.76        -28.38        28.38 o
  -7   7  20          2.84          1.45        30.88 o
  -5   7  20        269.92        316.62        41.34 o
  -3   7  20        202.64        198.25        37.52 o
  -1   7  20       1035.08        969.27        58.71 o
   1   7  20        686.00        639.77        93.70 o
 -18   8  20        113.35        140.17        41.25 o
 -16   8  20        334.28        414.18        45.49 o
 -14   8  20        129.24         54.39        34.13 o
 -12   8  20        297.28        312.60        54.10 o
 -10   8  20         98.56        117.37        36.31 o
  -8   8  20        752.81        593.35        48.97 o
  -6   8  20         64.82         62.40        34.13 o
  -4   8  20        111.71         59.02        34.63 o
  -2   8  20         60.93         73.78        36.52 o
   0   8  20          4.45        -61.39        61.39 o
 -17   9  20        445.55        575.15       113.09 o
 -15   9  20       2035.40       2147.45       112.54 o
 -13   9  20        312.46        360.92        46.94 o
 -11   9  20        878.36        821.78        56.15 o
  -9   9  20        539.86        477.10        47.22 o
  -7   9  20        270.20        281.14        42.02 o
  -5   9  20        406.49        391.49        51.45 o
  -3   9  20         63.12         -3.99        52.79 o
  -1   9  20        459.68        507.30        96.94 o
 -25   1  21          0.27        -84.01        84.01 o
 -23   1  21        150.47         54.37        66.14 o
 -21   1  21          2.82        -42.69        59.78 o
 -19   1  21        699.32        783.96       147.02 o
 -17   1  21       1608.86       1648.43       121.09 o
 -15   1  21          6.74        -14.09        69.47 o
 -13   1  21       1248.32       1170.90       101.50 o
 -11   1  21        832.05        820.72        89.02 o
  -9   1  21         72.84         58.73        72.70 o
  -7   1  21        929.38        934.47        92.51 o
  -5   1  21        250.94        273.73       100.17 o
  -3   1  21         84.97         78.34        38.33 o
  -1   1  21        728.24        837.64        62.29 o
   1   1  21        387.74        537.46        61.94 o
   3   1  21        323.46        341.38        50.39 o
   5   1  21        462.97        441.74        49.54 o
   7   1  21         43.32        155.10        64.62 o
 -24   2  21        736.21        743.18       135.71 o
 -22   2  21         16.14        -85.63        85.63 o
 -20   2  21        863.60        831.94        94.80 o
 -18   2  21        572.61        358.02        75.29 o
 -16   2  21        819.56       1012.62       100.45 o
 -14   2  21       3869.97       3914.98       158.78 o
 -12   2  21        407.95        452.02        75.29 o
 -10   2  21       1733.16       1473.35       110.80 o
  -8   2  21        572.54        582.78        73.60 o
  -6   2  21       1513.15       1597.14        77.19 o
  -4   2  21        988.27        902.30        64.19 o
  -2   2  21         10.04         21.79        36.33 o
   0   2  21        667.77        532.80        56.11 o
   2   2  21       1243.58       1180.08        77.52 o
   4   2  21         27.62         54.77        45.01 o
   6   2  21       1562.29       1599.79       182.56 o
 -23   3  21       1898.31       2078.79       279.50 o
 -21   3  21        188.31        234.63        70.83 o
 -19   3  21        381.74        446.69        77.58 o
 -17   3  21       1174.45       1119.68       122.79 o
 -15   3  21       1002.14        949.75       203.57 o
 -13   3  21        526.65        497.19        64.07 o
 -11   3  21       1784.19       1853.90       127.76 o
  -9   3  21        656.36        628.54        57.12 o
  -7   3  21       2237.73       2286.83        88.51 o
  -5   3  21        159.38        228.32        45.61 o
  -3   3  21         74.85         47.08        67.35 o
  -1   3  21         25.45         20.89        37.92 o
   1   3  21          1.46          3.23        36.80 o
   3   3  21       1895.54       1953.81       112.25 o
   5   3  21       2219.41       2482.13       113.15 o
 -24   4  21        447.45        300.50        80.78 o
 -22   4  21        343.91        328.59        51.82 o
 -20   4  21          8.02         81.33        75.93 o
 -18   4  21        565.18        634.15        86.82 o
 -16   4  21        138.99        128.29        41.02 o
 -14   4  21        420.69        510.51        54.79 o
 -12   4  21         27.31        -15.75        34.86 o
 -10   4  21       2769.39       2764.72        94.39 o
  -8   4  21       1177.01       1266.13        74.13 o
  -6   4  21        158.86        147.56        60.42 o
  -4   4  21         13.72        -23.84        38.55 o
  -2   4  21         95.43         98.60        39.96 o
   0   4  21        151.21         21.63        42.88 o
   2   4  21       1857.55       2049.84       155.10 o
   4   4  21        341.36        218.33       109.86 o
 -23   5  21        220.15        239.11        77.55 o
 -21   5  21       1555.79       1667.36        86.22 o
 -19   5  21        193.56        141.02        36.13 o
 -17   5  21         89.78         78.54        32.87 o
 -15   5  21        542.22        637.71        76.44 o
 -13   5  21        525.42        471.28        53.45 o
 -11   5  21          0.05         -1.92        36.80 o
  -9   5  21        823.48        821.90        69.03 o
  -7   5  21       1830.74       1753.03        83.12 o
  -5   5  21        404.44        345.39        61.61 o
  -3   5  21         16.55         -7.52        37.40 o
  -1   5  21         36.29         -2.83        39.19 o
   1   5  21        136.00        131.65        51.93 o
   3   5  21        301.12        326.35        96.94 o
 -20   6  21       1750.00       1747.02        80.23 o
 -18   6  21        386.58        396.11        44.16 o
 -16   6  21        478.71        503.15        46.46 o
 -14   6  21        244.67        215.33        37.52 o
 -12   6  21        127.80         73.56        33.33 o
 -10   6  21        496.23        425.96        77.55 o
  -8   6  21        314.00        307.76        48.39 o
  -6   6  21         11.92         24.62        39.44 o
  -4   6  21        226.16        211.31        45.42 o
  -2   6  21        903.54        953.47        70.31 o
   0   6  21        122.22         69.42        42.64 o
 -19   7  21          5.47         22.44        36.20 o
 -17   7  21       1171.18       1127.66        70.42 o
 -15   7  21          9.85         -6.69        31.66 o
 -13   7  21       2276.53       2384.40        79.59 o
 -11   7  21       2595.68       2714.64        82.54 o
  -9   7  21        284.61        234.78        61.10 o
  -7   7  21        556.88        646.17        50.88 o
  -5   7  21         83.72         64.47        42.28 o
  -3   7  21       1150.65       1111.13        76.03 o
  -1   7  21       2983.83       2908.08       200.33 o
 -16   8  21        535.25        529.16        72.15 o
 -14   8  21       1752.71       1805.99        83.50 o
 -12   8  21          7.86         22.81        37.88 o
 -10   8  21        598.09        572.32        50.41 o
  -8   8  21        125.07        148.81        38.04 o
  -6   8  21        341.71        395.92        51.26 o
  -4   8  21       1032.29        891.58        85.30 o
  -2   8  21        274.07        261.73       106.63 o
  -9   9  21         78.07         74.32        67.86 o
  -7   9  21         73.92         48.47        64.62 o
 -22   0  22        325.75        226.18       106.63 o
 -20   0  22        412.81        252.03       106.63 o
 -18   0  22       3156.08       2982.40       200.33 o
 -16   0  22       6244.73       5903.41       271.42 o
 -14   0  22        177.44         77.55        93.70 o
 -12   0  22        548.24        549.30       113.09 o
 -10   0  22        139.24        174.48        90.47 o
  -8   0  22        477.19        403.90       109.86 o
  -6   0  22       2634.19       2723.90       187.41 o
  -4   0  22       3552.58       3667.42       216.49 o
  -2   0  22          9.14         45.24        80.78 o
   0   0  22       2730.20       3024.41       190.64 o
   2   0  22        118.68        174.48        93.70 o
   4   0  22        668.98        779.43        78.41 o
 -23   1  22        655.82        534.52       109.86 o
 -21   1  22          6.82        -40.39        63.97 o
 -19   1  22       2477.27       2509.65       142.79 o
 -17   1  22       1199.80       1300.46       145.40 o
 -15   1  22        143.39         38.71        60.52 o
 -13   1  22        334.95        240.72        68.54 o
 -11   1  22        171.41        114.03        62.80 o
  -9   1  22       1128.28       1029.57        99.37 o
  -7   1  22        966.88        694.36        87.94 o
  -5   1  22        258.05        234.92        69.66 o
  -3   1  22        655.48        609.96        81.09 o
  -1   1  22        246.45        323.73        48.61 o
   1   1  22       3075.84       3166.34       106.99 o
   3   1  22       2572.57       2903.07       134.38 o
 -22   2  22        261.50        198.55        74.23 o
 -20   2  22         61.25        -55.94        55.94 o
 -18   2  22        511.61        540.19        87.76 o
 -16   2  22       1902.29       1933.26       137.33 o
 -14   2  22        828.76        736.58        93.34 o
 -12   2  22        229.29        150.36        92.09 o
 -10   2  22       1162.70       1261.05       145.40 o
  -8   2  22        239.41        231.28        67.37 o
  -6   2  22          8.24         49.93        38.08 o
  -4   2  22        271.42        265.01        46.64 o
  -2   2  22          1.20         57.43        39.55 o
   0   2  22        838.14        908.46        68.39 o
   2   2  22          6.38         74.91        41.93 o
   4   2  22         43.77         87.24        84.01 o
 -23   3  22        546.22        368.36       103.40 o
 -21   3  22         15.10        -19.20        60.26 o
 -19   3  22        425.73        489.25        82.16 o
 -17   3  22        114.30         90.77        62.80 o
 -15   3  22          0.54        -52.40        52.40 o
 -13   3  22        204.85        134.09        66.26 o
 -11   3  22        670.81        613.60        86.73 o
  -9   3  22        103.88         63.75        39.81 o
  -7   3  22        178.93        196.54        42.86 o
  -5   3  22        913.32        954.46        85.59 o
  -3   3  22        399.44        479.22        55.65 o
  -1   3  22        164.22        149.69        45.79 o
   1   3  22        175.03        254.72        50.20 o
   3   3  22         55.06        210.03        87.24 o
 -22   4  22       2079.21       2290.92       197.10 o
 -20   4  22       2100.97       1654.38       171.25 o
 -18   4  22          4.33         17.97        75.93 o
 -16   4  22        574.70        519.95        82.16 o
 -14   4  22        263.83        223.56        44.65 o
 -12   4  22        136.34         85.54        64.38 o
 -10   4  22        250.32        273.09       104.73 o
  -8   4  22          6.29        -12.72        35.16 o
  -6   4  22         11.52        -36.32        36.32 o
  -4   4  22         80.41         63.25        39.62 o
  -2   4  22          5.16        -36.44        36.44 o
   0   4  22        798.35        747.52        65.43 o
 -21   5  22          0.34          6.46        80.78 o
 -19   5  22        651.32        823.96       132.48 o
 -17   5  22        120.80        138.73        45.38 o
 -15   5  22       1120.11       1101.88        73.11 o
 -13   5  22       2279.82       2335.95       127.14 o
 -11   5  22        177.12        100.21        41.85 o
  -9   5  22        456.30        419.16        52.60 o
  -7   5  22        520.26        546.04        63.97 o
  -5   5  22         43.37         24.56        41.27 o
  -3   5  22       1630.88       1606.16       177.51 o
  -1   5  22       1391.19       1405.13        99.29 o
 -18   6  22          4.76         14.66        54.48 o
 -16   6  22        338.23        384.54        61.56 o
 -14   6  22          6.07         27.08        44.03 o
 -12   6  22       1211.01       1237.64        80.71 o
 -10   6  22       2150.77       2209.15       142.19 o
  -8   6  22        209.29        127.92        46.15 o
  -6   6  22        630.58        624.66        62.20 o
  -4   6  22        697.87        747.81       124.40 o
  -2   6  22        859.49        736.71       135.71 o
 -17   7  22        185.04        113.09        67.86 o
 -15   7  22        212.56        326.35        77.55 o
 -13   7  22         85.51        126.02        45.70 o
 -11   7  22          1.01         29.08        51.70 o
  -9   7  22        173.29        180.95        67.86 o
  -7   7  22        104.19        106.63        90.47 o
  -5   7  22        355.84        384.51       116.32 o
  -3   7  22       1161.79       1169.70       155.10 o
 -12   8  22          0.35         -9.69        61.39 o
 -10   8  22        265.60        177.72        71.09 o
 -19   1  23        135.42         84.01        96.94 o
 -17   1  23         20.74         46.13        66.14 o
 -15   1  23        503.75        542.76       201.95 o
 -13   1  23         35.92        -53.66        53.66 o
 -11   1  23       1653.15       1704.37       126.79 o
  -9   1  23       1237.03       1143.27       126.02 o
  -7   1  23         24.58        -32.12        96.94 o
  -5   1  23        329.55        364.02        75.29 o
  -3   1  23        304.79        322.98        75.29 o
  -1   1  23          3.46         49.71        67.86 o
   1   1  23        226.09        217.38        66.24 o
 -18   2  23        723.33        898.27       142.17 o
 -16   2  23       1628.22       1777.25       206.80 o
 -14   2  23        324.46        282.03        74.23 o
 -12   2  23        454.18        328.04        73.11 o
 -10   2  23          5.58          8.96        60.26 o
  -8   2  23       1309.40       1209.33       109.67 o
  -6   2  23       1833.70       1968.31       128.96 o
  -4   2  23        144.16        198.56        70.72 o
  -2   2  23        696.85        712.96        63.22 o
   0   2  23        295.58        268.16        84.01 o
 -17   3  23         95.59         77.55        93.70 o
 -15   3  23        423.29        423.71       135.71 o
 -13   3  23        768.22        809.28        94.63 o
 -11   3  23         59.22          0.25        58.88 o
  -9   3  23        716.80        615.16        91.31 o
  -7   3  23        215.18        211.96        47.25 o
  -5   3  23        413.98        396.76        76.00 o
  -3   3  23        695.81        801.58        67.33 o
  -1   3  23        122.59         75.07        51.93 o
 -14   4  23         16.45         87.24        87.24 o
 -12   4  23        738.97        673.19        93.68 o
 -10   4  23         40.01         -0.05        41.14 o
  -8   4  23       1180.18       1185.12        76.35 o
  -6   4  23       1727.76       1823.53       102.80 o
  -4   4  23         17.00        -54.93        54.93 o
  -2   4  23        373.17        355.43        88.86 o
   0   4  23         67.65        -29.08        84.01 o
 -13   5  23        356.99        397.44        74.32 o
 -11   5  23         57.75         38.77        51.70 o
  -9   5  23        568.94        620.39        87.24 o
  -7   5  23        138.00        168.02        67.86 o
  -5   5  23        591.55        626.85        93.70 o
 -14   6  23       1067.31        998.44       103.40 o
 -12   6  23       1240.26       1247.24       109.86 o
  -8   4  24        100.77         67.86        58.16 o
                                                
